# Supplementary material for: Crystal structure of [Ni(OH2)6]Cl2·(18-crown-6)2·2H2O
Source: Acta Crystallogr E Crystallogr Commun. 2024 Oct 24;80(Pt 11):1190–3. doi: 10.1107/S2056989024010041 (PMC11660469; doi:10.1107/S2056989024010041)
Supplement: Supplementary file 1 [file e-80-01190-sup1.cif]

##############################################################################
#                                                                            #
# This CIF contains the data in a paper accepted for publication in          #
# Acta Crystallographica Section E. It conforms to the requirements of       #
# Notes for Authors for Acta Crystallographica Section E, and has been       #
# peer reviewed under the auspices of the IUCr Commission on Journals.       #
#                                                                            #
# Full details of the Crystallographic Information File format               #
# are given in the paper "The Crystallographic Information File (CIF):       #
# a New Standard Archive File for Crystallography" by S. R. Hall, F. H.      #
# Allen and I. D. Brown [Acta Cryst. (1991), A47, 655-685].                  #
#                                                                            #
# The current version of the core CIF dictionary is obtainable from          #
# ftp://ftp.iucr.org/pub/cif_core.dic.                                       #
#                                                                            #
# Software is freely available for graphical display of the structure(s)     #
# in this CIF. For information consult the CIF software page                 #
# http://www.iucr.org/resources/cif/software.                                #
#                                                                            #
# This file may be used for bona fide research purposes within the           #
# scientific community so long as proper attribution is given to the journal # 
# article from which it was obtained.                                        #
#                                                                            #
##############################################################################
data_I
_audit_creation_method
;
Olex2 1.5
(compiled 2024.01.12 svn.r2f8d729c for OlexSys, GUI svn.r6928)
;
_journal_date_recd_electronic     2024-08-28
_journal_date_accepted     2024-10-14
_journal_name_full     'Acta Crystallographica, Section E'
_journal_year     2024
_journal_volume     80
_journal_issue      1
_journal_page_first     0
_journal_page_last     0
_journal_paper_category     GM
_journal_paper_doi     10.1107/S2056989024010041
_journal_coeditor_code     OI2011
_publ_contact_author_email
;
sestieber@cpp.edu
;
_publ_section_title
;
Crystal structure of [Ni(OH~2~)~6~]Cl~2~\\cdot(18-crown-6)~2~\\cdot2H~2~O
;
_publ_section_title_footnote     .
loop_
    _publ_author_name
    _publ_author_footnote
    _publ_author_address
    'Brannon, Jacob P.' .
;
Department of Chemistry & Biochemistry
California State Polytechnic University, Pomona
3801 W. Temple Ave.
Pomona, CA 91768,
USA
;
    'Liang, Kevin' .
;
Department of Chemistry & Biochemistry
California State Polytechnic University, Pomona
3801 W. Temple Ave.
Pomona, CA 91768,
USA
;
    'Stieber, S. Chantal E.'
;
;
;
Department of Chemistry & Biochemistry
California State Polytechnic University, Pomona
3801 W. Temple Ave.
Pomona, CA 91768,
USA
;
_publ_section_synopsis
;
A new crystal structure of
[Ni(OH~2~)~6~][Cl]~2~\\cdot(18-crown-6)~2~\\cdot2H~2~O is reported,
demonstrating the effect a small chloride counter-ion has on the
hydrogen-bonding network.
;
_chemical_name_systematic
;\
Hexaaquanickel(II) dichloride--\
1,4,7,10,13,16-hexaoxacyclooctadecane--\
water (1/2/2)
;
_chemical_name_common     ?
_chemical_formula_moiety     'H12 Ni O6 2+, 2(Cl -), 2(C12 H24 O6), 2(H2 O)'
_chemical_formula_sum     'C12 H32 Cl Ni0.50 O10'
_chemical_formula_iupac     '[Ni (H2 O1)6] Cl2, 2C12 H24 O6, 2H2 O'
_chemical_formula_weight     401.18
_chemical_melting_point     ?
_space_group_crystal_system     triclinic
_space_group_name_H-M_alt     'P -1'
_space_group_name_Hall     '-P 1'
loop_
    _space_group_symop_operation_xyz
    'x, y, z'
    '-x, -y, -z'
_cell_length_a     7.6472(2)
_cell_length_b     10.4180(3)
_cell_length_c     12.7214(3)
_cell_angle_alpha     77.2880(10)
_cell_angle_beta     77.6490(10)
_cell_angle_gamma     75.4000(10)
_cell_volume     943.16(4)
_cell_formula_units_Z     2
_cell_measurement_reflns_used     401129
_cell_measurement_theta_min     3.33
_cell_measurement_theta_max     61.82
_cell_measurement_temperature     105(2)
_exptl_crystal_description     Prism
_exptl_crystal_colour     Blue
_exptl_crystal_size_max     0.3
_exptl_crystal_size_mid     0.2
_exptl_crystal_size_min     0.15
_exptl_crystal_density_diffrn     1.413
_exptl_crystal_density_meas     ?
_exptl_crystal_density_method     ?
_exptl_crystal_F_000     430
_exptl_absorpt_coefficient_mu     0.731
_exptl_absorpt_correction_type     multi-scan
_exptl_absorpt_process_details
;
(SADABS; Krause et al. 2015)
;
_exptl_absorpt_correction_T_min     0.708
_exptl_absorpt_correction_T_max     0.753
_diffrn_ambient_temperature     104.95
_diffrn_source     ?
_diffrn_radiation_type     MoK\a
_diffrn_radiation_wavelength     0.71073
_diffrn_measurement_device_type     'Bruker D8 Ventrue Kappa'
_diffrn_measurement_method     '\f and \w scans'
_diffrn_detector     'area detector'
_diffrn_detector_area_resol_mean     ?
_diffrn_reflns_number     57779
_diffrn_reflns_av_R_equivalents     0.0297
_diffrn_reflns_av_unetI/netI     0.0149
_diffrn_reflns_theta_min     2.792
_diffrn_reflns_theta_max     27.102
_diffrn_reflns_theta_full     25.242
_diffrn_measured_fraction_theta_max     0.996
_diffrn_measured_fraction_theta_full     0.995
_diffrn_reflns_limit_h_min     -9
_diffrn_reflns_limit_h_max     9
_diffrn_reflns_limit_k_min     -13
_diffrn_reflns_limit_k_max     13
_diffrn_reflns_limit_l_min     -16
_diffrn_reflns_limit_l_max     16
_refine_special_details     ?
_reflns_number_total     4152
_reflns_number_gt     4021
_reflns_threshold_expression     'I > 2\s(I)'
_refine_ls_structure_factor_coef     Fsqd
_refine_ls_matrix_type     full
_refine_ls_R_factor_all     0.0226
_refine_ls_R_factor_gt     0.0216
_refine_ls_wR_factor_gt     0.0548
_refine_ls_wR_factor_ref     0.0556
_refine_ls_goodness_of_fit_ref     1.052
_refine_ls_restrained_S_all     1.052
_refine_ls_number_reflns     4152
_refine_ls_number_parameters     243
_refine_ls_number_restraints     0
_refine_ls_hydrogen_treatment     mixed
_refine_ls_weighting_scheme     calc
_refine_ls_weighting_details
              'w=1/[\s^2^(Fo^2^)+(0.0229P)^2^+0.4776P] where P=(Fo^2^+2Fc^2^)/3'
_atom_sites_solution_hydrogens     mixed
_atom_sites_solution_primary     ?
_atom_sites_solution_secondary     ?
_refine_ls_shift/su_max     0.001
_refine_ls_shift/su_mean     0.000
_refine_diff_density_max     0.550
_refine_diff_density_min     -0.273
_refine_ls_extinction_method     none
_refine_ls_extinction_coef     .
loop_
    _atom_type_symbol
    _atom_type_description
    _atom_type_scat_dispersion_real
    _atom_type_scat_dispersion_imag
    _atom_type_scat_source
    'C' 'C' 0.0033 0.0016
                         'International Tables Vol C Tables 4.2.6.8 and 6.1.1.4'
    'H' 'H' 0.0000 0.0000
                         'International Tables Vol C Tables 4.2.6.8 and 6.1.1.4'
    'Cl' 'Cl' 0.1484 0.1585
                         'International Tables Vol C Tables 4.2.6.8 and 6.1.1.4'
    'Ni' 'Ni' 0.3393 1.1124
                         'International Tables Vol C Tables 4.2.6.8 and 6.1.1.4'
    'O' 'O' 0.0106 0.0060
                         'International Tables Vol C Tables 4.2.6.8 and 6.1.1.4'
_computing_data_collection
;
APEX4 (Bruker, 2016)
;
_computing_cell_refinement
;
SAINT V8.40B (Bruker, 2016)
;
_computing_data_reduction
;
SAINT V8.40B (Bruker, 2016)
;
_computing_structure_solution
;
<i>SHELXT2014/5</i> (Sheldrick, 2015a)
;
_computing_structure_refinement
;
<i>SHELXL2019/3</i> (Sheldrick, 2015b)
;
_computing_molecular_graphics
;
Olex2 1.5 (Dolomanov <i>et al.</i>,  2009)
;
_computing_publication_material
;
Olex2 1.5 (Dolomanov <i>et al.</i>,  2009)
;
loop_
    _atom_site_type_symbol
    _atom_site_label
    _atom_site_fract_x
    _atom_site_fract_y
    _atom_site_fract_z
    _atom_site_U_iso_or_equiv
    _atom_site_adp_type
    _atom_site_calc_flag
    _atom_site_occupancy
    _atom_site_disorder_assembly
    _atom_site_disorder_group
    Ni Ni1 0.500000 0.500000 0.500000 0.00937(6) Uani d 1 . .
    O O1 0.74883(11) 0.54896(9) 0.47148(7) 0.01664(16) Uani d 1 . .
    H H1C 0.821(2) 0.5382(17) 0.4171(15) 0.030(4) Uiso d 1 . .
    H H1D 0.778(2) 0.5951(18) 0.5023(14) 0.029(4) Uiso d 1 . .
    O O2 0.41319(11) 0.65045(8) 0.37574(6) 0.01457(15) Uani d 1 . .
    H H2C 0.305(2) 0.6640(11) 0.3818(7) 0.022 Uiso calc 1 . .
    H H2D 0.444(2) 0.7214(19) 0.3595(14) 0.033(4) Uiso d 1 . .
    O O3 0.40189(11) 0.62253(8) 0.61474(7) 0.01512(16) Uani d 1 . .
    H H3C 0.408(3) 0.700(2) 0.5864(9) 0.050(6) Uiso calc 1 . .
    H H3D 0.405(2) 0.6015(17) 0.6772(15) 0.030(4) Uiso d 1 . .
    Cl Cl1 0.47188(4) 0.94579(3) 0.31034(2) 0.02239(7) Uani d 1 . .
    O O4 0.98032(11) 0.51777(8) 0.27500(6) 0.01835(17) Uani d 1 . .
    O O5 1.04252(11) 0.72559(8) 0.36473(6) 0.01574(16) Uani d 1 . .
    O O6 0.83961(11) 0.71618(8) 0.57969(7) 0.01876(17) Uani d 1 . .
    C C1 1.04444(16) 0.38560(12) 0.24807(10) 0.0199(2) Uani d 1 . .
    H H1A 1.082780 0.393417 0.167909 0.024 Uiso calc 1 . .
    H H1B 0.942598 0.337326 0.269884 0.024 Uiso calc 1 . .
    C C2 1.08752(17) 0.61212(12) 0.21450(9) 0.0205(2) Uani d 1 . .
    H H2A 1.081962 0.625478 0.135692 0.025 Uiso calc 1 . .
    H H2B 1.217120 0.577741 0.224260 0.025 Uiso calc 1 . .
    C C3 1.01268(17) 0.74326(12) 0.25528(9) 0.0209(2) Uani d 1 . .
    H H3A 1.074762 0.813511 0.208231 0.025 Uiso calc 1 . .
    H H3B 0.879844 0.772696 0.252643 0.025 Uiso calc 1 . .
    C C4 0.95456(17) 0.84335(11) 0.41173(10) 0.0209(2) Uani d 1 . .
    H H4A 0.826966 0.874342 0.397501 0.025 Uiso calc 1 . .
    H H4B 1.020641 0.916732 0.378365 0.025 Uiso calc 1 . .
    C C5 0.95495(17) 0.80970(12) 0.53261(10) 0.0214(2) Uani d 1 . .
    H H5A 1.081248 0.769581 0.547092 0.026 Uiso calc 1 . .
    H H5B 0.908820 0.892442 0.565154 0.026 Uiso calc 1 . .
    C C6 0.79639(16) 0.69565(12) 0.69632(10) 0.0198(2) Uani d 1 . .
    H H6A 0.693210 0.648771 0.720440 0.024 Uiso calc 1 . .
    H H6B 0.755295 0.784474 0.719885 0.024 Uiso calc 1 . .
    O O7 0.36897(11) 0.62695(8) 0.84393(6) 0.01766(17) Uani d 1 . .
    O O8 0.25973(11) 0.31411(8) 0.99165(6) 0.01729(16) Uani d 1 . .
    O O9 -0.03393(11) 0.18666(8) 1.05124(6) 0.01760(16) Uani d 1 . .
    C C7 0.35114(16) 0.75844(11) 0.86804(9) 0.0179(2) Uani d 1 . .
    H H7A 0.447088 0.800913 0.817911 0.021 Uiso calc 1 . .
    H H7B 0.374123 0.748131 0.943456 0.021 Uiso calc 1 . .
    C C8 0.29069(15) 0.53668(11) 0.93233(9) 0.0151(2) Uani d 1 . .
    H H8A 0.155630 0.567191 0.946136 0.018 Uiso calc 1 . .
    H H8B 0.337591 0.534152 0.999674 0.018 Uiso calc 1 . .
    C C9 0.34296(15) 0.39801(11) 0.90153(9) 0.0154(2) Uani d 1 . .
    H H9A 0.296647 0.399490 0.834220 0.018 Uiso calc 1 . .
    H H9B 0.477788 0.365714 0.889178 0.018 Uiso calc 1 . .
    C C10 0.27876(15) 0.18097(11) 0.97362(9) 0.0167(2) Uani d 1 . .
    H H10A 0.406193 0.129700 0.976358 0.020 Uiso calc 1 . .
    H H10B 0.250080 0.183574 0.900792 0.020 Uiso calc 1 . .
    C C11 0.14764(15) 0.11431(11) 1.06188(9) 0.0170(2) Uani d 1 . .
    H H11A 0.162465 0.019455 1.054209 0.020 Uiso calc 1 . .
    H H11B 0.173090 0.115194 1.134794 0.020 Uiso calc 1 . .
    C C12 -0.16698(16) 0.14810(11) 1.14179(9) 0.0174(2) Uani d 1 . .
    H H12A -0.129468 0.151928 1.210664 0.021 Uiso calc 1 . .
    H H12B -0.175679 0.054352 1.143799 0.021 Uiso calc 1 . .
    O O10 0.36399(13) 0.88510(9) 0.56722(8) 0.02240(18) Uani d 1 . .
    H H10C 0.419(3) 0.923(2) 0.5967(16) 0.041(5) Uiso d 1 . .
    H H10D 0.398(3) 0.9071(19) 0.4982(17) 0.038(5) Uiso d 1 . .
loop_
    _atom_site_aniso_label
    _atom_site_aniso_U_11
    _atom_site_aniso_U_22
    _atom_site_aniso_U_33
    _atom_site_aniso_U_12
    _atom_site_aniso_U_13
    _atom_site_aniso_U_23
    Ni1 0.00966(9) 0.00851(9) 0.01044(9) -0.00317(6) -0.00040(6) -0.00254(6)
    O1 0.0145(4) 0.0227(4) 0.0167(4) -0.0104(3) 0.0035(3) -0.0103(3)
    O2 0.0130(4) 0.0122(4) 0.0178(4) -0.0037(3) -0.0030(3) 0.0002(3)
    O3 0.0218(4) 0.0117(4) 0.0116(4) -0.0040(3) -0.0014(3) -0.0025(3)
    Cl1 0.02783(15) 0.01424(13) 0.02534(15) -0.00744(11) -0.00474(11)
                                                                    -0.00032(10)
    O4 0.0194(4) 0.0197(4) 0.0153(4) -0.0040(3) 0.0016(3) -0.0065(3)
    O5 0.0155(4) 0.0136(4) 0.0179(4) -0.0015(3) -0.0043(3) -0.0030(3)
    O6 0.0210(4) 0.0196(4) 0.0188(4) -0.0061(3) -0.0045(3) -0.0068(3)
    C1 0.0180(5) 0.0260(6) 0.0184(5) -0.0046(4) -0.0010(4) -0.0113(5)
    C2 0.0208(6) 0.0239(6) 0.0136(5) -0.0046(5) 0.0028(4) -0.0021(4)
    C3 0.0258(6) 0.0182(5) 0.0151(5) -0.0031(4) -0.0032(4) 0.0023(4)
    C4 0.0248(6) 0.0120(5) 0.0266(6) -0.0040(4) -0.0041(5) -0.0048(4)
    C5 0.0211(6) 0.0214(6) 0.0270(6) -0.0080(5) -0.0049(5) -0.0105(5)
    C6 0.0160(5) 0.0234(6) 0.0217(6) -0.0035(4) -0.0002(4) -0.0110(5)
    O7 0.0225(4) 0.0152(4) 0.0140(4) -0.0077(3) 0.0035(3) -0.0023(3)
    O8 0.0224(4) 0.0142(4) 0.0143(4) -0.0067(3) 0.0027(3) -0.0032(3)
    O9 0.0151(4) 0.0186(4) 0.0157(4) -0.0034(3) -0.0003(3) 0.0015(3)
    C7 0.0180(5) 0.0170(5) 0.0198(5) -0.0081(4) 0.0007(4) -0.0043(4)
    C8 0.0155(5) 0.0165(5) 0.0125(5) -0.0054(4) 0.0000(4) -0.0006(4)
    C9 0.0153(5) 0.0174(5) 0.0126(5) -0.0050(4) 0.0001(4) -0.0015(4)
    C10 0.0165(5) 0.0141(5) 0.0189(5) -0.0023(4) -0.0012(4) -0.0045(4)
    C11 0.0173(5) 0.0130(5) 0.0195(5) -0.0017(4) -0.0040(4) -0.0012(4)
    C12 0.0200(5) 0.0161(5) 0.0152(5) -0.0072(4) 0.0005(4) -0.0006(4)
    O10 0.0265(5) 0.0146(4) 0.0268(5) -0.0077(3) -0.0014(4) -0.0044(3)
_geom_special_details
;
 All esds (except the esd in the dihedral angle between two l.s. planes)
 are estimated using the full covariance matrix.  The cell esds are taken
 into account individually in the estimation of esds in distances, angles
 and torsion angles; correlations between esds in cell parameters are only
 used when they are defined by crystal symmetry.  An approximate (isotropic)
 treatment of cell esds is used for estimating esds involving l.s. planes.
;
loop_
    _geom_bond_atom_site_label_1
    _geom_bond_atom_site_label_2
    _geom_bond_site_symmetry_2
    _geom_bond_distance
    _geom_bond_publ_flag
    Ni1 O1 . 2.0310(8) ?
    Ni1 O1 2_666 2.0310(8) ?
    Ni1 O2 . 2.0567(8) ?
    Ni1 O2 2_666 2.0567(8) ?
    Ni1 O3 . 2.0474(8) ?
    Ni1 O3 2_666 2.0473(8) ?
    O1 H1C . 0.796(19) ?
    O1 H1D . 0.782(19) ?
    O2 H2C . 0.796(18) ?
    O2 H2D . 0.803(19) ?
    O3 H3C . 0.81(2) ?
    O3 H3D . 0.780(19) ?
    O4 C1 . 1.4314(14) ?
    O4 C2 . 1.4262(14) ?
    O5 C3 . 1.4236(14) ?
    O5 C4 . 1.4317(13) ?
    O6 C5 . 1.4270(14) ?
    O6 C6 . 1.4292(14) ?
    C1 H1A . 0.9900 ?
    C1 H1B . 0.9900 ?
    C1 C6 2_766 1.5113(17) ?
    C2 H2A . 0.9900 ?
    C2 H2B . 0.9900 ?
    C2 C3 . 1.5013(17) ?
    C3 H3A . 0.9900 ?
    C3 H3B . 0.9900 ?
    C4 H4A . 0.9900 ?
    C4 H4B . 0.9900 ?
    C4 C5 . 1.5007(17) ?
    C5 H5A . 0.9900 ?
    C5 H5B . 0.9900 ?
    C6 H6A . 0.9900 ?
    C6 H6B . 0.9900 ?
    O7 C7 . 1.4359(13) ?
    O7 C8 . 1.4275(13) ?
    O8 C9 . 1.4179(13) ?
    O8 C10 . 1.4218(13) ?
    O9 C11 . 1.4221(13) ?
    O9 C12 . 1.4229(13) ?
    C7 H7A . 0.9900 ?
    C7 H7B . 0.9900 ?
    C7 C12 2_567 1.5091(16) ?
    C8 H8A . 0.9900 ?
    C8 H8B . 0.9900 ?
    C8 C9 . 1.5137(15) ?
    C9 H9A . 0.9900 ?
    C9 H9B . 0.9900 ?
    C10 H10A . 0.9900 ?
    C10 H10B . 0.9900 ?
    C10 C11 . 1.5082(15) ?
    C11 H11A . 0.9900 ?
    C11 H11B . 0.9900 ?
    C12 H12A . 0.9900 ?
    C12 H12B . 0.9900 ?
    O10 H10C . 0.83(2) ?
    O10 H10D . 0.86(2) ?
loop_
    _geom_angle_atom_site_label_1
    _geom_angle_atom_site_label_2
    _geom_angle_atom_site_label_3
    _geom_angle_site_symmetry_1
    _geom_angle_site_symmetry_3
    _geom_angle
    _geom_angle_publ_flag
    O1 Ni1 O1 . 2_666 180.0 ?
    O1 Ni1 O2 . 2_666 88.38(3) ?
    O1 Ni1 O2 2_666 2_666 91.62(3) ?
    O1 Ni1 O2 . . 91.62(3) ?
    O1 Ni1 O2 2_666 . 88.38(3) ?
    O1 Ni1 O3 . 2_666 88.95(3) ?
    O1 Ni1 O3 . . 91.05(3) ?
    O1 Ni1 O3 2_666 2_666 91.05(3) ?
    O1 Ni1 O3 2_666 . 88.95(3) ?
    O2 Ni1 O2 . 2_666 180.0 ?
    O3 Ni1 O2 . 2_666 87.10(3) ?
    O3 Ni1 O2 2_666 . 87.10(3) ?
    O3 Ni1 O2 . . 92.90(3) ?
    O3 Ni1 O2 2_666 2_666 92.90(3) ?
    O3 Ni1 O3 2_666 . 180.0 ?
    Ni1 O1 H1C . . 122.3(12) ?
    Ni1 O1 H1D . . 126.2(13) ?
    H1C O1 H1D . . 109.8(17) ?
    Ni1 O2 H2C . . 109.5 ?
    Ni1 O2 H2D . . 123.9(13) ?
    H2C O2 H2D . . 108.9 ?
    Ni1 O3 H3C . . 109.5 ?
    Ni1 O3 H3D . . 126.3(13) ?
    H3C O3 H3D . . 117.7 ?
    C2 O4 C1 . . 114.07(9) ?
    C3 O5 C4 . . 111.15(9) ?
    C5 O6 C6 . . 114.59(9) ?
    O4 C1 H1A . . 109.1 ?
    O4 C1 H1B . . 109.1 ?
    O4 C1 C6 . 2_766 112.49(9) ?
    H1A C1 H1B . . 107.8 ?
    C6 C1 H1A 2_766 . 109.1 ?
    C6 C1 H1B 2_766 . 109.1 ?
    O4 C2 H2A . . 110.0 ?
    O4 C2 H2B . . 110.0 ?
    O4 C2 C3 . . 108.55(9) ?
    H2A C2 H2B . . 108.4 ?
    C3 C2 H2A . . 110.0 ?
    C3 C2 H2B . . 110.0 ?
    O5 C3 C2 . . 109.06(9) ?
    O5 C3 H3A . . 109.9 ?
    O5 C3 H3B . . 109.9 ?
    C2 C3 H3A . . 109.9 ?
    C2 C3 H3B . . 109.9 ?
    H3A C3 H3B . . 108.3 ?
    O5 C4 H4A . . 109.9 ?
    O5 C4 H4B . . 109.9 ?
    O5 C4 C5 . . 108.90(9) ?
    H4A C4 H4B . . 108.3 ?
    C5 C4 H4A . . 109.9 ?
    C5 C4 H4B . . 109.9 ?
    O6 C5 C4 . . 108.27(9) ?
    O6 C5 H5A . . 110.0 ?
    O6 C5 H5B . . 110.0 ?
    C4 C5 H5A . . 110.0 ?
    C4 C5 H5B . . 110.0 ?
    H5A C5 H5B . . 108.4 ?
    O6 C6 C1 . 2_766 113.46(9) ?
    O6 C6 H6A . . 108.9 ?
    O6 C6 H6B . . 108.9 ?
    C1 C6 H6A 2_766 . 108.9 ?
    C1 C6 H6B 2_766 . 108.9 ?
    H6A C6 H6B . . 107.7 ?
    C8 O7 C7 . . 113.97(8) ?
    C9 O8 C10 . . 113.64(8) ?
    C11 O9 C12 . . 113.03(8) ?
    O7 C7 H7A . . 108.6 ?
    O7 C7 H7B . . 108.6 ?
    O7 C7 C12 . 2_567 114.74(9) ?
    H7A C7 H7B . . 107.6 ?
    C12 C7 H7A 2_567 . 108.6 ?
    C12 C7 H7B 2_567 . 108.6 ?
    O7 C8 H8A . . 110.1 ?
    O7 C8 H8B . . 110.1 ?
    O7 C8 C9 . . 108.12(8) ?
    H8A C8 H8B . . 108.4 ?
    C9 C8 H8A . . 110.1 ?
    C9 C8 H8B . . 110.1 ?
    O8 C9 C8 . . 105.27(8) ?
    O8 C9 H9A . . 110.7 ?
    O8 C9 H9B . . 110.7 ?
    C8 C9 H9A . . 110.7 ?
    C8 C9 H9B . . 110.7 ?
    H9A C9 H9B . . 108.8 ?
    O8 C10 H10A . . 110.1 ?
    O8 C10 H10B . . 110.1 ?
    O8 C10 C11 . . 107.97(9) ?
    H10A C10 H10B . . 108.4 ?
    C11 C10 H10A . . 110.1 ?
    C11 C10 H10B . . 110.1 ?
    O9 C11 C10 . . 108.25(9) ?
    O9 C11 H11A . . 110.0 ?
    O9 C11 H11B . . 110.0 ?
    C10 C11 H11A . . 110.0 ?
    C10 C11 H11B . . 110.0 ?
    H11A C11 H11B . . 108.4 ?
    O9 C12 C7 . 2_567 109.84(9) ?
    O9 C12 H12A . . 109.7 ?
    O9 C12 H12B . . 109.7 ?
    C7 C12 H12A 2_567 . 109.7 ?
    C7 C12 H12B 2_567 . 109.7 ?
    H12A C12 H12B . . 108.2 ?
    H10C O10 H10D . . 105.9(18) ?
loop_
    _geom_torsion_atom_site_label_1
    _geom_torsion_atom_site_label_2
    _geom_torsion_atom_site_label_3
    _geom_torsion_atom_site_label_4
    _geom_torsion_site_symmetry_1
    _geom_torsion_site_symmetry_2
    _geom_torsion_site_symmetry_3
    _geom_torsion_site_symmetry_4
    _geom_torsion
    _geom_torsion_publ_flag
    O4 C2 C3 O5 . . . . 66.72(12) ?
    O5 C4 C5 O6 . . . . -66.75(12) ?
    C1 O4 C2 C3 . . . . -176.61(9) ?
    C2 O4 C1 C6 . . . 2_766 80.37(12) ?
    C3 O5 C4 C5 . . . . 167.84(9) ?
    C4 O5 C3 C2 . . . . -173.18(9) ?
    C5 O6 C6 C1 . . . 2_766 -72.73(12) ?
    C6 O6 C5 C4 . . . . -167.84(9) ?
    O7 C8 C9 O8 . . . . -179.36(8) ?
    O8 C10 C11 O9 . . . . 62.92(11) ?
    C7 O7 C8 C9 . . . . -172.00(9) ?
    C8 O7 C7 C12 . . . 2_567 -80.86(12) ?
    C9 O8 C10 C11 . . . . -166.27(9) ?
    C10 O8 C9 C8 . . . . 174.26(9) ?
    C11 O9 C12 C7 . . . 2_567 172.32(9) ?
    C12 O9 C11 C10 . . . . -169.24(9) ?
loop_
    _geom_hbond_atom_site_label_D
    _geom_hbond_atom_site_label_H
    _geom_hbond_atom_site_label_A
    _geom_hbond_site_symmetry_A
    _geom_hbond_distance_DH
    _geom_hbond_distance_HA
    _geom_hbond_distance_DA
    _geom_hbond_angle_DHA
    O1 H1C O4 . 0.797(18) 1.973(18) 2.7679(12) 174.7(17)
    O1 H1D O6 . 0.780(18) 1.956(18) 2.7360(12) 177.3(17)
    O2 H2C O5 1_455 0.793(16) 1.991(15) 2.7695(12) 167.0(9)
    O2 H2D Cl1 . 0.803(19) 2.335(19) 3.1258(9) 168.6(16)
    O3 H3C O10 . 0.817(19) 1.84(2) 2.6229(12) 159.6(16)
    O3 H3D O7 . 0.780(18) 2.146(18) 2.8819(11) 157.4(17)
    O10 H10C Cl1 2_676 0.83(2) 2.38(2) 3.2038(10) 171(2)
    O10 H10D Cl1 . 0.86(2) 2.30(2) 3.1559(10) 173(2)
_shelx_space_group_comment
;
The symmetry employed for this shelxl refinement is uniquely defined
by the following loop, which should always be used as a source of
symmetry information in preference to the above space-group names.
They are only intended as comments.
;
_shelx_estimated_absorpt_T_min     ?
_shelx_estimated_absorpt_T_max     ?
_shelx_hkl_file
;
  -1   0   0    2.60    0.40
  -1   0   0    3.70    0.60
  -1   0   0    2.90    0.70
  -1   0   0    2.20    0.40
  -2   0   0 3981.70  121.59
   2   0   0 3967.30  120.89
  -3   0   0  267.27   10.00
  -3   0   0  275.17   11.30
  -3   0   0  249.18    8.50
  -3   0   0  261.87    9.90
  -3   0   0  264.27    9.60
   3   0   0  269.07    9.50
   3   0   0  263.97    9.70
  -4   0   0 1135.69   35.50
  -4   0   0 1155.08   35.30
  -4   0   0 1175.08   37.90
  -4   0   0 1171.08   35.90
  -4   0   0 1113.39   33.60
  -4   0   0 1151.88   34.30
   4   0   0 1146.99   36.20
   4   0   0 1191.68   35.50
   4   0   0 1137.99   36.00
   4   0   0 1155.38   36.30
   4   0   0 1133.89   35.90
  -5   0   0    7.80    1.90
  -5   0   0    6.30    1.20
  -5   0   0    8.60    2.10
  -5   0   0    6.60    1.60
  -5   0   0    5.70    2.50
  -5   0   0    7.40    2.20
   5   0   0    5.80    1.90
   5   0   0    9.50    2.80
   5   0   0    8.20    2.40
   5   0   0    7.60    2.30
   5   0   0    6.10    2.30
   5   0   0    5.70    2.20
   5   0   0    4.90    2.20
   5   0   0   11.50    2.50
  -6   0   0  545.45   22.60
  -6   0   0  498.85   18.80
  -6   0   0  491.85   16.00
  -6   0   0  493.65   19.30
  -6   0   0  505.15   17.20
  -6   0   0  500.55   18.30
   6   0   0  508.45   19.90
   6   0   0  498.55   20.20
   6   0   0  493.65   19.60
   6   0   0  535.85   20.60
   6   0   0  508.95   21.70
  -7   0   0  177.38   12.30
  -7   0   0  151.18    9.40
  -7   0   0  149.69    6.00
  -7   0   0  154.68    8.20
  -7   0   0  155.88    8.70
  -7   0   0  146.59    7.30
  -7   0   0  148.99    7.10
   7   0   0  161.28   10.00
   7   0   0  165.88   10.40
   7   0   0  148.29    9.90
  -8   0   0  215.18   13.80
  -8   0   0  204.38    9.90
  -8   0   0  205.68   12.40
  -8   0   0  220.88   10.00
  -8   0   0  206.08   10.70
  -8   0   0  238.98   15.30
  -8   0   0  199.58    8.80
   8   0   0  219.38   12.80
   8   0   0  217.18   12.90
   8   0   0  220.38   12.70
   8   0   0  201.08   12.70
   8   0   0  213.48   13.10
   8   0   0  208.08   12.80
  -9   0   0  485.55   19.80
  -9   0   0  525.35   20.50
  -9   0   0  512.25   18.10
  -9   0   0  520.25   23.50
  -9   0   0  595.54   27.70
  -9   0   0  528.45   22.50
   9   0   0  526.75   24.00
   9   0   0  534.55   23.70
   9   0   0  485.75   23.10
   9   0   0  534.35   23.60
   9   0   0  534.45   23.80
 -10   0   0   14.10    6.10
 -10   0   0   12.90    4.30
 -10   0   0   20.20    5.70
 -10   0   0    5.70    2.70
 -10   0   0    9.60    4.00
  10   0   0   23.70    5.30
  10   0   0    6.10    4.80
  10   0   0   11.60    5.40
  10   0   0   14.80    5.50
  10   0   0    9.50    7.00
  10   0   0   14.80    3.60
  10   0   0   10.80    4.90
  10   0   0   22.90    5.40
  10   0   0   11.20    5.20
 -11   0   0   42.20    9.80
 -11   0   0   33.40    7.60
 -11   0   0   47.30    9.70
 -11   0   0   48.00    7.70
 -11   0   0   40.40    6.60
  11   0   0   42.70    8.20
  11   0   0   52.29    7.50
  11   0   0   47.10    9.00
  11   0   0   46.90    8.20
  11   0   0   36.80    8.00
  11   0   0   61.09    8.40
  11   0   0   31.20    7.70
  11   0   0   47.40    8.80
  11   0   0   57.99   11.00
  11   0   0   48.60    7.30
 -12   0   0    3.70    5.10
 -12   0   0   10.20    6.90
 -12   0   0   11.50    5.10
 -12   0   0   19.10    7.10
 -12   0   0    8.20    4.70
 -12   0   0    4.80    4.70
  12   0   0    8.50    5.80
  12   0   0    8.20    5.90
  12   0   0   14.60    7.70
  12   0   0   11.60    5.00
  12   0   0   17.30   11.50
  12   0   0    3.50    5.80
  12   0   0   11.20    5.80
  12   0   0    9.50    4.60
  12   0   0   19.50    7.20
 -13   0   0   84.79   10.10
 -13   0   0   95.99   12.50
 -13   0   0   40.80   11.50
 -13   0   0   93.59    9.40
 -13   0   0   92.89   13.30
  13   0   0   84.79   11.90
  13   0   0   87.99   13.10
  13   0   0   87.39    8.20
  13   0   0   72.89   10.80
  13   0   0   75.89   11.70
  13   0   0   98.59   11.50
  13   0   0   82.89   12.10
  13   0   0   82.29   10.30
  13   0   0   82.29   12.70
  13   0   0   73.59   11.60
 -14   0   0    3.40    4.70
 -14   0   0   -2.20    5.20
 -14   0   0    7.90    6.30
 -14   0   0   -1.30    5.80
  14   0   0    5.70    6.10
  14   0   0    2.40    5.50
  14   0   0   -5.10    3.30
  14   0   0   -0.30    6.00
  14   0   0    5.90    6.60
  14   0   0   -7.00    3.60
  14   0   0   -1.70    4.60
  14   0   0   -2.20    4.40
 -15   0   0   13.70    7.60
 -15   0   0   22.10    6.40
 -15   0   0   38.00    8.80
  15   0   0    9.50    3.70
  15   0   0   10.70    7.00
  15   0   0   13.00    7.00
  15   0   0   16.40    7.30
  15   0   0   16.50    6.80
  15   0   0    7.30    5.70
  15   0   0   18.50    6.20
  15   0   0   22.00    7.50
  15   0   0   25.80    7.00
 -16   0   0    3.80    5.90
 -16   0   0    2.30    5.70
 -16   0   0    0.20    4.90
 -16   0   0    5.50    6.20
  16   0   0   12.40    6.40
  16   0   0    2.50    4.70
  16   0   0    1.40    3.60
  16   0   0    3.70    5.40
  16   0   0    2.40    5.90
  16   0   0    1.00    4.70
  16   0   0   -3.50    5.50
  16   0   0    2.00    4.80
 -17   0   0    0.30    5.10
 -17   0   0    5.50    5.30
 -17   0   0   10.00    5.30
  17   0   0    6.10    5.30
  17   0   0    0.40    4.50
  17   0   0   -3.10    5.10
  17   0   0    3.50    4.90
  17   0   0    4.70    5.40
  17   0   0    4.90    4.60
 -18   0   0   -3.30    3.90
  18   0   0   -0.30    3.30
  18   0   0   -0.90    4.30
  18   0   0   -3.10    4.20
  18   0   0    1.20    3.50
  18   0   0   -0.10    2.80
  18  -1   0    2.00    4.20
  18  -1   0    7.30    4.00
  18  -1   0    2.60    3.20
  18  -1   0    0.70    2.80
 -18   1   0   -7.30    3.50
 -18   1   0    5.10    5.40
  17  -1   0    3.40    4.10
  17  -1   0    1.30    4.60
  17  -1   0    0.90    3.20
  17  -1   0    2.20    4.30
  17  -1   0   -1.10    3.70
  17  -1   0    5.80    5.80
 -17   1   0   -0.50    4.50
 -17   1   0    4.20    4.70
 -17   1   0    5.30    4.90
  16  -1   0   -1.10    3.60
  16  -1   0  -12.40    5.20
  16  -1   0    4.90    4.00
  16  -1   0    4.60    6.00
  16  -1   0    5.30    5.60
  16  -1   0   -1.30    4.40
  16  -1   0    4.20    5.00
 -16   1   0    7.20    5.50
 -16   1   0    7.90    5.90
 -16   1   0    2.60    4.40
  15  -1   0   -1.50    4.10
  15  -1   0   -0.10    4.80
  15  -1   0    6.10    6.30
  15  -1   0   -2.90    2.60
  15  -1   0    7.90    4.90
  15  -1   0   10.50    6.50
  15  -1   0   -0.10    5.30
  15  -1   0    9.30    6.60
  15  -1   0    1.00    4.80
 -15   1   0   -3.70    5.90
 -15   1   0    8.40    5.60
 -15   1   0    1.60    4.40
  14  -1   0   11.80    7.10
  14  -1   0   29.10    7.90
  14  -1   0   22.70    7.50
  14  -1   0   24.00    8.00
  14  -1   0   17.90    6.90
  14  -1   0   28.00    7.10
  14  -1   0   21.70    6.90
  14  -1   0   12.80    4.80
  14  -1   0   22.10    8.20
 -14   1   0   35.80    9.50
 -14   1   0   33.30    7.90
 -14   1   0   28.30    8.70
 -14   1   0   22.10    6.00
  13  -1   0   21.00    7.90
  13  -1   0   11.70    5.80
  13  -1   0   14.10    6.00
  13  -1   0   14.10    7.20
  13  -1   0   17.30    6.20
  13  -1   0   29.40    8.30
  13  -1   0   12.50    5.50
  13  -1   0   13.90    5.10
  13  -1   0   10.50    6.40
  13  -1   0   21.90    7.20
 -13   1   0   14.40    6.60
 -13   1   0   19.90    5.80
 -13   1   0   16.00    7.10
 -13   1   0   25.70    6.40
  12  -1   0   86.49   10.30
  12  -1   0   68.89   11.10
  12  -1   0   82.79   11.50
  12  -1   0   85.69   11.40
  12  -1   0   89.89   12.50
  12  -1   0   86.89    8.50
  12  -1   0   92.39   11.90
  12  -1   0   84.19   11.80
  12  -1   0   83.49   10.60
  12  -1   0   86.99   10.10
 -12   1   0   74.89   11.50
 -12   1   0   85.79   11.30
 -12   1   0   92.59    9.50
 -12   1   0   67.39    9.60
 -12   1   0   71.69   13.20
 -12   1   0   57.19   10.40
 -12   1   0   90.09    8.60
  11  -1   0    1.20    3.70
  11  -1   0   18.30    4.90
  11  -1   0    7.50    5.10
  11  -1   0    6.20    4.40
  11  -1   0   18.20    6.50
  11  -1   0   13.10    6.10
  11  -1   0    8.80    6.10
  11  -1   0   17.30    5.90
  11  -1   0   10.50    5.50
  11  -1   0    8.60    4.70
  11  -1   0   16.90    5.10
 -11   1   0    7.10    4.50
 -11   1   0    5.40    3.90
 -11   1   0    4.90    5.20
 -11   1   0   11.40    5.40
 -11   1   0   17.20    4.90
  10  -1   0  168.18   12.30
  10  -1   0  185.98   20.00
  10  -1   0  128.79   10.30
  10  -1   0  151.88   12.40
  10  -1   0  142.39   11.80
  10  -1   0  155.78   12.60
  10  -1   0  149.59   10.10
  10  -1   0  129.59   11.30
  10  -1   0  148.69   11.40
 -10   1   0  131.19    8.00
 -10   1   0  125.29   14.80
 -10   1   0  149.88    9.40
 -10   1   0  135.59   10.60
 -10   1   0  141.69    6.20
 -10   1   0  164.68   12.30
   9  -1   0   40.70    7.00
   9  -1   0   44.70    6.70
   9  -1   0   34.20    5.40
   9  -1   0   50.79    7.70
   9  -1   0   34.00    6.50
   9  -1   0   43.10    7.20
   9  -1   0   33.40    6.50
   9  -1   0   50.29    7.60
   9  -1   0   39.50    7.30
  -9   1   0   47.80    5.80
  -9   1   0   35.10    6.10
  -9   1   0   38.90    4.30
  -9   1   0   36.90    7.50
  -9   1   0   28.80    4.50
  -9   1   0   35.40    5.20
  -9   1   0   38.50    6.60
   8  -1   0   86.09    9.40
   8  -1   0   94.99    8.60
   8  -1   0   93.69    8.00
   8  -1   0   88.59    8.40
   8  -1   0   81.99    7.80
   8  -1   0   75.39    7.80
  -8   1   0   80.59    5.50
  -8   1   0   79.09    9.30
  -8   1   0   75.79    6.10
  -8   1   0   75.79    5.20
  -8   1   0   77.69    6.30
  -8   1   0   83.09    7.70
   7  -1   0   53.19    6.00
   7  -1   0   47.00    5.80
   7  -1   0   53.79    5.80
   7  -1   0   58.29    7.50
  -7   1   0   56.89    5.90
  -7   1   0   52.89    5.10
  -7   1   0   56.49    4.50
  -7   1   0   46.80    3.50
  -7   1   0   59.89    7.60
  -7   1   0   56.19    5.30
   6  -1   0  103.39    7.00
   6  -1   0   99.19    7.30
   6  -1   0   99.19    7.10
   6  -1   0  100.59    7.70
   6  -1   0  106.49    7.40
  -6   1   0  114.29    9.10
  -6   1   0  105.29    6.90
  -6   1   0   96.69    5.70
  -6   1   0   99.29    7.10
  -6   1   0  113.59    7.10
  -6   1   0   94.89    5.10
   5  -1   0   23.40    3.70
   5  -1   0   26.90    4.90
   5  -1   0   26.80    4.00
   5  -1   0   32.40    4.70
   5  -1   0   26.80    4.20
   5  -1   0   22.60    3.50
   5  -1   0   30.60    4.10
  -5   1   0   26.90    3.90
  -5   1   0   20.90    3.20
  -5   1   0   25.70    4.70
   4  -1   0  372.56   15.20
   4  -1   0  378.56   13.90
   4  -1   0  357.96   13.90
   4  -1   0  390.56   14.40
   4  -1   0  375.86   14.40
  -4   1   0  373.86   15.70
  -4   1   0  377.56   14.20
   3  -1   0 7142.59  209.28
  -3   1   0 7285.77  209.38
   2  -1   0 3555.34  102.99
   1  -1   0  444.16   13.60
   0   1   0    0.10    0.10
  -1  -1   0    3.20    0.70
  -1  -1   0    3.40    0.70
  -1  -1   0    3.90    0.70
  -1  -1   0    2.60    0.70
   1   1   0    5.10    1.10
   1   1   0    3.50    0.60
   1   1   0    3.80    0.70
   1   1   0    3.30    0.80
   1   1   0    3.70    0.70
   2   1   0 2431.16   69.49
  -3  -1   0 1988.30   57.49
   3   1   0 1982.00   58.19
   3   1   0 1967.40   58.29
   3   1   0 2091.89   60.59
   3   1   0 2052.69   58.19
  -4  -1   0  314.97   12.10
  -4  -1   0  328.57   14.20
  -4  -1   0  324.17   11.50
  -4  -1   0  323.67   12.40
  -4  -1   0  305.97   10.70
  -4  -1   0  305.47   10.00
   4   1   0  356.46   15.00
   4   1   0  322.37   12.60
   4   1   0  321.97   12.60
   4   1   0  314.27   12.50
   4   1   0  320.27   11.50
   4   1   0  349.27   13.10
   4   1   0  311.57   13.80
  -5  -1   0    7.10    1.90
  -5  -1   0    9.80    2.40
  -5  -1   0    8.10    1.10
  -5  -1   0   10.90    3.30
  -5  -1   0    8.90    1.80
   5   1   0   11.10    2.80
   5   1   0    9.70    1.80
   5   1   0   10.50    2.50
   5   1   0    8.80    2.50
   5   1   0    8.80    2.70
  -6  -1   0  231.38   10.00
  -6  -1   0  238.08    8.10
  -6  -1   0  270.37   14.40
  -6  -1   0  246.88    9.40
  -6  -1   0  249.18   11.20
  -6  -1   0  247.88   11.70
  -6  -1   0  251.57   10.30
   6   1   0  239.28   12.00
   6   1   0  260.27   12.60
   6   1   0  261.47   18.10
   6   1   0  252.07   11.90
   6   1   0  258.87   12.50
   6   1   0  261.37   12.40
  -7  -1   0   99.09    5.00
  -7  -1   0  101.79    9.30
  -7  -1   0  102.19    5.80
  -7  -1   0   91.29    6.60
  -7  -1   0   98.69    7.60
  -7  -1   0   96.19    6.20
  -7  -1   0   95.29    7.40
   7   1   0   84.99    7.70
   7   1   0   95.79    7.80
   7   1   0  109.99    8.10
  -8  -1   0  234.88   11.80
  -8  -1   0  226.88   13.90
  -8  -1   0  223.88    9.50
  -8  -1   0  210.28   11.00
  -8  -1   0  207.98    8.60
  -8  -1   0  222.38   13.00
  -8  -1   0  241.08   15.70
   8   1   0  232.08   13.30
   8   1   0  225.08   13.40
   8   1   0  243.08   13.40
   8   1   0  200.78   12.50
  -9  -1   0   55.29    5.70
  -9  -1   0   73.99    6.40
  -9  -1   0   85.09    8.70
  -9  -1   0   81.19    7.10
  -9  -1   0   73.99    7.70
  -9  -1   0   94.39   10.70
   9   1   0   78.09    8.40
   9   1   0   74.59    7.90
   9   1   0   81.59    8.60
   9   1   0   87.89    8.70
 -10  -1   0  106.99    9.40
 -10  -1   0  123.89    9.50
 -10  -1   0  109.59    8.30
 -10  -1   0  112.59   10.60
 -10  -1   0  119.09   12.80
  10   1   0  121.69   11.00
  10   1   0  123.09    9.20
  10   1   0  124.29    9.70
  10   1   0  121.39   11.10
  10   1   0  115.99    9.00
  10   1   0  117.99   11.20
  10   1   0  133.49   10.40
  10   1   0  132.39   11.60
 -11  -1   0  130.39   10.60
 -11  -1   0  144.99   11.20
 -11  -1   0  181.58   14.60
 -11  -1   0  145.29   12.70
 -11  -1   0  154.28   11.70
 -11  -1   0  135.39   14.20
  11   1   0  163.98   13.20
  11   1   0  174.58   12.80
  11   1   0  158.58   13.40
  11   1   0  139.29   13.00
  11   1   0  174.28   11.60
  11   1   0  145.99   12.20
  11   1   0  172.08   14.00
  11   1   0  145.29   11.00
  11   1   0  150.18   11.80
 -12  -1   0   89.09    9.10
 -12  -1   0   89.09   13.30
 -12  -1   0   80.69    9.20
 -12  -1   0   90.09   10.10
 -12  -1   0   83.09   11.30
 -12  -1   0   61.89   11.20
  12   1   0   86.69   12.00
  12   1   0   92.29   13.40
  12   1   0   79.39   12.80
  12   1   0   86.59   11.30
  12   1   0   71.49    9.60
  12   1   0   97.39   12.80
  12   1   0   84.19    8.20
  12   1   0   91.49   11.20
  12   1   0   91.89   12.20
 -13  -1   0   75.79    9.80
 -13  -1   0   77.09   11.40
 -13  -1   0  101.79   11.40
 -13  -1   0   86.59   12.80
 -13  -1   0  100.69   10.00
  13   1   0   96.19    8.90
  13   1   0   85.79   13.60
  13   1   0   90.09   13.40
  13   1   0   77.09   11.90
  13   1   0  123.89   10.80
  13   1   0   96.99   13.20
  13   1   0   71.99   10.20
  13   1   0   61.49   10.40
  13   1   0  120.99   12.90
  13   1   0   82.49   10.90
 -14  -1   0    2.00    6.10
 -14  -1   0    9.10    6.40
 -14  -1   0    8.60    5.90
 -14  -1   0    6.60    5.10
  14   1   0   -0.80    5.10
  14   1   0    6.90    6.40
  14   1   0    7.00    5.10
  14   1   0    3.80    5.20
  14   1   0    7.90    4.40
  14   1   0    3.10    5.20
  14   1   0    3.10    4.80
 -15  -1   0    9.30    6.50
 -15  -1   0   40.90    9.40
 -15  -1   0   29.30    8.80
 -15  -1   0   20.00    6.50
  15   1   0    8.30    5.30
  15   1   0   28.60   10.30
  15   1   0   15.20    8.10
  15   1   0   22.60    8.20
  15   1   0   14.50    6.90
  15   1   0   19.40    7.90
 -16  -1   0   19.20    7.80
 -16  -1   0   37.40    9.20
 -16  -1   0   23.20    8.30
  16   1   0   13.90    8.30
  16   1   0    8.70    6.80
  16   1   0   24.80    6.50
  16   1   0   17.00    6.30
  16   1   0   16.20    5.90
  16   1   0   13.20    6.10
  16   1   0   29.00    7.10
  16   1   0   17.70    7.90
 -17  -1   0   11.30    5.90
 -17  -1   0    9.60    5.60
 -17  -1   0   19.10    7.20
  17   1   0    8.60    6.60
  17   1   0   11.00    5.00
  17   1   0  -22.60    8.20
  17   1   0    6.70    5.80
  17   1   0    1.90    4.70
  17   1   0    5.50    5.60
  17   1   0    8.20    5.90
  17   1   0    3.70    4.60
 -18  -1   0   -9.30    5.50
 -18  -1   0   -5.20    4.10
  18   1   0    1.40    3.30
  18   1   0   -1.00    3.50
  18   1   0   -0.30    3.30
  18   1   0    3.70    4.70
  18   1   0    0.60    3.00
  18   1   0   -3.80    4.00
  18  -2   0   -1.50    2.60
  18  -2   0   -2.80    2.90
  18  -2   0    0.90    3.00
  18  -2   0    3.00    3.60
  18  -2   0    0.00    2.70
  17  -2   0    7.20    4.40
  17  -2   0    7.90    6.00
  17  -2   0   -0.10    4.90
  17  -2   0    2.90    4.10
  17  -2   0    7.00    4.90
  17  -2   0    3.90    3.20
 -17   2   0    5.70    4.50
  16  -2   0   14.10    5.00
  16  -2   0   10.40    5.70
  16  -2   0    7.20    5.40
  16  -2   0   25.40    6.90
  16  -2   0   10.10    5.40
  16  -2   0   13.40    6.20
 -16   2   0    6.40    5.10
 -16   2   0   17.40    4.90
  15  -2   0   -0.30    5.30
  15  -2   0    5.80    5.40
  15  -2   0   -2.30    6.60
  15  -2   0   -2.20    4.00
  15  -2   0    2.50    5.50
  15  -2   0    2.70    5.10
  15  -2   0    3.40    5.20
  15  -2   0   -0.90    4.50
 -15   2   0   -3.30    3.60
 -15   2   0   -5.40    5.70
 -15   2   0   -0.30    6.50
 -15   2   0   -8.40    5.20
 -15   2   0   -4.60    4.20
  14  -2   0    7.80    5.20
  14  -2   0   13.00    5.30
  14  -2   0    1.60    4.00
  14  -2   0   12.20    6.40
  14  -2   0    2.40    5.20
  14  -2   0    5.40    5.90
  14  -2   0   11.30    5.40
  14  -2   0   10.80    6.50
  14  -2   0   10.10    6.20
 -14   2   0   11.60    7.00
 -14   2   0   13.00    6.00
 -14   2   0    7.00    4.20
  13  -2   0    6.70    5.60
  13  -2   0    6.90    5.90
  13  -2   0   -0.10    4.80
  13  -2   0    0.10    5.40
  13  -2   0    2.50    4.60
  13  -2   0   -1.50    4.40
  13  -2   0    5.30    5.40
  13  -2   0    1.90    5.80
  13  -2   0    4.80    5.50
  13  -2   0    1.60    4.50
 -13   2   0    4.50    4.30
 -13   2   0    4.00    5.50
 -13   2   0    3.60    4.10
 -13   2   0    5.90    4.90
  12  -2   0   11.70    5.30
  12  -2   0    3.20    5.50
  12  -2   0   15.30    5.70
  12  -2   0   20.90    6.40
  12  -2   0   10.20    6.50
  12  -2   0   11.20    5.70
  12  -2   0    5.80    5.40
  12  -2   0   17.60    6.80
  12  -2   0   18.20    7.30
  12  -2   0   10.70    7.50
  12  -2   0   18.70    5.90
 -12   2   0   12.70    6.00
 -12   2   0    8.90    4.40
 -12   2   0   14.70    6.60
 -12   2   0   12.20    4.60
  11  -2   0    6.40    6.10
  11  -2   0   14.00    9.50
  11  -2   0   12.80    5.80
  11  -2   0    5.70    5.10
  11  -2   0    7.70    5.90
  11  -2   0   11.50    4.80
  11  -2   0    3.50    4.00
  11  -2   0   10.50    5.10
  11  -2   0    4.00    4.90
  11  -2   0    0.50    4.70
 -11   2   0    3.20    3.80
 -11   2   0    7.90    5.00
 -11   2   0    4.70    5.70
 -11   2   0   -5.80    4.20
 -11   2   0    3.00    3.60
  10  -2   0  152.68   12.00
  10  -2   0  134.59   11.50
  10  -2   0  130.69    9.90
  10  -2   0  161.78   12.50
  10  -2   0  127.49   10.90
  10  -2   0  163.78   12.10
  10  -2   0  134.79    9.90
  10  -2   0  164.18   10.40
  10  -2   0  141.69   10.70
  10  -2   0  130.39   12.20
 -10   2   0  134.49    7.70
 -10   2   0  137.59   11.70
 -10   2   0  125.59    7.40
 -10   2   0  146.29   11.10
 -10   2   0  145.89    8.80
   9  -2   0  221.88   14.30
   9  -2   0  232.48   12.20
   9  -2   0  228.78   14.20
   9  -2   0  256.47   15.00
   9  -2   0  223.08   12.90
   9  -2   0  245.38   14.60
   9  -2   0  223.48   14.20
   9  -2   0  213.48   13.40
  -9   2   0  218.88   11.70
  -9   2   0  229.98   11.80
  -9   2   0  214.68   11.30
  -9   2   0  237.38   13.80
  -9   2   0  223.88   16.40
   8  -2   0  706.23   27.10
   8  -2   0  680.43   27.60
   8  -2   0  685.93   27.00
   8  -2   0  688.33   27.40
   8  -2   0  672.53   30.00
   8  -2   0  694.03   27.60
  -8   2   0  700.73   26.00
  -8   2   0  700.73   30.60
  -8   2   0  664.43   25.20
  -8   2   0  728.13   25.30
  -8   2   0  682.93   27.00
  -8   2   0  688.33   25.90
  -8   2   0  652.73   22.60
   7  -2   0  743.13   26.80
   7  -2   0  683.23   24.20
   7  -2   0  700.53   27.50
   7  -2   0  697.93   28.70
   7  -2   0  700.93   27.50
   7  -2   0  679.73   22.70
  -7   2   0  678.13   25.50
  -7   2   0  708.53   26.20
  -7   2   0  696.13   23.30
  -7   2   0  708.13   24.50
  -7   2   0  727.83   29.70
  -7   2   0  722.83   26.90
   6  -2   0  321.47   15.20
   6  -2   0  322.07   14.40
   6  -2   0  318.77   14.20
   6  -2   0  346.07   14.40
   6  -2   0  326.17   14.60
   6  -2   0  305.17   11.90
   6  -2   0  307.87   15.00
   6  -2   0  323.87   14.40
   6  -2   0  309.27   16.30
  -6   2   0  314.17   14.40
  -6   2   0  338.67   14.70
  -6   2   0  298.17   12.20
  -6   2   0  314.17   16.30
   5  -2   0 1146.09   38.30
   5  -2   0 1204.28   38.10
   5  -2   0 1188.38   39.40
   5  -2   0 1218.78   38.30
   5  -2   0 1139.79   38.20
   5  -2   0 1191.58   38.30
  -5   2   0 1223.58   38.90
  -5   2   0 1197.48   40.60
   4  -2   0 1031.60   33.30
   4  -2   0  978.90   31.70
   4  -2   0  922.11   32.70
   4  -2   0  993.90   32.10
   4  -2   0 1029.20   32.10
   4  -2   0 1011.20   32.10
  -4   2   0 1024.60   33.90
  -4   2   0 1011.60   32.80
   3  -2   0  140.39    6.70
  -3   2   0  134.19    7.10
   2  -2   0  299.67   10.70
   0  -2   0  102.69    3.60
   0  -2   0  105.39    4.90
   0  -2   0   99.29    3.60
   0  -2   0  102.09    4.10
   0  -2   0  101.49    4.00
   0  -2   0  105.89    3.60
   0   2   0  103.39    3.60
   0   2   0  103.19    4.00
   0   2   0   98.69    4.90
   0   2   0  101.59    3.90
   0   2   0  102.59    3.60
  -2  -2   0 1378.76   40.80
  -2  -2   0 1289.47   39.30
   2   2   0 1444.56   41.40
   2   2   0 1357.06   40.10
  -3  -2   0 5715.23  186.98
   3   2   0 5800.62  187.18
  -4  -2   0  827.22   28.50
  -4  -2   0  818.12   26.60
  -4  -2   0  796.72   25.30
  -4  -2   0  812.72   26.40
  -4  -2   0  802.42   24.60
  -4  -2   0  829.52   26.70
   4   2   0  802.12   28.50
   4   2   0  807.72   26.90
   4   2   0  832.62   26.70
   4   2   0  825.62   26.80
   4   2   0  812.72   25.70
   4   2   0  832.72   27.20
   4   2   0  833.42   26.20
   4   2   0  815.52   25.90
  -5  -2   0  998.30   30.60
  -5  -2   0  988.10   31.40
  -5  -2   0  980.70   32.50
  -5  -2   0  975.30   32.20
  -5  -2   0 1034.50   35.00
   5   2   0  956.80   32.40
   5   2   0  986.80   31.80
   5   2   0 1008.90   33.00
   5   2   0 1009.60   32.70
   5   2   0  983.80   34.80
   5   2   0  990.40   32.70
   5   2   0  996.70   31.00
  -6  -2   0  193.18   11.90
  -6  -2   0  173.48    9.20
  -6  -2   0  180.48    9.70
  -6  -2   0  186.58    9.00
  -6  -2   0  180.78    8.00
  -6  -2   0  171.28    9.60
  -6  -2   0  177.58    7.20
   6   2   0  197.18   10.60
   6   2   0  192.18   10.10
   6   2   0  174.28   10.00
   6   2   0  183.48    8.20
  -7  -2   0   16.00    3.60
  -7  -2   0   12.90    4.50
  -7  -2   0   19.60    4.00
  -7  -2   0   16.60    3.30
  -7  -2   0   13.10    1.90
  -7  -2   0   16.40    4.10
  -7  -2   0   15.40    2.40
   7   2   0   18.60    4.50
  -8  -2   0   14.10    4.00
  -8  -2   0   15.80    3.40
  -8  -2   0   18.50    3.60
  -8  -2   0   20.40    4.40
  -8  -2   0   15.90    5.00
  -8  -2   0   14.50    2.00
  -8  -2   0   16.80    4.10
   8   2   0   12.50    4.30
   8   2   0   18.20    4.90
   8   2   0   16.00    4.00
   8   2   0   17.40    4.80
   8   2   0   21.20    4.80
   8   2   0   11.30    4.40
  -9  -2   0   84.89    7.20
  -9  -2   0  117.79   11.80
  -9  -2   0  111.99    9.70
  -9  -2   0   95.29    7.50
  -9  -2   0   96.09    7.20
  -9  -2   0  112.39    8.70
  -9  -2   0  112.39    9.10
   9   2   0  117.19   10.30
   9   2   0  115.69    9.80
   9   2   0  110.49    9.30
   9   2   0  105.69    9.80
 -10  -2   0  102.09   12.30
 -10  -2   0   90.89    8.80
 -10  -2   0   98.99    9.10
 -10  -2   0   62.79    7.10
 -10  -2   0   88.79    9.50
  10   2   0   89.29   13.20
  10   2   0   83.19   15.80
  10   2   0   95.29   12.10
  10   2   0   68.79    9.80
  10   2   0  107.19   10.80
  10   2   0   92.59    9.60
  10   2   0   88.09   12.20
 -11  -2   0   30.50    7.80
 -11  -2   0   35.70    7.30
 -11  -2   0   28.40    7.80
 -11  -2   0   26.30    6.40
 -11  -2   0   36.70    6.60
 -11  -2   0   29.10    7.20
  11   2   0   30.50    7.30
  11   2   0   34.60    8.00
  11   2   0   39.30    7.20
  11   2   0   27.60    5.80
  11   2   0   32.40    7.70
  11   2   0   35.80    8.10
  11   2   0   29.80    7.40
  11   2   0   30.90    7.10
  11   2   0   34.00    6.90
 -12  -2   0   82.09   11.90
 -12  -2   0   92.59   10.60
 -12  -2   0   93.19   12.10
 -12  -2   0   83.39    9.00
 -12  -2   0   70.49   12.00
 -12  -2   0   87.69    9.50
  12   2   0  106.99   10.90
  12   2   0   75.69   10.90
  12   2   0   75.89    9.80
  12   2   0   88.99    8.50
  12   2   0   85.19   12.30
  12   2   0   99.89   13.10
  12   2   0   85.89   12.00
  12   2   0   84.99   10.70
  12   2   0   90.59   13.20
 -13  -2   0   14.90    6.00
 -13  -2   0   -0.40    4.50
 -13  -2   0   16.20    7.80
 -13  -2   0    2.60    5.80
 -13  -2   0   19.80    6.90
  13   2   0   11.50    5.80
  13   2   0   11.60    6.10
  13   2   0    6.70    4.70
  13   2   0   10.80    5.50
  13   2   0    3.60    6.50
  13   2   0    9.60    5.70
  13   2   0   17.50    8.00
  13   2   0   14.10    6.80
  13   2   0   19.00    8.00
  13   2   0   10.80    8.10
 -14  -2   0    3.70    5.80
 -14  -2   0    7.40    6.30
 -14  -2   0    8.70    6.60
 -14  -2   0    7.80    5.20
  14   2   0    4.70    6.90
  14   2   0   16.30    6.80
  14   2   0   19.50   11.00
  14   2   0   11.50    5.90
  14   2   0    4.40    5.50
  14   2   0    6.90    5.20
  14   2   0    7.30    4.60
  14   2   0   17.50    9.50
  14   2   0   12.10    6.50
 -15  -2   0   22.60    8.20
 -15  -2   0   18.90    8.00
 -15  -2   0   13.20    6.70
 -15  -2   0   13.40    6.40
  15   2   0   10.30    5.60
  15   2   0    8.90    6.00
  15   2   0   25.40    8.00
  15   2   0   14.10    6.90
  15   2   0   12.40    6.70
  15   2   0    7.40    6.10
  15   2   0   16.40    7.20
  15   2   0   16.80    6.80
 -16  -2   0   -3.60    6.60
 -16  -2   0   19.60    7.50
 -16  -2   0   21.90    8.30
 -16  -2   0   12.30    6.50
 -16  -2   0   24.10    8.00
  16   2   0   29.80    7.00
  16   2   0   18.90    7.00
  16   2   0   16.60    7.60
  16   2   0   26.30    6.50
  16   2   0    5.80    5.60
  16   2   0   15.60    6.40
  16   2   0   21.70    7.10
  16   2   0   21.70    8.50
 -17  -2   0    3.20    5.40
 -17  -2   0   -0.50    4.50
 -17  -2   0    1.20    6.40
  17   2   0    8.10    6.30
  17   2   0    3.20    5.50
  17   2   0    5.30    4.70
  17   2   0    3.40    3.80
  17   2   0    3.70    4.80
  17   2   0    7.10    6.20
  17   2   0    2.40    4.80
  17   2   0   -1.10    4.60
 -18  -2   0    2.40    5.40
  18   2   0    0.20    4.90
  18   2   0   -2.90    2.50
  18   2   0    0.30    3.70
  18   2   0    2.30    4.20
  18   2   0   -0.30    3.90
  18   2   0   -6.70    6.50
 -19  -2   0   -1.90    4.60
  19   2   0    8.00    3.60
  19   2   0    7.00    3.40
  19   2   0    6.80    4.10
  19   2   0    6.20    3.40
  18  -3   0    5.20    3.10
  18  -3   0    4.50    3.80
  18  -3   0    4.00    3.10
  18  -3   0   -1.10    2.30
  17  -3   0    7.60    5.00
  17  -3   0   -6.80    4.00
  17  -3   0    5.60    6.30
  17  -3   0    1.70    3.70
  17  -3   0    2.70    3.60
  17  -3   0    2.60    3.40
 -17   3   0    4.80    4.00
  16  -3   0    8.10    5.00
  16  -3   0   13.00    5.40
  16  -3   0    2.90    4.00
  16  -3   0    2.50    4.20
  16  -3   0    9.80    5.40
  16  -3   0    7.80    4.80
 -16   3   0   -0.90    4.40
 -16   3   0   -0.50    4.70
 -16   3   0    4.50    4.80
  15  -3   0    9.40    5.30
  15  -3   0   24.90    7.50
  15  -3   0   14.40    4.90
  15  -3   0   -1.10    7.30
  15  -3   0   17.90    6.80
  15  -3   0   19.30    7.30
  15  -3   0   23.10    6.40
  15  -3   0   20.10    6.60
 -15   3   0   12.70    6.30
 -15   3   0   36.00    7.00
 -15   3   0   25.90    5.90
 -15   3   0   13.40    6.70
  14  -3   0   17.80    7.70
  14  -3   0   19.10    6.20
  14  -3   0   22.60    7.00
  14  -3   0   23.90    7.30
  14  -3   0   21.40    5.70
  14  -3   0   19.40    7.60
  14  -3   0   22.20    6.10
  14  -3   0   16.10    6.50
  14  -3   0   18.80    6.50
 -14   3   0   16.40    5.50
 -14   3   0   17.90    5.40
 -14   3   0    5.80    6.50
 -14   3   0    4.90    5.40
  13  -3   0   13.50    6.00
  13  -3   0   18.90    7.20
  13  -3   0   15.50    5.20
  13  -3   0   16.60   10.50
  13  -3   0   16.40    6.90
  13  -3   0   11.60    5.30
  13  -3   0   18.80    6.10
  13  -3   0   19.60    6.70
  13  -3   0   23.60    6.80
  13  -3   0   16.60    5.10
  13  -3   0   11.60    5.90
 -13   3   0   12.60    5.50
 -13   3   0   18.00    7.40
 -13   3   0   17.80    6.90
 -13   3   0   16.30    4.90
  12  -3   0   -0.60    4.20
  12  -3   0    3.00    4.30
  12  -3   0    0.00    4.40
  12  -3   0    4.40    5.30
  12  -3   0    5.90    4.60
  12  -3   0   -0.70    3.50
  12  -3   0    1.70    4.10
  12  -3   0    4.80    5.70
  12  -3   0   -1.30    4.60
  12  -3   0   -1.10    4.40
  12  -3   0   -1.90    3.60
 -12   3   0   -2.40    3.50
 -12   3   0    7.10    5.00
  11  -3   0    2.90    3.40
  11  -3   0    6.50    4.60
  11  -3   0    0.70    4.90
  11  -3   0    3.40    4.50
  11  -3   0   -6.90    3.70
  11  -3   0    2.80    3.80
  11  -3   0    0.10    5.10
  11  -3   0    5.30    4.10
  11  -3   0    2.30    4.70
  11  -3   0   -4.80    3.10
  11  -3   0    1.40    3.80
 -11   3   0   -2.30    2.60
 -11   3   0   -9.20    4.50
 -11   3   0    2.40    5.40
 -11   3   0   -1.60    3.90
  10  -3   0   91.99   10.50
  10  -3   0   87.39   11.10
  10  -3   0   70.79    9.80
  10  -3   0   65.69    9.10
  10  -3   0   77.89    7.50
  10  -3   0   77.59   12.90
  10  -3   0   68.89    7.20
  10  -3   0   77.49   10.00
  10  -3   0   82.69    9.40
  10  -3   0   85.09    9.60
  10  -3   0   76.19    9.80
  10  -3   0   91.39   11.10
  10  -3   0   94.09   11.60
 -10   3   0   56.79    6.40
 -10   3   0   71.89    8.50
 -10   3   0   74.99   11.20
 -10   3   0   74.39    6.00
 -10   3   0   97.29    9.60
 -10   3   0   66.89   12.80
   9  -3   0  286.37   16.20
   9  -3   0  301.07   14.70
   9  -3   0  345.67   17.10
   9  -3   0  293.07   15.50
   9  -3   0  351.46   18.00
   9  -3   0  322.97   17.40
   9  -3   0  310.77   16.90
   9  -3   0  296.27   15.10
   9  -3   0  287.37   16.50
   9  -3   0  310.77   17.40
   9  -3   0  330.77   17.20
  -9   3   0  298.97   14.30
  -9   3   0  309.77   14.00
  -9   3   0  288.37   12.20
  -9   3   0  311.17   16.50
  -9   3   0  314.67   11.70
  -9   3   0  317.57   19.70
   8  -3   0   11.50    4.10
   8  -3   0    9.10    2.50
   8  -3   0   14.90    4.50
   8  -3   0   15.80    4.70
   8  -3   0   15.90    4.60
   8  -3   0    2.50    3.30
  -8   3   0   10.60    3.00
  -8   3   0   10.10    3.20
  -8   3   0   11.70    2.80
  -8   3   0    9.20    3.40
  -8   3   0   10.50    4.70
  -8   3   0   11.00    3.40
  -8   3   0   15.70    4.70
   7  -3   0   66.39    4.90
   7  -3   0   65.49    9.00
   7  -3   0   65.39    5.80
   7  -3   0   76.59    7.60
   7  -3   0   77.09    8.40
   7  -3   0   77.89    7.30
  -7   3   0   76.09    5.70
  -7   3   0   77.39    7.20
  -7   3   0   79.89    8.50
  -7   3   0   73.09    6.70
  -7   3   0   69.19    7.00
   6  -3   0   50.39    4.30
   6  -3   0   65.49    6.40
   6  -3   0   59.19    5.50
   6  -3   0   57.09    5.50
   6  -3   0   58.39    5.30
   6  -3   0   56.69    6.00
   6  -3   0   63.59    5.80
   6  -3   0   61.79    6.30
  -6   3   0   69.69    7.30
  -6   3   0   62.99    6.40
  -6   3   0   52.59    5.70
   5  -3   0  404.26   15.10
   5  -3   0  424.16   16.90
   5  -3   0  397.26   17.40
   5  -3   0  415.66   16.20
   5  -3   0  424.26   16.50
   5  -3   0  402.46   16.10
   5  -3   0  403.96   18.40
   5  -3   0  424.16   16.20
   5  -3   0  398.96   16.40
  -5   3   0  440.96   18.70
  -5   3   0  407.46   17.30
  -5   3   0  415.96   17.60
   4  -3   0   16.60    3.50
   4  -3   0   18.30    3.60
   4  -3   0   16.70    3.40
   4  -3   0   15.20    3.00
   4  -3   0   20.00    3.20
   4  -3   0   12.90    2.60
   4  -3   0   16.50    4.50
   4  -3   0   14.10    3.00
   4  -3   0   20.40    3.80
  -4   3   0   15.20    3.20
  -4   3   0   12.30    3.00
   3  -3   0  166.88    8.00
   3  -3   0  166.18    7.50
  -3   3   0  180.98    9.10
   2  -3   0   24.70    2.60
  -2   3   0   18.20    2.10
  -2   3   0   21.20    3.10
   1  -3   0 2687.43   88.09
  -1   3   0 2780.02   88.39
   0  -3   0  437.26   14.20
   0  -3   0  420.26   13.50
   0  -3   0  461.55   13.40
   0  -3   0  408.66   13.60
   0  -3   0  440.86   14.20
   0  -3   0  458.35   15.90
   0   3   0  442.16   13.90
   0   3   0  449.16   14.20
   0   3   0  439.46   13.30
   0   3   0  446.66   15.70
   0   3   0  445.26   13.40
  -1  -3   0  255.37    9.30
  -1  -3   0  264.37    9.10
  -1  -3   0  257.47    8.90
  -1  -3   0  260.27   10.40
  -1  -3   0  258.57    9.50
  -1  -3   0  245.28    8.80
  -1  -3   0  256.27    8.70
   1   3   0  257.47    9.50
   1   3   0  235.38    9.30
   1   3   0  263.07    8.80
   1   3   0  262.97   10.40
   1   3   0  255.17    8.90
   2   3   0 2208.98   64.19
  -3  -3   0   50.39    3.80
  -3  -3   0   53.69    3.80
  -3  -3   0   51.29    4.40
  -3  -3   0   49.50    4.10
  -3  -3   0   58.99    4.00
   3   3   0   58.39    4.50
   3   3   0   53.09    3.70
   3   3   0   54.29    3.70
   3   3   0   54.19    3.70
   3   3   0   56.79    4.70
  -4  -3   0 5136.79  146.69
  -5  -3   0  249.97   12.80
  -5  -3   0  214.38   12.40
  -5  -3   0  224.28   10.50
  -5  -3   0  215.68   10.60
  -5  -3   0  239.18   10.90
  -5  -3   0  211.48    8.50
   5   3   0  220.68   10.60
   5   3   0  229.68   11.30
   5   3   0  240.48   10.60
   5   3   0  233.78   10.20
   5   3   0  237.38   12.60
   5   3   0  239.18   11.10
   5   3   0  244.78   11.00
   5   3   0  243.08   10.10
   5   3   0  231.18   10.70
  -6  -3   0 1688.23   51.69
  -6  -3   0 1706.93   55.29
  -6  -3   0 1655.43   51.19
  -6  -3   0 1648.44   48.30
  -6  -3   0 1622.64   51.59
  -6  -3   0 1632.84   51.99
   6   3   0 1634.94   49.80
   6   3   0 1585.84   52.29
   6   3   0 1662.83   51.29
   6   3   0 1664.23   52.19
   6   3   0 1574.44   54.69
  -7  -3   0    0.90    2.00
  -7  -3   0    2.80    2.50
  -7  -3   0    2.70    1.20
  -7  -3   0    2.20    2.50
  -7  -3   0   -0.80    2.80
  -7  -3   0    3.00    3.00
  -7  -3   0    1.90    2.10
   7   3   0    6.70    3.40
   7   3   0    2.70    1.50
  -8  -3   0  341.17   16.20
  -8  -3   0  341.77   17.00
  -8  -3   0  342.27   19.90
  -8  -3   0  316.37   15.30
  -8  -3   0  342.37   16.70
  -8  -3   0  373.36   20.00
  -8  -3   0  338.47   14.90
   8   3   0  349.87   17.10
   8   3   0  360.86   17.30
   8   3   0  343.97   17.10
   8   3   0  332.77   17.00
   8   3   0  338.67   16.80
   8   3   0  362.76   17.80
  -9  -3   0   33.60    7.10
  -9  -3   0   32.10    6.10
  -9  -3   0   23.70    4.20
  -9  -3   0   33.30    5.90
  -9  -3   0   42.70    6.40
  -9  -3   0   20.40    4.40
  -9  -3   0   33.20    6.00
   9   3   0   23.50    5.10
   9   3   0   43.50    7.40
   9   3   0   39.50    6.90
   9   3   0   30.30    6.00
 -10  -3   0  299.67   16.50
 -10  -3   0  263.67   21.80
 -10  -3   0  263.27   14.60
 -10  -3   0  299.27   17.20
 -10  -3   0  276.27   15.60
 -10  -3   0  280.17   17.80
  10   3   0  286.47   15.00
  10   3   0  307.67   23.30
  10   3   0  273.87   21.30
  10   3   0  251.57   16.20
  10   3   0  278.37   17.40
  10   3   0  257.07   17.00
  10   3   0  269.47   16.80
  10   3   0  283.87   17.30
 -11  -3   0  204.18   17.20
 -11  -3   0  176.68   14.00
 -11  -3   0  189.58   15.40
 -11  -3   0  173.58   14.10
 -11  -3   0  172.58   13.60
 -11  -3   0  167.68   12.40
  11   3   0  202.98   14.60
  11   3   0  190.38   15.00
  11   3   0  190.48   12.70
  11   3   0  182.98   13.60
  11   3   0  166.48   12.70
  11   3   0  165.48   11.70
  11   3   0  198.48   14.90
  11   3   0  173.98   14.50
 -12  -3   0   52.09    8.70
 -12  -3   0   24.50    8.60
 -12  -3   0   37.90    7.90
 -12  -3   0   39.70    7.60
 -12  -3   0   42.70    8.80
 -12  -3   0   36.90    8.70
 -12  -3   0   46.70    9.90
  12   3   0   48.00    9.50
  12   3   0   58.59    9.70
  12   3   0   45.20    9.10
  12   3   0   46.60    7.10
  12   3   0   46.10    8.30
  12   3   0   47.70   10.30
  12   3   0   43.30    9.10
  12   3   0   43.50    9.40
  12   3   0   54.29    9.50
 -13  -3   0   36.00    9.40
 -13  -3   0   26.40    7.20
 -13  -3   0   35.60    8.90
 -13  -3   0   28.70    6.70
 -13  -3   0   28.20    8.40
  13   3   0   38.50    9.60
  13   3   0   34.20    7.80
  13   3   0   43.50    9.50
  13   3   0   43.60    9.50
  13   3   0   32.30    7.50
  13   3   0   36.70    9.10
  13   3   0   37.30    7.90
  13   3   0   36.50    9.40
 -14  -3   0    9.70    7.30
 -14  -3   0   10.90    5.50
 -14  -3   0   12.20    7.40
 -14  -3   0   13.40    7.50
 -14  -3   0   10.00    5.60
  14   3   0    4.00    4.00
  14   3   0    6.50    5.70
  14   3   0    4.10    5.00
  14   3   0   15.30    6.20
  14   3   0    1.00    4.10
  14   3   0   10.80    7.10
  14   3   0    9.40    7.10
  14   3   0    0.70    5.70
  14   3   0   22.10    8.10
 -15  -3   0   55.49   10.90
 -15  -3   0   90.99   17.00
 -15  -3   0   65.89   12.10
 -15  -3   0   86.19   12.20
 -15  -3   0   70.19   11.10
  15   3   0   78.89   13.20
  15   3   0   49.40    9.40
  15   3   0   59.89   11.20
  15   3   0   69.19   11.80
  15   3   0   53.79    9.50
  15   3   0   67.29   11.50
  15   3   0   69.39   10.30
  15   3   0   78.49   13.50
  15   3   0   61.99   11.90
 -16  -3   0   20.70    7.60
 -16  -3   0   10.50    7.30
 -16  -3   0   14.20    7.20
 -16  -3   0   -0.30    6.80
  16   3   0   10.80    7.10
  16   3   0    8.40    6.30
  16   3   0   10.40    4.90
  16   3   0    9.60    6.40
  16   3   0    4.20    4.90
  16   3   0   -2.00    4.90
  16   3   0   14.00    6.30
  16   3   0    9.40    7.10
 -17  -3   0  -11.60    5.00
 -17  -3   0   13.20    6.70
 -17  -3   0    5.20    8.10
  17   3   0    7.40    4.50
  17   3   0    3.40    6.00
  17   3   0    1.90    5.40
  17   3   0    9.50    5.70
  17   3   0   17.50    6.90
  17   3   0    2.90    4.90
  17   3   0    9.10    5.00
  17   3   0    3.70    5.10
 -18  -3   0   -0.50    4.60
 -18  -3   0    8.30    5.70
 -18  -3   0    4.60    5.40
  18   3   0    5.80    5.40
  18   3   0    2.30    3.10
  18   3   0   16.70    7.40
  18   3   0   -0.70    4.90
  18   3   0    3.60    4.50
 -19  -3   0   11.10    4.40
 -19  -3   0    9.80    4.30
  19   3   0   12.60    4.80
  19   3   0   10.90    4.10
  19   3   0    8.40    3.50
  19   3   0   11.00    4.10
  17  -4   0   -3.10    2.80
  17  -4   0    0.60    3.90
  17  -4   0    7.50    4.70
  17  -4   0    4.40    3.20
  17  -4   0    2.30    3.20
  16  -4   0   10.30    5.10
  16  -4   0    7.70    4.80
  16  -4   0   12.00    5.50
  16  -4   0   10.00    5.20
  16  -4   0   12.20    5.00
  16  -4   0   11.60    4.70
 -16   4   0    9.10    4.00
  15  -4   0    9.70    5.20
  15  -4   0   10.60    5.70
  15  -4   0   13.50    5.70
  15  -4   0   14.70    6.20
  15  -4   0    5.60    6.20
  15  -4   0   12.90    4.80
  15  -4   0    3.00    5.20
 -15   4   0   10.40    4.90
 -15   4   0    0.60    5.70
  14  -4   0   15.90    7.60
  14  -4   0   20.50    7.00
  14  -4   0   13.50    6.30
  14  -4   0   16.50    7.30
  14  -4   0   11.90    8.60
  14  -4   0   30.90   12.30
 -14   4   0   10.20    6.10
 -14   4   0   21.30    5.80
 -14   4   0    8.00    5.80
  13  -4   0   30.30    6.70
  13  -4   0   32.00    8.30
  13  -4   0   29.00    6.90
  13  -4   0   11.40    6.20
  13  -4   0   30.30    7.50
  13  -4   0   29.60    7.00
  13  -4   0   28.80   11.60
  13  -4   0   34.20    6.40
  13  -4   0   25.00    8.10
  13  -4   0   32.40    9.10
 -13   4   0   29.40    6.30
 -13   4   0   33.10    8.30
 -13   4   0   24.00    6.80
  12  -4   0   17.90    5.90
  12  -4   0   19.60    7.30
  12  -4   0   19.70    7.30
  12  -4   0   25.80    6.90
  12  -4   0   26.10    7.30
  12  -4   0   21.20    5.80
  12  -4   0   22.20    7.30
  12  -4   0   26.30    6.50
  12  -4   0   20.00    6.90
  12  -4   0   19.60    6.30
  12  -4   0   12.30    6.00
 -12   4   0   22.30    6.10
 -12   4   0   21.60    5.00
  11  -4   0   18.60    5.70
  11  -4   0   15.20    6.30
  11  -4   0   21.40    6.40
  11  -4   0    8.50    5.60
  11  -4   0   20.80    5.90
  11  -4   0   18.30    5.80
  11  -4   0   19.00    6.70
  11  -4   0   22.90    7.30
  11  -4   0   33.50    6.90
  11  -4   0   15.30    6.00
  11  -4   0   28.60    6.60
 -11   4   0    8.60    5.10
 -11   4   0   22.00    4.30
 -11   4   0    4.90    5.90
 -11   4   0   27.50    6.40
 -11   4   0    6.60    6.50
  10  -4   0   80.99   11.80
  10  -4   0   79.09    9.30
  10  -4   0   73.99    9.60
  10  -4   0   62.69    8.70
  10  -4   0   88.09    9.50
  10  -4   0   92.99   10.50
  10  -4   0   79.49   10.30
  10  -4   0   79.89   11.00
  10  -4   0   71.09   10.40
  10  -4   0   73.39   12.30
  10  -4   0   52.09    8.40
  10  -4   0   56.09    8.90
  10  -4   0   83.59   10.70
  10  -4   0   82.69    9.20
 -10   4   0   67.79   10.70
 -10   4   0   56.39    8.10
 -10   4   0   63.29    9.00
 -10   4   0   60.39    5.20
 -10   4   0   70.59   10.90
 -10   4   0   52.09    6.70
   9  -4   0  119.19   10.80
   9  -4   0   76.69    8.10
   9  -4   0  113.69    8.80
   9  -4   0  117.79   10.00
   9  -4   0   99.19    6.90
   9  -4   0  118.69    9.80
   9  -4   0  113.39    9.40
   9  -4   0  105.49    8.40
   9  -4   0  111.39    9.90
   9  -4   0  100.59    9.80
   9  -4   0  120.09    8.90
   9  -4   0  106.09   11.60
   9  -4   0   93.29    9.70
   9  -4   0  111.09   10.10
  -9   4   0   78.99   12.50
  -9   4   0  111.09    8.20
  -9   4   0   99.79    7.00
  -9   4   0  118.09    9.90
  -9   4   0   92.79    7.70
  -9   4   0  110.59   11.70
  -9   4   0  111.69   10.00
   8  -4   0  195.58   12.10
   8  -4   0  195.78    9.80
   8  -4   0  180.88   12.30
   8  -4   0  211.08   12.20
   8  -4   0  185.48   11.10
   8  -4   0  197.88   12.80
   8  -4   0  203.68   12.50
  -8   4   0  191.08   14.50
  -8   4   0  183.68   12.30
  -8   4   0  191.48   11.40
  -8   4   0  176.38   13.90
  -8   4   0  198.08   10.40
  -8   4   0  197.38   11.60
  -8   4   0  209.18   13.10
   7  -4   0  136.59    9.10
   7  -4   0  102.29    8.30
   7  -4   0  142.59    8.00
   7  -4   0  143.59   10.60
   7  -4   0  140.49   10.20
   7  -4   0  127.19   10.10
  -7   4   0  151.88    9.80
  -7   4   0  130.99    8.20
  -7   4   0  140.09   10.40
  -7   4   0  144.19   11.60
   6  -4   0  584.54   20.70
   6  -4   0  534.75   21.30
   6  -4   0  558.34   23.40
   6  -4   0  598.74   24.00
   6  -4   0  576.04   22.20
   6  -4   0  569.44   22.10
   6  -4   0  561.14   22.80
   6  -4   0  548.15   21.40
   6  -4   0  559.04   21.80
  -6   4   0  566.44   22.80
  -6   4   0  572.24   24.40
  -6   4   0  575.64   23.80
   5  -4   0 1579.34   51.39
   5  -4   0 1548.84   48.70
   5  -4   0 1614.44   48.50
   5  -4   0 1588.24   51.09
   5  -4   0 1541.15   49.80
   5  -4   0 1480.75   50.79
   5  -4   0 1509.65   48.40
   5  -4   0 1563.44   49.30
   5  -4   0 1562.94   50.09
  -5   4   0 1648.73   51.99
  -5   4   0 1539.05   50.69
  -5   4   0 1600.54   51.69
   4  -4   0 2276.07   69.59
   4  -4   0 2258.07   69.39
   4  -4   0 2317.27   68.39
   4  -4   0 2267.47   67.89
   4  -4   0 2265.77   70.59
   4  -4   0 2295.97   68.59
   4  -4   0 2255.17   68.19
   4  -4   0 2365.66   69.79
  -4   4   0 2364.76   70.89
  -4   4   0 2303.37   71.29
   3  -4   0 1402.86   45.20
   3  -4   0 1444.56   46.50
   3  -4   0 1482.75   47.30
   3  -4   0 1463.85   44.80
   3  -4   0 1481.15   44.50
   3  -4   0 1436.96   44.20
   3  -4   0 1489.55   46.60
  -3   4   0 1532.95   47.10
  -3   4   0 1455.85   44.80
   2  -4   0 2491.45   73.89
   2  -4   0 2460.55   73.19
   2  -4   0 2524.25   73.09
   1  -4   0   73.09    5.20
   1  -4   0   69.49    4.30
   1  -4   0   71.19    5.40
  -1   4   0   71.79    5.40
  -1   4   0   66.29    3.60
  -1   4   0   61.39    2.40
  -1   4   0   62.69    3.10
  -1   4   0   67.79    3.10
  -1   4   0   64.59    3.80
   0  -4   0  155.78    8.30
   0  -4   0  150.08    5.80
   0  -4   0  153.78    5.60
   0  -4   0  164.58    6.60
   0  -4   0  142.99    6.60
   0  -4   0  151.78    6.60
   0   4   0  163.68    8.30
   0   4   0  149.79    6.50
   0   4   0  154.08    6.30
   0   4   0  144.59    5.60
   0   4   0  157.78    5.60
  -1  -4   0   67.09    3.60
  -1  -4   0   60.39    3.60
  -1  -4   0   57.79    4.70
  -1  -4   0   59.19    3.40
  -1  -4   0   60.09    3.80
  -1  -4   0   58.49    3.80
  -1  -4   0   55.89    3.60
   1   4   0   60.09    4.80
   1   4   0   61.99    3.90
   1   4   0   58.89    3.90
   1   4   0   60.99    3.30
   1   4   0   58.99    3.60
  -2  -4   0    6.20    2.30
  -2  -4   0    4.60    1.60
  -2  -4   0    7.20    1.60
  -2  -4   0    3.90    1.50
  -2  -4   0    4.30    1.30
   2   4   0    6.00    1.60
   2   4   0    3.80    1.80
   2   4   0    2.90    1.20
   2   4   0    3.60    1.50
   2   4   0    7.80    1.80
  -3  -4   0    3.00    1.70
  -3  -4   0    0.40    1.00
  -3  -4   0    1.60    1.40
  -3  -4   0    2.20    1.30
  -3  -4   0    1.50    1.30
   3   4   0    0.00    1.00
   3   4   0    1.80    1.20
   3   4   0    3.70    1.50
   3   4   0    1.20    1.10
   3   4   0    2.20    1.60
   3   4   0    1.10    1.20
  -4  -4   0 4586.24  132.19
  -5  -4   0   11.80    3.50
  -5  -4   0    7.50    2.30
  -5  -4   0    7.30    2.50
  -5  -4   0   12.50    3.00
  -5  -4   0    7.60    2.60
  -5  -4   0    8.20    2.50
   5   4   0   11.60    2.80
   5   4   0    6.70    2.00
   5   4   0    8.70    2.40
   5   4   0   12.50    2.90
   5   4   0    7.60    2.70
   5   4   0    7.20    2.80
   5   4   0    9.40    2.60
   5   4   0    7.30    2.20
   5   4   0    9.30    2.50
  -6  -4   0  605.64   22.70
  -6  -4   0  610.04   23.50
  -6  -4   0  585.54   23.00
  -6  -4   0  599.94   25.20
  -6  -4   0  576.54   21.90
  -6  -4   0  622.34   22.90
   6   4   0  683.43   23.80
   6   4   0  591.84   25.60
   6   4   0  618.74   23.60
   6   4   0  595.24   22.20
   6   4   0  604.04   24.00
  -7  -4   0    2.20    2.50
  -7  -4   0    1.00    2.20
  -7  -4   0    1.00    2.70
  -7  -4   0   -2.60    2.40
  -7  -4   0   -0.60    2.60
  -7  -4   0    2.80    2.30
  -7  -4   0    3.00    2.00
   7   4   0    1.30    2.40
   7   4   0    2.00    2.30
   7   4   0   -0.50    2.30
  -8  -4   0   27.90    4.90
  -8  -4   0   21.50    4.80
  -8  -4   0   21.30    5.10
  -8  -4   0   26.90    5.50
  -8  -4   0   16.50    4.10
  -8  -4   0   18.60    5.40
  -8  -4   0   28.10    5.40
  -8  -4   0   20.80    4.70
   8   4   0   22.50    4.90
   8   4   0   20.80    4.90
   8   4   0   24.00    5.00
   8   4   0   18.90    2.90
   8   4   0   15.30    4.70
   8   4   0   26.10    5.20
   8   4   0   29.10    6.00
  -9  -4   0   78.19    8.00
  -9  -4   0   62.69    8.20
  -9  -4   0   58.59    9.50
  -9  -4   0   59.49    8.80
  -9  -4   0   72.39    6.50
  -9  -4   0   61.49    7.60
  -9  -4   0   71.79    7.40
   9   4   0   79.99   10.00
   9   4   0   80.79   10.10
   9   4   0   76.59    8.30
   9   4   0   76.09    8.40
   9   4   0   58.29    8.00
   9   4   0   83.19    8.20
 -10  -4   0   35.70    5.60
 -10  -4   0   54.29    8.60
 -10  -4   0   43.50    8.60
 -10  -4   0   32.30    7.10
 -10  -4   0   42.30    6.90
  10   4   0   56.09    7.70
  10   4   0   45.80    7.60
  10   4   0   50.19    8.30
  10   4   0   42.90    8.30
  10   4   0   64.79   10.10
  10   4   0   35.70    7.60
  10   4   0   69.19    9.80
  10   4   0   51.99   10.20
 -11  -4   0    5.60    5.70
 -11  -4   0    2.00    3.90
 -11  -4   0    8.90    5.40
 -11  -4   0    6.70    5.50
 -11  -4   0   10.50    6.30
 -11  -4   0    3.50    4.30
 -11  -4   0    5.30    5.00
  11   4   0    1.90    4.00
  11   4   0    6.20    4.50
  11   4   0    5.20    4.30
  11   4   0    3.20    3.20
  11   4   0    5.20    5.50
  11   4   0    0.30    3.20
  11   4   0   12.40    5.70
  11   4   0   -4.90    3.80
  11   4   0   14.80    5.90
 -12  -4   0    1.50    5.30
 -12  -4   0    1.20    5.70
 -12  -4   0    1.70    4.60
 -12  -4   0    3.90    6.20
 -12  -4   0   -3.20    5.00
 -12  -4   0    1.30    5.20
  12   4   0   -2.80    3.60
  12   4   0    0.00    5.10
  12   4   0    8.10    5.80
  12   4   0    5.70    3.90
  12   4   0    2.60    5.00
  12   4   0   11.30    5.30
  12   4   0    4.50    5.50
  12   4   0    5.50    5.40
  12   4   0    0.80    4.20
 -13  -4   0   10.20    6.60
 -13  -4   0   13.70    6.60
 -13  -4   0   10.00    6.30
 -13  -4   0   13.40    7.30
 -13  -4   0    9.50    4.70
 -13  -4   0    1.80    5.60
  13   4   0   14.10    6.60
  13   4   0    3.20    6.30
  13   4   0    0.00    6.80
  13   4   0   -2.30    5.30
  13   4   0    3.60    4.50
  13   4   0    5.10    5.00
  13   4   0    8.80    6.30
  13   4   0    9.80    5.80
  13   4   0   -2.80    5.10
 -14  -4   0   -0.50    6.30
 -14  -4   0    2.30    5.40
 -14  -4   0   -4.20    4.80
 -14  -4   0   -2.50    5.70
 -14  -4   0   -0.60    4.90
  14   4   0   -3.20    3.40
  14   4   0   -5.00    4.60
  14   4   0   -6.90    3.30
  14   4   0   12.20    7.70
  14   4   0    1.70    6.30
  14   4   0    1.10    4.50
  14   4   0   -4.90    5.30
  14   4   0    4.50    6.30
 -15  -4   0   12.60    6.70
 -15  -4   0   23.30    8.40
 -15  -4   0   20.10    7.70
 -15  -4   0   19.40    7.20
 -15  -4   0   28.00    9.10
  15   4   0   27.20    8.10
  15   4   0   26.40    6.90
  15   4   0   12.70    6.50
  15   4   0   28.00    7.60
  15   4   0   37.20    8.90
  15   4   0   27.30    8.80
  15   4   0   18.20    5.70
  15   4   0   18.20    8.40
  15   4   0   33.00    8.70
 -16  -4   0    5.10    6.50
 -16  -4   0   -6.40    4.40
 -16  -4   0  -10.00    5.50
 -16  -4   0   12.10    7.70
 -16  -4   0   11.20    6.70
  16   4   0    5.10    5.50
  16   4   0    5.30    6.80
  16   4   0    1.50    4.70
  16   4   0   -0.30    5.10
  16   4   0    1.90    4.90
  16   4   0   14.30    7.70
  16   4   0   -2.00    3.80
  16   4   0    1.00    6.20
 -17  -4   0    8.80    5.90
 -17  -4   0   13.80    8.60
 -17  -4   0    7.00    7.40
 -17  -4   0   10.50    6.60
  17   4   0    0.10    5.60
  17   4   0    1.20    4.70
  17   4   0   11.50    6.10
  17   4   0    1.60    3.80
  17   4   0    2.40    4.60
  17   4   0    7.40    5.40
  17   4   0    2.20    5.80
  17   4   0    7.40    5.90
 -18  -4   0    9.20    5.70
 -18  -4   0    6.60    5.40
 -18  -4   0   13.00    6.40
  18   4   0    2.40    3.10
  18   4   0    1.60    5.00
  18   4   0    3.50    5.40
  18   4   0    7.30    4.40
  18   4   0    6.40    5.70
  18   4   0    0.90    3.70
 -19  -4   0    9.70    4.70
 -19  -4   0    2.60    4.20
  19   4   0    2.00    3.60
  19   4   0   -3.10    2.40
  19   4   0    3.70    2.90
  19   4   0    1.20    3.00
  19   4   0    3.60    3.10
  17  -5   0    4.60    2.80
  17  -5   0    7.20    4.30
  17  -5   0    5.70    3.10
  17  -5   0    4.30    2.90
  17  -5   0    9.00    4.10
  16  -5   0    7.80    4.00
  16  -5   0    4.40    3.50
  16  -5   0  -12.90    8.40
  16  -5   0    2.70    3.60
  16  -5   0   13.40    5.70
  16  -5   0    4.80    4.10
  15  -5   0   11.90    5.10
  15  -5   0    1.90    4.80
  15  -5   0    2.60    4.50
  15  -5   0    8.70    4.20
  15  -5   0    3.50    4.60
  15  -5   0    0.10    4.40
 -15   5   0  -10.20    3.30
  14  -5   0   -2.80    2.80
  14  -5   0    2.20    4.30
  14  -5   0    9.30    5.10
  14  -5   0    3.20    5.50
  14  -5   0    0.20    5.10
  14  -5   0    3.80    4.30
  14  -5   0    0.60    5.00
  14  -5   0    0.30    5.60
  14  -5   0   -4.80    3.60
  14  -5   0    5.10    4.50
 -14   5   0   -5.90    5.80
 -14   5   0    7.40   10.50
 -14   5   0   -2.50    3.90
 -14   5   0    1.80    3.90
  13  -5   0   19.50    6.70
  13  -5   0   22.90    6.50
  13  -5   0   17.50    6.00
  13  -5   0   34.50    7.90
  13  -5   0   23.80    7.10
  13  -5   0   24.00    5.90
  13  -5   0   18.60    6.20
  13  -5   0   17.50    7.10
  13  -5   0   21.40    6.30
  13  -5   0   31.90    7.20
  13  -5   0   32.10    6.80
 -13   5   0   30.00    8.40
  12  -5   0   15.10    6.80
  12  -5   0   16.50    5.50
  12  -5   0    9.70    6.30
  12  -5   0    8.10    5.60
  12  -5   0   19.70    6.50
  12  -5   0   12.80    6.20
  12  -5   0    9.20    5.20
  12  -5   0   20.90    7.30
  12  -5   0   15.60    5.40
  12  -5   0   10.20    5.00
  12  -5   0    6.80    5.30
 -12   5   0   20.30    6.90
 -12   5   0   18.00    5.80
 -12   5   0   18.60    4.70
  11  -5   0    3.70    5.30
  11  -5   0   -6.30    3.70
  11  -5   0  -37.20   45.50
  11  -5   0    7.40    6.90
  11  -5   0   -2.80    3.40
  11  -5   0   -8.80    4.10
  11  -5   0   -8.90    3.20
  11  -5   0    0.90    4.10
  11  -5   0    2.20    4.50
  11  -5   0   -0.80    3.60
  11  -5   0    1.20    4.40
  11  -5   0   -1.60    4.20
 -11   5   0    5.60    4.30
 -11   5   0    5.70    2.80
  10  -5   0   15.10    5.60
  10  -5   0    6.30    4.80
  10  -5   0   10.20    5.20
  10  -5   0    7.20    4.20
  10  -5   0   17.00    7.00
  10  -5   0   13.60    6.10
  10  -5   0   16.60    5.10
  10  -5   0   12.60    5.40
  10  -5   0   12.40    5.20
  10  -5   0   30.20    7.00
  10  -5   0   13.70    5.30
  10  -5   0   12.00    5.10
  10  -5   0   10.80    5.50
  10  -5   0    5.90    4.20
 -10   5   0   12.90    5.70
 -10   5   0    8.30    5.20
 -10   5   0    8.90    4.80
 -10   5   0   15.40    5.70
 -10   5   0   12.20    2.80
   9  -5   0   -0.60    3.50
   9  -5   0   -8.80    3.30
   9  -5   0    1.40    3.20
   9  -5   0   -4.90    3.00
   9  -5   0   -4.30    6.40
   9  -5   0   -1.10    2.40
   9  -5   0   -6.60    4.40
   9  -5   0   -0.70    3.40
   9  -5   0   -1.80    3.40
   9  -5   0   -1.30    3.30
   9  -5   0    0.10    3.90
   9  -5   0    3.30    3.10
   9  -5   0    4.10    4.10
  -9   5   0    0.20    3.40
  -9   5   0   -2.10    3.40
  -9   5   0   -3.30    3.50
  -9   5   0   -5.40    3.60
  -9   5   0    1.00    3.20
  -9   5   0   -2.80    2.40
  -9   5   0    1.00    2.90
   8  -5   0   29.10    5.60
   8  -5   0   20.60    5.50
   8  -5   0   27.80    5.90
   8  -5   0   27.70    5.80
   8  -5   0   31.50    6.00
   8  -5   0   37.30    5.50
   8  -5   0   19.20    5.40
   8  -5   0   25.00    5.90
   8  -5   0   44.10    6.30
  -8   5   0   26.20    5.30
  -8   5   0   23.90    4.80
  -8   5   0   24.20    5.30
  -8   5   0   26.00    6.40
  -8   5   0   33.00    6.30
  -8   5   0   29.80    6.50
   7  -5   0  168.68   10.70
   7  -5   0  158.98    9.90
   7  -5   0  146.29   11.40
   7  -5   0  138.69    8.60
   7  -5   0  173.58   11.60
   7  -5   0  139.99    9.40
   7  -5   0  114.79    9.20
  -7   5   0  169.28   11.90
  -7   5   0  157.68   12.20
  -7   5   0  149.49   11.60
   6  -5   0   81.39    7.50
   6  -5   0   91.79    8.20
   6  -5   0   91.99    7.50
   6  -5   0   96.69   10.40
   6  -5   0   81.79    8.00
   6  -5   0   94.99    7.40
   6  -5   0   93.79    6.90
   6  -5   0   82.09    6.60
  -6   5   0   92.79    8.00
  -6   5   0   87.09    8.50
  -6   5   0  106.79    9.40
  -6   5   0  104.99   10.00
   5  -5   0   45.80    4.40
   5  -5   0   41.50    4.40
   5  -5   0   43.30    5.50
   5  -5   0   56.19    7.60
   5  -5   0   48.60    4.90
   5  -5   0   55.29    6.10
   5  -5   0   59.89    7.50
   5  -5   0   43.80    4.80
  -5   5   0   53.69    5.60
  -5   5   0   52.39    6.30
   4  -5   0  992.10   32.60
   4  -5   0  968.20   33.90
   4  -5   0 1000.70   32.00
   4  -5   0  946.41   33.30
   4  -5   0  970.80   32.20
   4  -5   0  984.50   34.70
   4  -5   0 1002.70   31.90
   4  -5   0  957.30   31.10
   4  -5   0  964.00   35.20
  -4   5   0 1007.40   35.60
  -4   5   0  991.20   32.70
  -4   5   0  991.80   34.90
   3  -5   0 1275.17   41.90
   3  -5   0 1340.57   44.70
   3  -5   0 1253.27   39.70
   3  -5   0 1265.67   39.70
   3  -5   0 1279.97   40.60
   3  -5   0 1246.68   41.00
   3  -5   0 1323.57   42.50
  -3   5   0 1269.27   39.60
  -3   5   0 1322.57   43.00
   2  -5   0   78.89    5.40
   2  -5   0   82.09    6.10
   2  -5   0   98.49    6.60
   2  -5   0   82.59    5.80
   2  -5   0   87.39    5.10
   2  -5   0   90.69    6.20
  -2   5   0   89.29    6.90
  -2   5   0   87.29    4.50
  -2   5   0   90.89    4.80
  -2   5   0   85.89    4.20
   1  -5   0  386.46   16.90
   1  -5   0  426.16   17.20
   1  -5   0  384.06   13.90
   1  -5   0  403.66   15.10
   1  -5   0  404.06   14.80
  -1   5   0  400.16   16.70
  -1   5   0  385.36   13.60
  -1   5   0  406.06   14.20
  -1   5   0  383.76   12.70
  -1   5   0  397.46   12.50
  -1   5   0  374.66   11.20
   0  -5   0  621.34   19.80
   0  -5   0  620.74   19.50
   0  -5   0  608.14   20.90
   0  -5   0  627.04   23.30
   0  -5   0  639.74   21.90
   0  -5   0  708.63   22.20
   0  -5   0  623.84   20.80
   0  -5   0  630.84   19.10
   0   5   0  604.24   20.00
   0   5   0  631.24   23.20
   0   5   0  599.04   19.10
   0   5   0  583.74   20.30
  -1  -5   0  108.29    7.20
  -1  -5   0  114.99    5.40
  -1  -5   0  104.39    5.70
  -1  -5   0  110.39    5.20
  -1  -5   0  109.99    5.80
  -1  -5   0  119.39    6.50
  -1  -5   0  120.69    6.20
  -1  -5   0  114.89    6.20
  -1  -5   0  119.09    5.40
   1   5   0  115.99    6.10
   1   5   0  114.39    6.40
   1   5   0  111.09    5.60
   1   5   0  117.69    7.60
  -2  -5   0    1.00    1.10
  -2  -5   0    2.40    1.30
  -2  -5   0    2.00    1.00
  -2  -5   0    2.70    1.90
  -2  -5   0    1.10    1.30
  -2  -5   0    2.40    1.40
  -2  -5   0    3.50    1.30
   2   5   0    1.70    1.20
   2   5   0    1.40    1.40
   2   5   0    3.00    1.30
   2   5   0    1.50    1.70
   2   5   0    1.40    1.30
  -3  -5   0 1535.95   46.90
  -3  -5   0 1568.04   49.60
  -3  -5   0 1574.34   47.80
  -3  -5   0 1617.14   49.00
  -3  -5   0 1559.34   47.40
   3   5   0 1538.75   47.20
   3   5   0 1505.95   47.10
   3   5   0 1591.64   49.80
   3   5   0 1544.75   47.90
   3   5   0 1518.85   47.90
   3   5   0 1543.85   49.00
  -4  -5   0  156.58    9.30
  -4  -5   0  157.58    8.40
  -4  -5   0  158.48    9.40
  -4  -5   0  156.88    8.50
  -4  -5   0  149.49    7.80
  -4  -5   0  160.18    8.40
   4   5   0  148.89    7.40
   4   5   0  165.78    9.70
   4   5   0  147.39    8.10
   4   5   0  149.39    8.30
   4   5   0  150.38    8.00
   4   5   0  132.09    8.80
   4   5   0  164.88    9.10
  -5  -5   0  959.70   31.90
  -5  -5   0  953.90   34.20
  -5  -5   0  941.41   32.40
  -5  -5   0  942.31   33.20
  -5  -5   0  968.10   32.50
  -5  -5   0  987.30   32.30
  -5  -5   0  895.81   31.80
   5   5   0  932.81   32.00
   5   5   0  957.20   31.70
   5   5   0  956.30   31.70
   5   5   0  959.70   31.40
   5   5   0  847.32   36.10
   5   5   0  978.70   34.00
   5   5   0  996.60   38.40
   5   5   0  948.11   32.20
   5   5   0  948.21   31.80
  -6  -5   0 1565.14   50.39
  -6  -5   0 1506.15   50.09
  -6  -5   0 1596.34   50.69
  -6  -5   0 1568.44   53.19
  -6  -5   0 1564.94   51.09
  -6  -5   0 1552.54   51.29
   6   5   0 1628.74   50.69
   6   5   0 1620.74   50.19
   6   5   0 1631.14   52.59
   6   5   0 1552.74   49.50
   6   5   0 1556.44   50.29
   6   5   0 1542.45   56.59
  -7  -5   0  707.13   26.90
  -7  -5   0  680.93   27.00
  -7  -5   0  685.83   27.50
  -7  -5   0  673.13   25.70
  -7  -5   0  706.73   26.60
  -7  -5   0  687.73   27.10
  -7  -5   0  709.23   29.80
  -7  -5   0  683.13   25.70
   7   5   0  717.73   26.70
   7   5   0  750.42   30.30
   7   5   0  689.03   25.00
   7   5   0  723.93   26.70
   7   5   0  683.43   26.80
   7   5   0  715.93   26.20
  -8  -5   0  596.44   23.40
  -8  -5   0  603.04   24.40
  -8  -5   0  564.04   24.20
  -8  -5   0  633.04   28.40
  -8  -5   0  581.04   23.40
  -8  -5   0  571.64   25.70
  -8  -5   0  610.24   24.90
  -8  -5   0  588.44   25.00
   8   5   0  579.64   24.90
   8   5   0  601.24   25.40
   8   5   0  615.24   24.40
   8   5   0  624.24   25.60
   8   5   0  576.14   21.40
   8   5   0  623.64   25.00
   8   5   0  595.74   24.80
  -9  -5   0  307.67   19.90
  -9  -5   0  299.77   15.40
  -9  -5   0  298.57   17.40
  -9  -5   0  302.37   16.80
  -9  -5   0  293.57   15.90
  -9  -5   0  305.07   14.80
  -9  -5   0  251.67   15.00
  -9  -5   0  307.17   16.80
   9   5   0  301.47   16.60
   9   5   0  277.17   16.50
   9   5   0  303.07   17.50
   9   5   0  282.37   11.40
   9   5   0  305.97   16.90
   9   5   0  277.47   16.10
   9   5   0  297.07   17.70
 -10  -5   0  158.68   13.50
 -10  -5   0  175.98   13.40
 -10  -5   0  170.88   11.90
 -10  -5   0  173.08   13.00
 -10  -5   0  142.49   10.40
 -10  -5   0  176.88   15.40
 -10  -5   0  174.68   12.40
  10   5   0  163.38   12.80
  10   5   0  158.48   12.20
  10   5   0  155.48   10.60
  10   5   0  166.88   11.40
  10   5   0  156.38   12.80
  10   5   0  176.68   13.10
  10   5   0  162.58   13.30
  10   5   0  171.48   13.90
  10   5   0  154.88   12.00
  10   5   0  162.18   12.90
 -11  -5   0  133.99   11.80
 -11  -5   0  138.99   12.90
 -11  -5   0  144.29   11.80
 -11  -5   0  145.39   13.70
 -11  -5   0  141.59   11.70
 -11  -5   0  132.99   14.60
  11   5   0  131.69    9.80
  11   5   0  162.18   14.30
  11   5   0  149.99   10.90
  11   5   0  117.29   10.00
  11   5   0  166.88   13.50
  11   5   0  126.99   11.00
  11   5   0  127.59   12.70
  11   5   0  132.09   12.20
  11   5   0  144.79   12.20
 -12  -5   0   64.09   11.30
 -12  -5   0   74.89   10.50
 -12  -5   0   68.89   12.10
 -12  -5   0   72.69   10.90
 -12  -5   0   67.09   12.00
 -12  -5   0   76.09   11.00
 -12  -5   0   54.99    8.50
  12   5   0   73.79    9.60
  12   5   0   73.59   10.90
  12   5   0   55.59   10.40
  12   5   0   73.29   11.80
  12   5   0   74.69    9.90
  12   5   0   69.19    8.80
  12   5   0   68.99   11.20
  12   5   0   73.79   11.10
 -13  -5   0    9.90    6.80
 -13  -5   0   13.70    6.00
 -13  -5   0    6.70    5.90
 -13  -5   0   13.30    5.70
 -13  -5   0   14.10    8.10
  13   5   0   11.30    5.90
  13   5   0   13.70    6.90
  13   5   0   12.60    7.60
  13   5   0   11.80    6.50
  13   5   0    8.30    5.60
  13   5   0    8.70    6.80
  13   5   0   13.10    5.60
  13   5   0    9.30    4.70
  13   5   0   12.30    6.60
 -14  -5   0   95.89   14.80
 -14  -5   0   97.59   12.70
 -14  -5   0   74.69   12.50
 -14  -5   0   94.29   14.20
 -14  -5   0  101.69   12.50
 -14  -5   0  102.59   13.80
  14   5   0   82.99   13.60
  14   5   0   85.59    8.40
  14   5   0   58.69   10.80
  14   5   0   84.79   13.90
  14   5   0   78.29   11.30
  14   5   0   98.49   13.70
  14   5   0   75.69   12.30
  14   5   0   94.99   11.70
  14   5   0   94.59   14.30
 -15  -5   0   21.50    7.90
 -15  -5   0    0.40    6.20
 -15  -5   0   20.90    7.40
 -15  -5   0    9.70    7.60
 -15  -5   0   21.70    9.30
  15   5   0   14.60    6.80
  15   5   0   22.70    8.00
  15   5   0   19.30    8.80
  15   5   0   20.50    8.70
  15   5   0   16.10    7.50
  15   5   0   15.30    7.30
  15   5   0   14.60    5.70
  15   5   0   16.60    5.40
  15   5   0   16.60    6.00
 -16  -5   0   36.00   10.30
 -16  -5   0   26.80    8.40
 -16  -5   0    8.00    7.10
 -16  -5   0   28.30    9.20
 -16  -5   0   10.00    5.40
 -16  -5   0   31.60    9.60
  16   5   0   19.00    7.00
  16   5   0   23.30    7.00
  16   5   0   16.30    7.90
  16   5   0   28.30    7.10
  16   5   0   28.70    8.10
  16   5   0   32.00    9.50
  16   5   0   17.20    6.30
  16   5   0   21.20    8.30
 -17  -5   0    4.30    5.30
 -17  -5   0    1.20    4.90
 -17  -5   0    4.70    5.90
 -17  -5   0  -13.30    5.10
 -17  -5   0    8.60    7.40
  17   5   0   12.80    7.20
  17   5   0    4.20    4.20
  17   5   0   -5.30    4.90
  17   5   0   -8.40    4.60
  17   5   0    2.10    5.30
  17   5   0   -3.90    3.80
  17   5   0    1.50    4.50
  17   5   0    3.00    4.30
 -18  -5   0    8.70    6.10
 -18  -5   0    2.50    5.50
 -18  -5   0   -4.60    4.00
  18   5   0   11.30    8.60
  18   5   0    2.50    3.30
  18   5   0   -3.90    3.60
  18   5   0    2.60    4.00
  18   5   0   -0.10    4.80
 -19  -5   0    0.20    4.60
  19   5   0    1.00    3.00
  19   5   0   -0.60    2.00
  19   5   0    3.60    3.70
  19   5   0    3.20    3.30
  19   5   0    2.40    3.10
  17  -6   0    8.60    3.20
  17  -6   0   15.20    4.30
  17  -6   0   11.10    3.70
  16  -6   0   -1.90    2.70
  16  -6   0    1.40    3.30
  16  -6   0   -0.90    3.10
  16  -6   0    5.80    4.80
  16  -6   0   -3.20    3.80
  15  -6   0   10.70    4.90
  15  -6   0   10.30    4.70
  15  -6   0    8.70    5.30
  15  -6   0    1.80    3.80
  15  -6   0    8.90    5.00
  15  -6   0   12.10    4.70
  14  -6   0    7.00    5.40
  14  -6   0    3.10    5.20
  14  -6   0    5.70    5.00
  14  -6   0    2.40    3.80
  14  -6   0   -4.40    3.40
  14  -6   0    9.40    5.00
  14  -6   0   -9.80    4.70
  14  -6   0    6.60    4.50
  13  -6   0   70.19   10.90
  13  -6   0   97.09   12.30
  13  -6   0   87.99   11.10
  13  -6   0   96.99   10.00
  13  -6   0   90.89   11.40
  13  -6   0   99.19   11.30
  13  -6   0   71.29   10.00
  13  -6   0   89.19   10.60
  13  -6   0   75.09   10.90
  13  -6   0   61.49    9.70
  13  -6   0   59.99    8.20
 -13   6   0   95.39    8.50
 -13   6   0   86.29   11.50
 -13   6   0   78.59   10.80
  12  -6   0   24.20    6.10
  12  -6   0   30.80    7.10
  12  -6   0    3.90    6.60
  12  -6   0   29.40    7.20
  12  -6   0   17.70    6.40
  12  -6   0   21.90    6.20
  12  -6   0   26.60    6.70
  12  -6   0   26.90    7.80
  12  -6   0   34.20    6.90
  12  -6   0   20.40    5.90
  12  -6   0   28.00    7.10
  12  -6   0   32.30    8.20
 -12   6   0   20.40    6.80
 -12   6   0   25.10    4.80
 -12   6   0   26.70    6.60
  11  -6   0   51.09    8.30
  11  -6   0   55.69    8.70
  11  -6   0   64.99    9.90
  11  -6   0   51.49    8.00
  11  -6   0   48.80   10.10
  11  -6   0   65.09   11.90
  11  -6   0   67.39    9.40
  11  -6   0  214.08   87.19
  11  -6   0   25.10    6.90
  11  -6   0   54.89    9.10
  11  -6   0   50.09    9.20
  11  -6   0   57.09    8.30
  11  -6   0   55.59    8.50
 -11   6   0   34.00    7.00
 -11   6   0   36.70    7.00
  10  -6   0   78.39   10.70
  10  -6   0  101.09   10.30
  10  -6   0  111.69    9.80
  10  -6   0   94.99    9.30
  10  -6   0  107.99   10.50
  10  -6   0   90.49    9.40
  10  -6   0  110.49   10.40
  10  -6   0  118.39   10.50
  10  -6   0  100.39   10.70
  10  -6   0  122.49   12.30
  10  -6   0  118.99    9.40
  10  -6   0  117.29   11.30
  10  -6   0  308.77   76.59
  10  -6   0  108.89   10.40
 -10   6   0  125.29   10.50
 -10   6   0   86.89    9.90
 -10   6   0   97.49   11.90
 -10   6   0   76.29    8.50
   9  -6   0  186.38   13.90
   9  -6   0  211.68   12.80
   9  -6   0  226.88   14.60
   9  -6   0  212.38   13.90
   9  -6   0  206.88   11.70
   9  -6   0  216.98   14.80
   9  -6   0  220.08   17.80
   9  -6   0  254.27   14.50
   9  -6   0  252.57   21.70
   9  -6   0  239.58   12.80
   9  -6   0  230.08   14.30
   9  -6   0  224.48   14.30
   9  -6   0  223.68   13.90
   9  -6   0  215.28   14.10
   9  -6   0  208.48   13.20
   9  -6   0  224.98   13.70
  -9   6   0  228.38   13.00
  -9   6   0  214.08   12.40
  -9   6   0  237.68   16.80
  -9   6   0  211.48   14.40
  -9   6   0  196.58   15.00
  -9   6   0  221.98   15.50
   8  -6   0   62.49    5.90
   8  -6   0   72.69    7.50
   8  -6   0   65.69    9.30
   8  -6   0   67.89    9.20
   8  -6   0   77.69    9.50
   8  -6   0   68.59    7.40
   8  -6   0   58.69    7.90
   8  -6   0   68.39    7.10
   8  -6   0   62.99    8.40
   8  -6   0   70.69    8.10
   8  -6   0   77.59    9.50
   8  -6   0   60.69    7.60
   8  -6   0   62.39    6.30
   8  -6   0   63.89    9.10
  -8   6   0   55.19    8.10
  -8   6   0   58.09    8.70
  -8   6   0   56.39    8.60
  -8   6   0   46.70    7.00
  -8   6   0   48.50    6.60
   7  -6   0    2.60    2.00
   7  -6   0    7.40    3.40
   7  -6   0    4.40    3.30
   7  -6   0   10.50    4.60
   7  -6   0    4.60    3.10
   7  -6   0   -0.40    1.30
   7  -6   0   -1.20    1.90
   7  -6   0    0.40    2.80
  -7   6   0    8.70    4.00
  -7   6   0    3.60    3.30
  -7   6   0    1.80    2.90
  -7   6   0    7.10    3.90
   6  -6   0   41.70    5.50
   6  -6   0   35.10    6.20
   6  -6   0   54.59    8.00
   6  -6   0   40.20    5.70
   6  -6   0   40.70    5.40
   6  -6   0   42.00    7.30
  -6   6   0   30.30    5.60
  -6   6   0   37.20    6.80
  -6   6   0   34.20    6.00
   5  -6   0  175.68   11.30
   5  -6   0  146.89   10.20
   5  -6   0  168.48    8.80
   5  -6   0  172.28   11.00
   5  -6   0  185.58    9.10
   5  -6   0  183.98   11.90
   5  -6   0  176.78   10.10
   5  -6   0  185.68   11.90
   5  -6   0  181.38    9.90
  -5   6   0  174.78   12.40
  -5   6   0  179.38   10.10
   4  -6   0 1963.00   58.29
   4  -6   0 1930.41   59.59
   4  -6   0 1982.80   59.89
   4  -6   0 1913.41   58.39
   4  -6   0 1890.91   60.49
   4  -6   0 1960.80   71.39
   4  -6   0 1968.50   63.29
   4  -6   0 1958.00   61.69
  -4   6   0 2010.30   59.59
  -4   6   0 1997.60   63.49
   3  -6   0  471.45   20.20
   3  -6   0  517.95   18.50
   3  -6   0  495.65   19.60
   3  -6   0  505.05   18.10
   3  -6   0  507.85   20.80
   3  -6   0  489.65   20.80
   3  -6   0  506.05   19.30
  -3   6   0  491.05   16.70
  -3   6   0  523.35   21.60
  -3   6   0  493.75   17.40
  -3   6   0  477.25   17.20
   2  -6   0  152.98    9.40
   2  -6   0  159.58    7.70
   2  -6   0  145.19    9.40
   2  -6   0  169.28    9.50
   2  -6   0  159.28    7.50
   2  -6   0  155.08    9.50
   2  -6   0  154.38    8.40
   2  -6   0  136.69    8.30
  -2   6   0  160.08   10.20
  -2   6   0  154.88    7.80
  -2   6   0  152.28    6.30
  -2   6   0  155.78    6.40
  -2   6   0  150.08    7.20
  -2   6   0  145.59    5.90
   1  -6   0  816.82   26.60
   1  -6   0  782.32   27.20
   1  -6   0  764.12   28.90
   1  -6   0  742.63   25.80
   1  -6   0  736.43   27.40
   1  -6   0  758.12   25.80
  -1   6   0  749.23   22.60
  -1   6   0  748.13   28.20
  -1   6   0  726.03   24.30
  -1   6   0  785.22   25.10
  -1   6   0  743.63   23.10
   0  -6   0  412.26   17.00
   0  -6   0  424.06   15.50
   0  -6   0  414.86   18.00
   0  -6   0  400.16   13.20
   0  -6   0  395.36   14.10
   0  -6   0  404.96   16.40
   0  -6   0  403.66   13.80
   0  -6   0  409.06   15.50
   0   6   0  403.06   14.50
   0   6   0  420.86   17.80
   0   6   0  388.96   12.70
   0   6   0  394.26   13.40
   0   6   0  410.56   15.00
  -1  -6   0  510.15   17.00
  -1  -6   0  505.55   17.30
  -1  -6   0  516.15   21.00
  -1  -6   0  511.55   17.00
  -1  -6   0  510.65   20.70
  -1  -6   0  534.65   18.50
  -1  -6   0  495.05   17.90
  -1  -6   0  510.75   15.80
  -1  -6   0  499.25   19.80
  -1  -6   0  516.45   18.30
   1   6   0  504.75   17.70
   1   6   0  523.55   18.50
   1   6   0  503.65   16.90
   1   6   0  493.75   20.50
   1   6   0  513.45   19.10
   1   6   0  507.05   17.50
  -2  -6   0  113.09    6.20
  -2  -6   0  122.99    7.10
  -2  -6   0  118.89    6.30
  -2  -6   0  119.09    7.00
  -2  -6   0  124.99    6.10
  -2  -6   0  122.09    6.40
  -2  -6   0  113.09    7.40
  -2  -6   0  115.69    6.80
  -2  -6   0  115.19    6.20
  -2  -6   0  113.99    8.10
   2   6   0  109.89    7.00
   2   6   0  112.49    6.10
   2   6   0  118.59    6.40
   2   6   0  122.19    8.40
   2   6   0  106.69    6.90
   2   6   0  118.09    6.50
  -3  -6   0   21.00    3.00
  -3  -6   0   21.60    3.80
  -3  -6   0   24.90    3.10
  -3  -6   0   30.60    3.90
  -3  -6   0   26.80    3.90
  -3  -6   0   24.40    3.60
  -3  -6   0   24.10    3.60
  -3  -6   0   22.50    4.10
  -3  -6   0   24.10    3.60
  -3  -6   0   23.00    3.40
  -3  -6   0   23.50    3.10
   3   6   0   21.00    3.20
   3   6   0   24.00    4.20
   3   6   0   25.50    3.50
   3   6   0   20.00    3.50
   3   6   0   26.10    3.20
  -4  -6   0    5.10    2.00
  -4  -6   0    3.50    2.20
  -4  -6   0    1.20    1.30
  -4  -6   0    2.90    2.20
  -4  -6   0    3.00    2.20
  -4  -6   0    4.00    2.30
  -4  -6   0    5.10    2.30
   4   6   0    3.00    1.80
   4   6   0    1.80    1.80
   4   6   0    5.30    1.80
   4   6   0    1.70    1.80
   4   6   0    5.40    2.40
   4   6   0    2.80    1.50
   4   6   0    5.00    2.20
   4   6   0    4.30    2.60
   4   6   0    3.10    1.90
  -5  -6   0   11.80    3.60
  -5  -6   0   16.20    3.80
  -5  -6   0   10.80    3.10
  -5  -6   0   13.20    3.40
  -5  -6   0   13.60    3.70
  -5  -6   0    8.20    3.10
  -5  -6   0   11.10    2.80
   5   6   0   14.70    2.90
   5   6   0   14.70    3.20
   5   6   0   12.50    2.50
   5   6   0    8.40    3.10
   5   6   0   19.00    4.40
   5   6   0   15.60    3.80
   5   6   0   12.90    3.10
   5   6   0   10.70    3.10
   5   6   0   12.60    3.20
  -6  -6   0   13.20    3.40
  -6  -6   0   15.50    4.00
  -6  -6   0   19.50    3.70
  -6  -6   0   19.60    4.40
  -6  -6   0    9.30    3.50
   6   6   0    8.60    3.00
   6   6   0   13.30    3.60
   6   6   0   16.80    4.00
   6   6   0   11.10    2.60
   6   6   0   12.70    3.00
  -7  -6   0   25.70    4.90
  -7  -6   0   29.10    5.30
  -7  -6   0   30.10    5.60
  -7  -6   0   24.60    4.80
  -7  -6   0   23.30    5.40
  -7  -6   0   22.60    4.80
   7   6   0   31.50    5.60
   7   6   0   21.80    3.50
   7   6   0   32.10    6.20
   7   6   0   23.60    5.00
   7   6   0   26.80    4.90
   7   6   0   14.10    4.10
   7   6   0   29.00    4.50
   7   6   0   23.40    4.80
   7   6   0   27.10    5.30
  -8  -6   0    2.10    2.70
  -8  -6   0    0.30    2.90
  -8  -6   0    2.30    3.10
  -8  -6   0   -0.20    2.30
  -8  -6   0   -0.90    3.00
  -8  -6   0   -1.30    3.00
  -8  -6   0    1.90    3.50
  -8  -6   0   -1.10    3.00
   8   6   0    1.60    2.80
   8   6   0    0.60    3.30
   8   6   0    0.10    3.20
   8   6   0    1.90    3.30
   8   6   0    3.60    3.60
   8   6   0   -0.60    1.90
   8   6   0    2.10    3.00
   8   6   0   -0.50    2.90
  -9  -6   0   93.59   11.00
  -9  -6   0   77.19    8.40
  -9  -6   0   66.19    9.30
  -9  -6   0   79.99    8.90
  -9  -6   0   83.89    8.90
  -9  -6   0   86.19    8.60
  -9  -6   0   72.59    7.80
   9   6   0   89.69    8.80
   9   6   0   90.79    9.40
   9   6   0   71.39    9.30
   9   6   0   74.39    9.70
   9   6   0   82.99    8.60
   9   6   0   80.49    9.80
   9   6   0   78.89    8.20
   9   6   0   81.49    9.00
   9   6   0   67.69    5.80
 -10  -6   0   67.19   10.80
 -10  -6   0   52.79    8.40
 -10  -6   0   81.29    9.20
 -10  -6   0   64.29    7.30
 -10  -6   0   50.39    6.50
 -10  -6   0   63.79    9.30
 -10  -6   0   63.69   10.30
 -10  -6   0   65.59    9.90
 -10  -6   0   74.69   12.30
  10   6   0   68.69   10.30
  10   6   0   72.29   10.10
  10   6   0   67.09    7.50
  10   6   0   73.39    7.00
  10   6   0   59.49    9.50
  10   6   0   53.89    8.80
  10   6   0   75.09    9.70
  10   6   0   53.99    9.50
  10   6   0   72.19    8.00
 -11  -6   0   74.69   11.60
 -11  -6   0   63.29   10.80
 -11  -6   0   81.09   10.80
 -11  -6   0   78.19   11.30
 -11  -6   0   64.89    8.70
 -11  -6   0   76.69    9.70
 -11  -6   0   78.39   11.60
  11   6   0   72.49    7.40
  11   6   0   75.19   10.30
  11   6   0   70.69    9.00
  11   6   0   72.19   10.40
  11   6   0   71.29   11.40
  11   6   0   61.69    9.80
  11   6   0   82.79   10.90
  11   6   0   73.39    8.90
 -12  -6   0    2.30    5.30
 -12  -6   0   -0.50    3.80
 -12  -6   0    1.60    5.30
 -12  -6   0    2.50    5.80
 -12  -6   0    0.00    4.90
 -12  -6   0    8.80    6.60
 -12  -6   0    1.00    5.10
  12   6   0    7.20    6.40
  12   6   0    2.30    4.50
  12   6   0    2.90    5.20
  12   6   0   -3.90    3.70
  12   6   0    5.80    5.70
  12   6   0    6.10    4.80
  12   6   0   -1.90    4.30
  12   6   0    0.40    4.80
 -13  -6   0   -4.40    3.80
 -13  -6   0   -2.10    5.00
 -13  -6   0   -2.00    6.20
 -13  -6   0   -7.00    4.80
 -13  -6   0    3.40    5.60
 -13  -6   0    7.30    6.70
  13   6   0    3.20    6.60
  13   6   0    2.90    5.00
  13   6   0    9.10    6.50
  13   6   0    5.60    5.20
  13   6   0    1.90    4.00
  13   6   0    2.80    4.30
  13   6   0   -2.10    5.10
  13   6   0    3.40    5.70
 -14  -6   0   12.00    8.20
 -14  -6   0   12.20    8.20
 -14  -6   0   10.50    6.20
 -14  -6   0   12.60    6.80
 -14  -6   0   18.70    8.20
 -14  -6   0   24.40    7.50
  14   6   0   17.40    8.40
  14   6   0   20.80    8.10
  14   6   0   20.70    9.10
  14   6   0   11.10    5.90
  14   6   0   17.70    6.50
  14   6   0   16.10    7.60
  14   6   0   17.40    6.50
  14   6   0   14.80    5.10
  14   6   0   12.70    6.40
 -15  -6   0   13.70    7.40
 -15  -6   0   16.70    8.70
 -15  -6   0    8.10    5.90
 -15  -6   0    1.30    6.30
 -15  -6   0    4.80    6.20
  15   6   0   10.40    6.50
  15   6   0    4.70    5.80
  15   6   0   11.60    6.70
  15   6   0    8.10    6.80
  15   6   0    7.50    5.70
  15   6   0    2.80    5.00
  15   6   0    9.60    7.30
  15   6   0    3.30    6.10
 -16  -6   0   30.40    8.90
 -16  -6   0   18.30    8.70
 -16  -6   0   38.80    9.60
 -16  -6   0   25.80    7.80
 -16  -6   0   30.80    7.80
 -16  -6   0   31.70   10.00
  16   6   0   12.40    7.00
  16   6   0   21.80    6.80
  16   6   0   38.20    9.40
  16   6   0   33.70    7.90
  16   6   0   25.70    7.60
  16   6   0   48.70   10.70
  16   6   0   32.00    8.90
  16   6   0   27.20    7.90
 -17  -6   0    6.40    6.30
 -17  -6   0   -8.80    6.20
 -17  -6   0    3.20    5.90
 -17  -6   0    4.30    7.00
  17   6   0   -0.60    3.90
  17   6   0    5.60    4.60
  17   6   0    4.60    5.90
  17   6   0    3.40    5.50
  17   6   0    4.10    5.20
  17   6   0   -4.30    4.80
  17   6   0    6.30    5.90
  17   6   0   -2.50    3.50
 -18  -6   0    2.30    5.40
 -18  -6   0    6.50    5.80
 -18  -6   0    9.80    6.60
 -18  -6   0   -2.60    5.20
  18   6   0    6.50    4.10
  18   6   0    6.00    6.80
  18   6   0   -1.00    4.70
  18   6   0    1.50    4.30
  18   6   0   -6.10    4.00
  18   6   0    1.90    3.40
 -19  -6   0   12.90    5.50
  19   6   0    6.70    4.20
  19   6   0    5.30    3.30
  19   6   0    9.10    4.30
  19   6   0    4.50    2.90
  19   6   0    0.60    2.30
  17  -7   0   -1.30    2.10
  16  -7   0    0.80    3.60
  16  -7   0   -0.90    3.00
  16  -7   0   -3.70    2.40
  16  -7   0    1.30    2.90
  16  -7   0   -4.60    3.80
  15  -7   0    2.90    3.60
  15  -7   0   -1.40    3.40
  15  -7   0    2.60    4.00
  15  -7   0   -1.90    3.80
  14  -7   0   13.30    5.20
  14  -7   0    6.50    4.80
  14  -7   0    7.60    5.90
  14  -7   0    5.00    4.60
  14  -7   0   -3.80    3.60
  14  -7   0    5.50    4.40
  14  -7   0    6.00    4.00
  13  -7   0   -4.40    3.80
  13  -7   0   -3.20    3.60
  13  -7   0   -8.30    5.30
  13  -7   0   -0.10    5.30
  13  -7   0   25.10    7.20
  13  -7   0   -2.80    4.70
  13  -7   0   10.70    5.80
  13  -7   0    3.80    4.90
  13  -7   0   11.00    6.30
  13  -7   0   15.70    5.00
  12  -7   0   -1.00    5.00
  12  -7   0   -3.10    3.60
  12  -7   0  -15.80   42.40
  12  -7   0    3.90    4.50
  12  -7   0  -14.00    6.00
  12  -7   0    3.30    4.70
  12  -7   0    2.00    4.30
  12  -7   0    5.70    4.10
  12  -7   0   -2.50    4.40
 -12   7   0   -9.70    4.60
  11  -7   0   22.50    6.00
  11  -7   0   17.10    6.30
  11  -7   0   27.20    5.70
  11  -7   0   12.90    5.50
  11  -7   0   21.10    7.00
  11  -7   0   17.00    7.60
  11  -7   0   20.00    6.40
  11  -7   0   55.69   47.80
  11  -7   0   30.10    6.80
  11  -7   0   17.60    6.60
  11  -7   0   16.00    5.70
  11  -7   0   19.50    5.80
  11  -7   0   19.70    6.10
 -11   7   0   14.70    4.90
  10  -7   0   79.69   10.20
  10  -7   0   96.59   10.30
  10  -7   0  121.29   10.20
  10  -7   0  105.59   13.80
  10  -7   0   70.69   10.30
  10  -7   0   93.09    9.50
  10  -7   0  108.19   12.90
  10  -7   0   93.89    9.40
  10  -7   0  110.59   14.40
  10  -7   0  208.28   65.69
  10  -7   0  116.79    9.90
  10  -7   0  119.69   11.00
  10  -7   0  111.09   12.30
  10  -7   0  107.19   11.80
  10  -7   0  113.69   10.00
 -10   7   0  111.49   12.70
 -10   7   0   97.99    9.90
 -10   7   0   77.29   11.50
   9  -7   0   15.20    4.10
   9  -7   0   18.20    5.50
   9  -7   0   30.40   43.70
   9  -7   0   14.50    5.60
   9  -7   0   16.50    6.40
   9  -7   0   29.00    6.90
   9  -7   0   14.70    5.10
   9  -7   0    9.30    4.50
   9  -7   0   23.90    6.20
   9  -7   0   16.40    5.10
   9  -7   0    8.70    5.50
   9  -7   0   17.60    5.40
   9  -7   0   18.30    5.70
   9  -7   0   29.20    7.40
   9  -7   0   19.90    5.40
   9  -7   0   24.50    5.90
   9  -7   0   14.50    5.40
   9  -7   0   25.80    6.00
  -9   7   0    6.10    2.70
  -9   7   0    7.60    5.90
  -9   7   0   11.20    5.00
  -9   7   0   14.10    5.30
  -9   7   0   13.40    4.40
   8  -7   0   73.79    8.50
   8  -7   0   59.19    7.60
   8  -7   0   68.59    8.10
   8  -7   0   56.89    9.00
   8  -7   0   53.69    7.20
   8  -7   0   54.19    8.90
   8  -7   0   56.09    7.50
   8  -7   0   83.79   49.50
   8  -7   0   75.29    8.80
   8  -7   0   75.29    8.00
   8  -7   0   63.39    7.70
   8  -7   0   76.89   17.90
   8  -7   0   62.29    9.50
   8  -7   0   70.89    7.80
   8  -7   0   68.09    8.60
   8  -7   0   79.29   10.20
   8  -7   0   58.09    9.10
  -8   7   0   70.59    9.00
  -8   7   0   57.69    9.20
  -8   7   0   70.69    8.40
  -8   7   0   65.19    8.30
  -8   7   0   49.50    7.20
  -8   7   0   48.30    5.10
   7  -7   0    6.80    3.60
   7  -7   0    2.50    3.20
   7  -7   0    2.60    3.40
   7  -7   0    5.40    3.20
   7  -7   0    2.10    3.00
   7  -7   0    2.30    3.70
   7  -7   0    4.10    4.40
   7  -7   0    8.70    4.40
   7  -7   0    4.70    3.90
   7  -7   0    7.50    3.70
   7  -7   0    7.80    4.20
  -7   7   0    5.60    3.10
  -7   7   0    4.30    4.00
  -7   7   0    1.60    3.10
  -7   7   0    3.00    3.50
  -7   7   0    2.60    2.20
   6  -7   0   46.60    7.80
   6  -7   0   63.49    6.30
   6  -7   0   52.29    5.30
   6  -7   0   54.39    8.40
   6  -7   0   49.99    7.40
   6  -7   0   47.10    5.20
   6  -7   0   45.30    6.50
  -6   7   0   73.89    5.50
  -6   7   0   50.89    5.90
  -6   7   0   47.40    7.20
  -6   7   0   52.29    8.20
  -6   7   0   65.19    7.80
   5  -7   0  220.88   14.20
   5  -7   0  237.48   13.70
   5  -7   0  228.48   10.60
   5  -7   0  243.28   13.70
   5  -7   0  227.18   10.50
   5  -7   0  254.47   14.90
  -5   7   0  217.68   10.30
  -5   7   0  241.68   11.70
  -5   7   0  240.98   10.80
  -5   7   0  257.77   14.90
  -5   7   0  261.77   16.10
   4  -7   0   23.80    5.40
   4  -7   0   29.70    3.60
   4  -7   0   21.50    5.20
   4  -7   0   28.30    4.00
   4  -7   0   25.80    4.80
  -4   7   0   22.20    3.30
  -4   7   0   20.70    2.90
  -4   7   0   22.70    3.60
  -4   7   0   22.20    5.00
   3  -7   0   29.50    5.50
   3  -7   0   26.10    5.50
   3  -7   0   26.50    5.50
   3  -7   0   25.20    4.50
   3  -7   0   30.10    4.30
   3  -7   0   25.90    4.60
   3  -7   0   23.70    3.60
  -3   7   0   23.80    2.60
  -3   7   0   19.50    3.40
  -3   7   0   19.90    4.80
  -3   7   0   23.50    2.60
  -3   7   0   22.30    3.40
  -3   7   0   25.70    2.40
   2  -7   0 2091.99   66.29
   2  -7   0 2111.49   64.29
   2  -7   0 2108.29   66.29
   2  -7   0 2137.99   62.79
   2  -7   0 2023.80   61.99
   2  -7   0 2057.99   64.29
   2  -7   0 2154.38   66.19
   2  -7   0 2161.18   67.09
  -2   7   0 1939.71   59.29
  -2   7   0 2172.08   67.99
  -2   7   0 2040.80   59.69
  -2   7   0 2103.39   62.09
  -2   7   0 1993.60   62.59
   1  -7   0 3680.93  108.49
   1  -7   0 3522.15  105.59
   1  -7   0 3550.94  109.79
   1  -7   0 3616.54  105.79
   1  -7   0 3671.53  107.69
   1  -7   0 3652.63  104.49
  -1   7   0 3637.94  109.19
  -1   7   0 3451.35  102.39
  -1   7   0 3556.64  104.39
   0  -7   0  631.64   20.90
   0  -7   0  610.14   25.90
   0  -7   0  629.64   22.80
   0  -7   0  671.53   21.40
   0  -7   0  634.54   24.90
   0  -7   0  680.03   24.60
   0  -7   0  655.43   23.20
   0  -7   0  625.14   21.30
   0   7   0  636.34   22.30
   0   7   0  647.74   21.90
   0   7   0  619.14   20.40
   0   7   0  672.23   26.20
  -1  -7   0  848.92   30.60
  -1  -7   0  832.42   28.10
  -1  -7   0  827.52   26.70
  -1  -7   0  809.62   31.50
  -1  -7   0  843.32   28.30
  -1  -7   0  840.92   28.40
  -1  -7   0  859.71   29.70
  -1  -7   0  799.52   24.00
  -1  -7   0  878.81   26.70
  -1  -7   0  842.12   27.20
   1   7   0  849.32   27.80
   1   7   0  889.61   31.90
   1   7   0  838.22   29.50
   1   7   0  840.52   26.60
   1   7   0  824.22   27.30
   1   7   0  857.51   28.50
  -2  -7   0 1441.76   44.80
  -2  -7   0 1467.25   44.40
  -2  -7   0 1415.36   48.60
  -2  -7   0 1435.76   43.80
  -2  -7   0 1458.55   44.40
  -2  -7   0 1396.66   45.60
  -2  -7   0 1437.66   44.70
  -2  -7   0 1467.25   47.50
  -2  -7   0 1484.75   46.20
  -2  -7   0 1467.85   45.80
   2   7   0 1432.66   44.10
   2   7   0 1421.66   46.30
   2   7   0 1421.06   44.10
   2   7   0 1420.06   44.80
   2   7   0 1513.95   49.00
   2   7   0 1397.16   45.80
   2   7   0 1397.66   44.60
  -3  -7   0  186.08    8.80
  -3  -7   0  180.58   10.60
  -3  -7   0  183.48   10.10
  -3  -7   0  167.78   11.00
  -3  -7   0  184.68    8.80
  -3  -7   0  192.08    9.30
  -3  -7   0  170.38   10.90
  -3  -7   0  171.38    9.10
  -3  -7   0  182.58    8.90
  -3  -7   0  175.78    9.60
  -3  -7   0  181.88    9.50
   3   7   0  179.78    8.90
   3   7   0  191.28   11.60
   3   7   0  188.08    9.50
   3   7   0  176.78    9.10
   3   7   0  171.28   10.10
   3   7   0  191.98   10.40
  -4  -7   0  905.11   32.30
  -4  -7   0  938.71   31.60
  -4  -7   0  942.51   31.80
  -4  -7   0  955.30   31.10
  -4  -7   0  938.81   36.90
  -4  -7   0  945.91   31.00
  -4  -7   0  936.51   32.20
  -4  -7   0  931.71   33.20
  -4  -7   0  942.51   33.60
  -4  -7   0  937.71   32.00
  -4  -7   0  912.91   30.30
   4   7   0  891.31   32.30
   4   7   0  949.90   32.80
   4   7   0  930.81   31.60
   4   7   0  907.91   31.20
   4   7   0  911.81   29.50
   4   7   0  921.01   31.30
   4   7   0  919.91   29.90
  -5  -7   0  160.08    9.90
  -5  -7   0  163.58    7.60
  -5  -7   0  145.79    9.80
  -5  -7   0  155.68    8.20
  -5  -7   0  157.48   10.70
  -5  -7   0  162.78    9.70
  -5  -7   0  159.78   11.00
  -5  -7   0  169.28   10.60
  -5  -7   0  146.79    9.90
   5   7   0  145.69   10.70
   5   7   0  178.08    8.70
   5   7   0  170.68   11.60
   5   7   0  152.68    8.60
   5   7   0  163.48    9.90
   5   7   0  170.28    9.80
   5   7   0  178.88   10.50
   5   7   0  173.98    9.60
  -6  -7   0  812.32   32.10
  -6  -7   0  834.92   30.50
  -6  -7   0  864.91   30.90
  -6  -7   0  803.42   29.70
  -6  -7   0  821.22   32.60
  -6  -7   0  813.32   30.90
   6   7   0  799.62   30.70
   6   7   0  850.81   30.30
   6   7   0  839.92   29.50
   6   7   0  842.12   30.90
   6   7   0  834.62   30.50
   6   7   0  792.52   30.10
   6   7   0  801.52   30.00
   6   7   0  825.62   30.50
   6   7   0  852.71   33.20
  -7  -7   0  934.21   34.50
  -7  -7   0  979.60   36.40
  -7  -7   0 1006.80   35.80
  -7  -7   0  956.20   36.00
  -7  -7   0  978.40   38.30
  -7  -7   0  987.40   35.30
  -7  -7   0  988.30   35.90
   7   7   0  975.80   34.40
   7   7   0 1051.39   38.80
   7   7   0  893.51   36.00
   7   7   0  991.40   36.00
   7   7   0 1043.30   36.60
   7   7   0 1007.30   35.10
   7   7   0  971.00   35.90
   7   7   0  955.90   34.60
   7   7   0  966.20   35.20
  -8  -7   0  272.77   13.50
  -8  -7   0  292.57   18.10
  -8  -7   0  269.37   16.00
  -8  -7   0  280.47   16.10
  -8  -7   0  280.27   15.40
  -8  -7   0  273.27   15.20
  -8  -7   0  290.47   15.40
  -8  -7   0  271.37   14.90
   8   7   0  280.37   15.30
   8   7   0  279.47   17.20
   8   7   0  249.08   15.20
   8   7   0  289.67   16.20
   8   7   0  257.97   13.70
   8   7   0  292.37   15.00
   8   7   0  294.87   16.00
   8   7   0  284.47   15.40
  -9  -7   0   13.90    5.40
  -9  -7   0   11.90    5.20
  -9  -7   0   14.70    5.60
  -9  -7   0    9.60    4.30
  -9  -7   0   10.10    4.00
  -9  -7   0    4.50    3.80
  -9  -7   0   14.20    5.20
  -9  -7   0   22.70    5.70
   9   7   0   10.60    4.70
   9   7   0   18.20    6.20
   9   7   0   10.30    4.90
   9   7   0   14.80    5.10
   9   7   0    6.80    3.60
   9   7   0   16.80    5.50
   9   7   0   15.70    5.20
 -10  -7   0  160.68   12.50
 -10  -7   0  179.48   14.30
 -10  -7   0  179.88   13.10
 -10  -7   0  165.38   13.30
 -10  -7   0  146.89   13.30
 -10  -7   0  183.38   15.80
 -10  -7   0  145.39   11.30
 -10  -7   0  149.39   10.00
 -10  -7   0  145.19   11.60
  10   7   0  140.59    9.80
  10   7   0  127.29   12.40
  10   7   0  150.48   12.50
  10   7   0  152.08   10.30
  10   7   0  143.29   12.00
  10   7   0  156.88   10.90
  10   7   0  152.28   11.70
  10   7   0  145.39   13.00
 -11  -7   0   88.09    9.70
 -11  -7   0   64.79    8.50
 -11  -7   0   89.49   12.60
 -11  -7   0   87.49   13.00
 -11  -7   0   68.09   10.60
 -11  -7   0   96.29   11.90
 -11  -7   0   92.09   11.50
 -11  -7   0   79.19    9.90
  11   7   0   73.59   11.80
  11   7   0   99.99    8.40
  11   7   0   83.89   11.20
  11   7   0   84.59   12.30
  11   7   0   86.89    8.50
  11   7   0   87.89    9.10
  11   7   0   84.69   11.60
  11   7   0   88.09   12.40
  11   7   0   95.69   12.20
 -12  -7   0   97.29   10.40
 -12  -7   0   99.39   14.20
 -12  -7   0   83.09   13.40
 -12  -7   0   91.39   15.70
 -12  -7   0   93.79   12.40
 -12  -7   0   74.39   11.50
  12   7   0   90.99   11.90
  12   7   0  100.69   17.40
  12   7   0   97.39   12.70
  12   7   0   92.09   12.80
  12   7   0   89.59   10.60
  12   7   0  104.99   14.50
 -13  -7   0   19.70    8.40
 -13  -7   0   20.20    7.60
 -13  -7   0   18.20    6.60
 -13  -7   0   36.30   10.30
 -13  -7   0   29.10    8.00
 -13  -7   0   48.90   12.00
  13   7   0   26.70    8.00
  13   7   0   29.50    7.10
  13   7   0   35.50    8.20
  13   7   0   18.20    8.60
  13   7   0   17.30    8.00
  13   7   0   17.90    7.50
  13   7   0   23.60    6.00
  13   7   0   27.40    7.10
 -14  -7   0   24.40    9.20
 -14  -7   0   27.40    8.40
 -14  -7   0   29.90    9.10
 -14  -7   0   31.40   10.40
 -14  -7   0   15.30    7.20
  14   7   0    9.90    6.10
  14   7   0   33.50    8.50
  14   7   0   25.20   13.70
  14   7   0   19.70    6.30
  14   7   0   20.90    7.60
 -15  -7   0   20.40    9.10
 -15  -7   0   14.00    9.90
 -15  -7   0   -0.60    5.80
 -15  -7   0   23.40    8.60
 -15  -7   0   15.30    8.10
  15   7   0    6.40    7.00
  15   7   0   11.60    7.00
  15   7   0   18.10    8.20
  15   7   0    9.30    6.50
  15   7   0   16.40    8.10
  15   7   0    8.40    5.40
  15   7   0    4.20    5.80
 -16  -7   0    3.20    6.40
 -16  -7   0   13.20    8.30
 -16  -7   0   15.60    7.70
 -16  -7   0    6.10    6.70
 -16  -7   0   14.80    6.50
 -16  -7   0   34.80   10.80
 -16  -7   0   18.90    8.40
  16   7   0   21.40    7.00
  16   7   0    9.40    5.10
  16   7   0   11.00    6.00
  16   7   0   14.20    7.80
  16   7   0   12.60    7.80
  16   7   0    9.80    5.50
  16   7   0   22.60    8.30
  16   7   0   16.60    7.90
 -17  -7   0   -2.60    5.00
 -17  -7   0   -6.20    4.20
 -17  -7   0   -5.80    7.10
 -17  -7   0    4.80    6.70
 -17  -7   0   -7.50    5.00
  17   7   0   -3.20    3.80
  17   7   0    2.10    5.30
  17   7   0   -0.90    5.90
  17   7   0    0.50    5.00
  17   7   0    1.60    4.70
  17   7   0    0.50    4.80
  17   7   0    6.90    4.70
 -18  -7   0   -1.70    4.80
 -18  -7   0   -0.60    5.90
 -18  -7   0   -5.80    3.80
 -18  -7   0   -7.00    5.10
  18   7   0   -1.50    3.80
  18   7   0   -3.50    4.00
  18   7   0   -3.40    2.60
  18   7   0    2.10    3.40
  18   7   0    3.40    4.40
 -19  -7   0    8.30    5.60
 -19  -7   0    7.80    4.20
  19   7   0    3.40    3.40
  19   7   0   -0.80    2.80
  19   7   0    0.90    2.50
  19   7   0    0.40    2.30
  19   7   0    5.20    3.50
  16  -8   0    1.60    2.80
  16  -8   0   -3.20    2.70
  16  -8   0    2.30    2.90
  16  -8   0    1.60    2.60
  15  -8   0    7.20    3.90
  15  -8   0    4.80    3.60
  15  -8   0   -2.00    3.60
  15  -8   0   -1.80    3.10
  14  -8   0    5.90    4.00
  14  -8   0    1.20    4.40
  14  -8   0    5.90    3.90
  14  -8   0   -1.80    3.90
  14  -8   0    6.40    4.30
  14  -8   0    3.70    5.90
  13  -8   0   -0.50    3.90
  13  -8   0   11.40    5.30
  13  -8   0   13.50    5.30
  13  -8   0    7.70    4.50
  13  -8   0   11.80    5.50
  13  -8   0   11.00    4.90
  13  -8   0   16.30    6.30
  13  -8   0   -8.70    4.90
  12  -8   0   33.40    7.10
  12  -8   0   45.90    8.90
  12  -8   0   43.40    7.50
  12  -8   0   49.30    7.70
  12  -8   0   19.70    6.10
  12  -8   0   19.30    6.70
  12  -8   0   39.40    7.20
  12  -8   0   28.20    8.10
  12  -8   0   20.40    6.10
  12  -8   0   49.99    8.70
  12  -8   0   39.30    7.60
  12  -8   0   44.10   40.90
  12  -8   0   16.20    5.80
  11  -8   0   27.60    6.80
  11  -8   0   41.60    7.50
  11  -8   0   34.20    7.70
  11  -8   0   49.70    7.40
  11  -8   0   31.10    7.30
  11  -8   0   27.90    6.70
  11  -8   0   53.89   59.19
  11  -8   0   37.20    6.90
  11  -8   0   47.80    8.10
  11  -8   0   44.30    9.00
  11  -8   0   32.70    8.10
  11  -8   0   33.40    7.00
  11  -8   0   40.10    9.20
 -11   8   0   22.50    6.10
  10  -8   0   18.70    5.70
  10  -8   0   21.70    5.90
  10  -8   0   28.00    7.00
  10  -8   0   15.70    8.10
  10  -8   0   17.40    7.10
  10  -8   0   37.00    8.20
  10  -8   0   37.80    8.00
  10  -8   0   22.50    5.30
  10  -8   0   21.60    7.20
  10  -8   0   32.90   47.70
  10  -8   0   37.20    7.10
  10  -8   0    4.40    5.10
  10  -8   0   32.00    6.00
  10  -8   0   18.10    5.00
 -10   8   0   24.00    6.00
 -10   8   0   12.90    4.60
 -10   8   0   13.40    4.90
 -10   8   0   24.40    5.80
   9  -8   0  104.49   58.49
   9  -8   0   82.69   10.10
   9  -8   0   97.89    9.30
   9  -8   0   60.69    9.70
   9  -8   0   76.49   11.10
   9  -8   0   94.69   11.60
   9  -8   0   87.59   11.40
   9  -8   0   69.29    8.50
   9  -8   0   95.19   13.60
   9  -8   0   97.89    9.30
   9  -8   0   66.99    8.70
   9  -8   0   67.49   15.20
   9  -8   0   89.09   10.90
   9  -8   0   69.29    9.10
   9  -8   0   73.09    7.70
   9  -8   0   53.39    8.70
  -9   8   0   65.79    9.70
  -9   8   0   60.19    8.30
  -9   8   0   58.29   10.00
  -9   8   0   78.19   11.10
   8  -8   0   97.09    8.30
   8  -8   0   98.49    8.70
   8  -8   0   87.69    9.20
   8  -8   0   89.49    8.60
   8  -8   0  114.89    8.90
   8  -8   0   97.89   14.10
   8  -8   0  100.49   12.50
   8  -8   0   92.49   12.80
   8  -8   0   77.19   10.40
   8  -8   0   36.10   41.50
   8  -8   0   84.09   11.00
   8  -8   0  101.09   10.90
   8  -8   0   98.19    8.00
   8  -8   0   99.59    8.80
   8  -8   0   86.09    7.50
   8  -8   0   94.09    8.10
   8  -8   0   97.79    7.80
   8  -8   0   83.99    8.20
  -8   8   0   64.49    8.30
  -8   8   0   78.49    9.00
  -8   8   0   77.49    6.30
  -8   8   0   84.29    9.60
  -8   8   0   78.09   10.10
  -8   8   0   89.99    7.30
  -8   8   0   92.19   11.60
   7  -8   0  256.57   68.59
   7  -8   0   91.79    8.40
   7  -8   0   90.39    8.40
   7  -8   0   99.29    8.50
   7  -8   0  107.09    7.80
   7  -8   0  132.59   18.30
   7  -8   0   96.29   13.00
   7  -8   0   86.49    7.30
   7  -8   0  104.09    8.20
   7  -8   0  120.69    8.10
   7  -8   0  101.29    8.60
   7  -8   0   93.49    8.60
   7  -8   0  101.59   10.80
   7  -8   0  118.09   10.80
   7  -8   0   92.49   10.30
   7  -8   0  114.39   11.30
  -7   8   0  111.39   10.70
  -7   8   0  113.09   10.70
  -7   8   0  102.59    7.40
  -7   8   0  111.29   11.80
  -7   8   0  103.59    7.00
  -7   8   0  114.49    8.70
   6  -8   0  201.78   14.20
   6  -8   0  203.98   14.10
   6  -8   0  193.58   12.30
   6  -8   0  206.68   11.80
   6  -8   0  226.88   15.50
   6  -8   0  196.98   10.10
   6  -8   0  211.58   14.70
   6  -8   0  206.48   10.60
  -6   8   0  208.78   10.20
  -6   8   0  194.48   13.40
  -6   8   0  209.38   14.30
  -6   8   0  200.78   15.50
  -6   8   0  205.48   11.00
  -6   8   0  201.38    9.90
   5  -8   0   21.20    4.90
   5  -8   0   23.30    5.50
   5  -8   0   11.50    4.50
   5  -8   0   20.50    3.30
   5  -8   0   23.10    4.30
   5  -8   0   15.40    3.20
   5  -8   0   26.20    6.50
  -5   8   0   28.80    6.10
  -5   8   0   23.30    3.20
  -5   8   0   22.20    6.10
  -5   8   0   19.70    3.30
   4  -8   0  200.38   11.80
   4  -8   0  182.68   13.00
   4  -8   0  176.88    8.00
   4  -8   0  206.28   10.60
   4  -8   0  194.68   13.20
   4  -8   0  209.48   10.50
   4  -8   0  197.98   13.10
   4  -8   0  181.38    8.20
   4  -8   0  194.28   12.30
  -4   8   0  198.68   13.50
  -4   8   0  210.28    9.80
  -4   8   0  185.28    8.30
  -4   8   0  177.28    7.90
  -4   8   0  202.78    8.60
  -4   8   0  183.18   11.90
   3  -8   0   12.80    3.20
   3  -8   0   17.50    4.20
   3  -8   0   16.30    3.30
   3  -8   0   15.90    4.70
  -3   8   0   10.40    4.30
  -3   8   0   15.90    1.90
  -3   8   0   18.20    2.40
  -3   8   0   13.30    1.10
  -3   8   0   17.10    1.60
  -3   8   0   23.90    3.70
  -3   8   0   15.80    3.10
  -3   8   0   17.20    1.90
   2  -8   0   50.79    7.20
   2  -8   0   44.90    7.40
   2  -8   0   51.39    7.60
   2  -8   0   51.79    7.50
   2  -8   0   40.80    5.10
   2  -8   0   41.30    4.10
   2  -8   0   37.30    5.50
  -2   8   0   54.19    7.80
  -2   8   0   44.90    4.50
  -2   8   0   44.80    3.10
  -2   8   0   46.00    3.90
  -2   8   0   42.40    4.50
   1  -8   0    0.50    2.70
   1  -8   0    3.40    2.60
   1  -8   0    3.60    2.10
  -1   8   0    4.00    1.70
  -1   8   0    1.50    1.10
  -1   8   0    1.90    1.60
  -1   8   0    2.20    1.60
  -1   8   0    1.90    3.00
  -1   8   0    2.80    2.00
   0  -8   0  273.57   14.80
   0  -8   0  268.87   11.40
   0  -8   0  266.17   15.60
   0  -8   0  277.07    9.60
   0  -8   0  285.77   11.00
   0  -8   0  294.47   13.00
   0   8   0  259.57   12.10
   0   8   0  270.07   13.50
   0   8   0  268.37   11.90
   0   8   0  265.67   11.10
   0   8   0  279.17   15.60
   0   8   0  275.87   10.40
   0   8   0  258.67   10.90
  -1  -8   0  342.57   16.90
  -1  -8   0  344.17   17.90
  -1  -8   0  339.57   14.90
  -1  -8   0  356.96   13.90
  -1  -8   0  343.07   13.30
  -1  -8   0  355.16   14.90
  -1  -8   0  355.26   13.00
  -1  -8   0  356.36   16.30
  -1  -8   0  348.27   14.90
   1   8   0  346.17   14.40
   1   8   0  393.96   18.60
   1   8   0  327.57   13.30
   1   8   0  371.86   16.40
   1   8   0  356.96   14.10
   1   8   0  344.27   14.90
   1   8   0  340.27   13.10
  -2  -8   0 1326.27   40.60
  -2  -8   0 1253.37   37.70
  -2  -8   0 1337.67   42.30
  -2  -8   0 1264.57   40.10
  -2  -8   0 1303.97   44.60
  -2  -8   0 1259.97   41.10
  -2  -8   0 1333.87   43.20
  -2  -8   0 1281.47   45.80
  -2  -8   0 1306.57   40.70
  -2  -8   0 1288.37   41.50
   2   8   0 1292.77   41.40
   2   8   0 1260.17   45.40
   2   8   0 1217.58   42.10
   2   8   0 1288.77   40.30
   2   8   0 1330.97   43.40
   2   8   0 1272.97   41.10
   2   8   0 1289.87   42.20
  -3  -8   0   42.50    6.40
  -3  -8   0   52.49    5.70
  -3  -8   0   49.50    4.80
  -3  -8   0   56.69    7.60
  -3  -8   0   61.39    4.90
  -3  -8   0   42.30    4.50
  -3  -8   0   45.30    4.80
  -3  -8   0   50.29    5.60
  -3  -8   0   54.59    5.50
  -3  -8   0   48.00    4.90
  -3  -8   0   42.90    4.30
   3   8   0   46.40    4.90
   3   8   0   52.99    6.90
   3   8   0   46.20    5.10
   3   8   0   46.40    5.30
   3   8   0   46.70    6.90
   3   8   0   54.19    4.70
  -4  -8   0  936.11   31.30
  -4  -8   0  949.60   30.70
  -4  -8   0  887.51   29.70
  -4  -8   0  889.01   31.40
  -4  -8   0  906.31   30.20
  -4  -8   0  865.71   31.50
  -4  -8   0  910.81   31.10
  -4  -8   0  911.71   32.80
  -4  -8   0  882.81   33.30
  -4  -8   0  908.91   32.10
  -4  -8   0  841.62   34.30
   4   8   0  848.82   32.90
   4   8   0  866.21   30.60
   4   8   0  903.61   31.20
   4   8   0  901.41   31.40
   4   8   0  867.81   28.30
   4   8   0  939.01   35.20
   4   8   0  873.31   28.90
   4   8   0  918.21   32.60
  -5  -8   0  293.77   15.50
  -5  -8   0  289.57   13.00
  -5  -8   0  324.57   15.20
  -5  -8   0  284.67   12.00
  -5  -8   0  279.17   14.40
  -5  -8   0  255.67   14.30
  -5  -8   0  286.57   15.30
  -5  -8   0  282.27   12.80
  -5  -8   0  299.87   14.20
  -5  -8   0  285.77   13.50
   5   8   0  280.97   16.50
   5   8   0  285.07   12.60
   5   8   0  295.47   12.30
   5   8   0  308.07   19.70
   5   8   0  272.57   13.60
   5   8   0  298.07   14.40
   5   8   0  293.87   15.00
  -6  -8   0  171.88   10.40
  -6  -8   0  179.38   10.70
  -6  -8   0  175.88   11.30
  -6  -8   0  189.48    8.90
  -6  -8   0  160.48   13.70
  -6  -8   0  182.78    9.30
  -6  -8   0  201.08   12.00
  -6  -8   0  188.18   11.10
  -6  -8   0  195.08   13.00
   6   8   0  203.58   10.40
   6   8   0  188.48   12.10
   6   8   0  179.58   11.40
   6   8   0  202.78   10.70
   6   8   0  191.88   13.50
   6   8   0  203.48   10.90
   6   8   0  179.38   11.20
   6   8   0  206.28   13.80
  -7  -8   0  127.19   10.20
  -7  -8   0  116.39    9.90
  -7  -8   0  103.89    8.10
  -7  -8   0  130.79   10.30
  -7  -8   0  117.29    9.20
  -7  -8   0  135.09   11.40
  -7  -8   0  117.79    9.20
  -7  -8   0  126.99    9.90
   7   8   0  127.19    9.80
   7   8   0  129.49   10.40
   7   8   0  105.39    8.20
   7   8   0  120.59    9.60
   7   8   0  117.39   10.90
   7   8   0  117.99    7.60
   7   8   0  121.29    9.70
   7   8   0  124.79    9.00
  -8  -8   0  109.29    9.60
  -8  -8   0   93.89   10.70
  -8  -8   0   97.79    9.20
  -8  -8   0  108.49    9.70
  -8  -8   0  101.49    9.10
  -8  -8   0  102.79   10.00
  -8  -8   0  105.39    9.80
  -8  -8   0   84.49    9.50
   8   8   0   90.39    9.10
   8   8   0   98.69    7.10
   8   8   0  113.59    9.90
   8   8   0   94.89    8.50
   8   8   0  104.99    9.80
   8   8   0   90.99    8.30
   8   8   0  111.09   10.30
   8   8   0  113.99   11.50
  -9  -8   0   -0.70    4.30
  -9  -8   0    4.10    4.60
  -9  -8   0    3.10    4.20
  -9  -8   0    3.20    3.20
  -9  -8   0    7.00    6.80
  -9  -8   0    4.20    4.60
  -9  -8   0    2.40    3.50
  -9  -8   0   -0.60    3.10
   9   8   0    0.80    3.90
   9   8   0    7.50    4.40
   9   8   0    1.30    3.60
   9   8   0   -0.80    4.50
   9   8   0    8.10    4.30
   9   8   0    1.40    4.00
   9   8   0    2.40    4.10
   9   8   0    0.80    4.30
   9   8   0   -0.90    3.10
   9   8   0    3.30    4.00
 -10  -8   0   71.49   10.30
 -10  -8   0   60.59    9.60
 -10  -8   0   60.99    9.10
 -10  -8   0   73.29   11.40
 -10  -8   0   69.79    7.90
 -10  -8   0   59.69    9.50
 -10  -8   0   72.09   11.60
 -10  -8   0   74.09   10.40
 -10  -8   0   50.59    8.40
  10   8   0   77.19   11.20
  10   8   0   64.39   10.40
  10   8   0   48.70    8.00
  10   8   0   67.19   11.10
  10   8   0   79.79   11.20
  10   8   0   80.99    8.90
  10   8   0   78.79   10.30
  10   8   0   68.59    9.90
  10   8   0   71.39    8.60
 -11  -8   0    5.90    4.30
 -11  -8   0   18.40    7.30
 -11  -8   0   25.20    8.10
 -11  -8   0   18.90    6.70
 -11  -8   0   29.30    7.60
 -11  -8   0   26.10    6.70
 -11  -8   0   24.10    6.60
 -11  -8   0   19.00    7.40
  11   8   0   25.50    8.50
  11   8   0   26.00    7.30
  11   8   0   34.80    8.80
  11   8   0   14.40    5.70
  11   8   0   23.70    6.30
  11   8   0   25.50    8.40
  11   8   0   23.20    7.90
  11   8   0   22.50    5.40
  11   8   0   28.70    6.40
 -12  -8   0   56.09    9.90
 -12  -8   0   48.80   10.20
 -12  -8   0   47.90    8.70
 -12  -8   0   51.09   10.80
 -12  -8   0   51.69   11.30
  12   8   0   45.00    9.00
  12   8   0   53.59    9.70
  12   8   0   52.59   10.40
  12   8   0   54.39   11.00
  12   8   0   45.30    9.80
  12   8   0   50.29    7.90
  12   8   0   63.29    9.20
  12   8   0   63.09    8.50
 -13  -8   0   -2.10    6.10
 -13  -8   0   -3.30    4.60
 -13  -8   0   -2.50    4.40
 -13  -8   0    4.50    6.80
 -13  -8   0   -1.10    6.00
 -13  -8   0    4.10    6.90
  13   8   0   -1.60    3.80
  13   8   0   -2.00    5.20
  13   8   0   -5.10    5.70
  13   8   0    1.90    3.70
  13   8   0   -1.70    5.00
  13   8   0   -2.40    4.90
  13   8   0   -2.50    6.10
 -14  -8   0  157.48   26.60
 -14  -8   0   94.49   15.00
 -14  -8   0  113.19   13.10
 -14  -8   0  123.19   14.00
 -14  -8   0   82.29   13.50
 -14  -8   0   72.49   12.40
  14   8   0   94.09   12.50
  14   8   0   92.79   13.50
  14   8   0   92.89   19.10
  14   8   0   94.29   13.90
  14   8   0  128.29   13.40
  14   8   0   83.29   10.90
  14   8   0   90.79   12.20
 -15  -8   0   62.39   12.00
 -15  -8   0   69.19   14.00
 -15  -8   0   93.49   13.20
 -15  -8   0   67.29   12.30
 -15  -8   0   33.20   13.50
  15   8   0   58.39   11.30
  15   8   0   64.69   12.20
  15   8   0   61.49   15.70
  15   8   0   65.19   11.50
 -16  -8   0   25.70    8.50
 -16  -8   0   16.60    9.30
 -16  -8   0   21.30    7.90
 -16  -8   0   28.80    8.80
 -16  -8   0   25.50   13.90
 -16  -8   0   16.10    8.40
 -16  -8   0   15.30   10.70
  16   8   0   19.30    6.30
  16   8   0   14.70    6.80
  16   8   0    8.20    6.30
  16   8   0   19.40    6.70
  16   8   0   28.20   11.80
  16   8   0   23.00    7.30
  16   8   0   12.70    5.40
  16   8   0   19.10    8.30
 -17  -8   0   15.40    8.00
 -17  -8   0   -3.60    4.80
 -17  -8   0    2.30    5.80
 -17  -8   0    5.60    7.10
 -17  -8   0   -6.00   11.70
  17   8   0   -1.40    3.30
  17   8   0    4.90    5.00
  17   8   0    4.10    6.00
  17   8   0    7.50    6.30
  17   8   0   -2.50    5.10
  17   8   0   -0.80    4.10
  17   8   0   -5.30    3.20
 -18  -8   0   10.50    7.00
 -18  -8   0    3.30    6.40
 -18  -8   0    3.70    4.40
 -18  -8   0   -3.50    4.30
  18   8   0    0.70    4.60
  18   8   0    2.30    6.00
  18   8   0    3.30    3.60
  18   8   0    7.50    3.90
  18   8   0    1.50    7.80
 -19  -8   0    2.90    4.90
 -19  -8   0    7.30    4.90
 -19  -8   0    6.80    4.10
  19   8   0    1.10    2.50
  19   8   0   -0.50    2.80
  19   8   0   -0.70    2.40
  19   8   0    2.20    2.80
  19   8   0    2.50    3.70
  16  -9   0    3.30    3.50
  16  -9   0   -2.40    2.00
  16  -9   0   -1.50    2.70
  15  -9   0    1.00    3.20
  15  -9   0    2.70    3.00
  15  -9   0    0.50    2.60
  15  -9   0    3.80    3.10
  14  -9   0   -4.10    3.20
  14  -9   0   -0.70    3.20
  14  -9   0    0.20    3.70
  14  -9   0    2.30    3.50
  14  -9   0    2.70    3.60
  14  -9   0   -0.50    3.90
  13  -9   0   11.80    5.10
  13  -9   0    9.70    5.20
  13  -9   0   23.80    6.00
  13  -9   0   13.20    4.40
  13  -9   0   17.20    5.60
  13  -9   0   17.40    5.40
  13  -9   0   22.50    5.50
  12  -9   0   -1.00    3.80
  12  -9   0   -1.20    4.30
  12  -9   0  -13.60    4.50
  12  -9   0    7.10    7.40
  12  -9   0   11.90   40.20
  12  -9   0   -6.90    3.50
  12  -9   0    2.80    5.70
  12  -9   0    0.10    4.00
  12  -9   0    1.50    4.60
  11  -9   0   20.60    5.20
  11  -9   0   26.90    7.30
  11  -9   0   25.70    8.90
  11  -9   0   37.90   43.80
  11  -9   0   23.90    6.70
  11  -9   0   23.30    7.10
  11  -9   0   19.50    5.70
  11  -9   0    4.30    5.00
  11  -9   0   29.90    6.40
  11  -9   0   20.90    6.40
  10  -9   0   -5.70    3.70
  10  -9   0   -2.40    2.70
  10  -9   0   -8.30    3.50
  10  -9   0   -0.70    4.30
  10  -9   0   -2.50    3.90
  10  -9   0   -8.70    3.10
  10  -9   0   10.70   46.80
  10  -9   0    0.40    3.80
  10  -9   0   -1.70    5.80
  10  -9   0   -9.40    3.00
  10  -9   0    5.20    6.10
  10  -9   0  -10.90    4.10
  10  -9   0   -0.40    4.30
  10  -9   0   -0.80    4.10
  10  -9   0   10.00    4.50
  10  -9   0   -2.20    4.20
  10  -9   0    1.20    4.80
 -10   9   0   -0.20    5.00
 -10   9   0   -2.90    3.60
 -10   9   0   -9.30    3.90
   9  -9   0  112.39    9.20
   9  -9   0  109.79    9.70
   9  -9   0   94.89    9.40
   9  -9   0  118.49    9.10
   9  -9   0   96.29   12.90
   9  -9   0  103.29    9.50
   9  -9   0  101.59   15.40
   9  -9   0  261.37   86.09
   9  -9   0  108.49   12.00
   9  -9   0  118.99    9.90
   9  -9   0  142.49   13.90
   9  -9   0  111.59   11.40
   9  -9   0   91.79    8.70
   9  -9   0  153.78   19.60
   9  -9   0  105.69   10.80
  -9   9   0  117.69   12.00
   8  -9   0    3.60    4.70
   8  -9   0    7.90    6.20
   8  -9   0    7.60    3.50
   8  -9   0    1.90   29.90
   8  -9   0   13.70    6.10
   8  -9   0   13.80    5.70
   8  -9   0   11.30    4.90
   8  -9   0    3.60    3.90
   8  -9   0    5.40    3.60
   8  -9   0   13.40    7.00
   8  -9   0    8.50    5.30
   8  -9   0   20.20    5.60
   8  -9   0   10.60    3.80
   8  -9   0    7.30    6.40
   8  -9   0   15.30    4.90
   8  -9   0   11.50    4.00
   8  -9   0    8.20    4.20
  -8   9   0    4.70    4.00
  -8   9   0   -1.00    4.90
  -8   9   0    6.10    2.90
  -8   9   0    3.30    4.70
  -8   9   0    5.40    4.70
  -8   9   0    9.60    3.10
   7  -9   0  185.08   61.09
   7  -9   0  145.29   13.30
   7  -9   0  164.48   10.80
   7  -9   0  154.68    9.20
   7  -9   0  142.39    9.30
   7  -9   0  132.59   12.60
   7  -9   0  159.48   11.10
   7  -9   0  152.08   10.20
   7  -9   0  180.88   14.30
   7  -9   0  154.48   11.00
   7  -9   0  153.48   11.90
   7  -9   0  172.98   12.10
   7  -9   0  148.29   12.70
  -7   9   0  133.99   12.10
  -7   9   0  158.08    9.00
  -7   9   0  143.79   12.70
  -7   9   0  144.29   14.50
  -7   9   0  154.78   11.80
  -7   9   0  152.48    9.00
   6  -9   0  197.18   14.40
   6  -9   0  182.88   11.10
   6  -9   0  169.78    9.20
   6  -9   0  184.98   12.50
   6  -9   0  185.08   14.30
   6  -9   0  176.88   14.20
   6  -9   0  184.38   11.10
   6  -9   0  199.88   14.80
   6  -9   0  193.88   66.19
   6  -9   0  181.18   13.80
   6  -9   0  181.58    9.50
   6  -9   0  164.48   10.90
  -6   9   0  197.58   13.40
  -6   9   0  177.28   13.90
  -6   9   0  195.98   15.90
  -6   9   0  157.98    8.10
  -6   9   0  184.78    9.90
   5  -9   0  188.88   12.30
   5  -9   0  181.88   14.10
   5  -9   0  193.58   14.20
   5  -9   0  175.48    8.30
   5  -9   0  189.68   11.10
   5  -9   0  173.68   13.00
   5  -9   0  208.18   11.50
   5  -9   0  175.88   13.60
   5  -9   0  170.98    8.30
  -5   9   0  171.48    7.80
  -5   9   0  185.68   15.20
  -5   9   0  169.28    8.00
  -5   9   0  195.48   10.00
  -5   9   0  169.88    7.40
  -5   9   0  191.28   14.30
   4  -9   0  225.78   15.30
   4  -9   0  237.78   14.30
   4  -9   0  234.38   13.60
   4  -9   0  227.88   11.40
   4  -9   0  217.78   16.80
  -4   9   0  217.48    8.40
  -4   9   0  242.38   11.30
  -4   9   0  206.38   11.50
  -4   9   0  190.78    6.70
  -4   9   0  234.28   15.50
  -4   9   0  211.18    8.80
  -4   9   0  248.28    9.30
   3  -9   0  157.88    8.90
   3  -9   0  159.78   10.80
   3  -9   0  169.58   11.40
   3  -9   0  188.08   13.10
  -3   9   0  157.88    9.30
  -3   9   0  159.08    8.90
  -3   9   0  145.19    6.60
  -3   9   0  150.68    7.10
  -3   9   0  172.28   13.10
  -3   9   0  162.98    8.40
   2  -9   0  727.83   30.40
   2  -9   0  740.93   30.10
   2  -9   0  683.63   27.40
   2  -9   0  717.33   25.70
   2  -9   0  703.23   24.70
  -2   9   0  688.73   23.90
  -2   9   0  747.23   31.00
  -2   9   0  694.03   23.30
  -2   9   0  685.33   22.20
  -2   9   0  713.83   25.50
   1  -9   0  135.19   10.60
   1  -9   0  101.69    8.30
  -1   9   0  114.59   10.50
  -1   9   0  106.09    7.30
  -1   9   0  119.19    6.70
  -1   9   0  124.69    8.60
  -1   9   0  108.39    5.50
   0  -9   0 1833.22   65.69
   0  -9   0 1813.12   52.19
   0  -9   0 1806.12   57.59
   0   9   0 1770.32   55.39
   0   9   0 1767.82   56.69
   0   9   0 1775.52   53.79
   0   9   0 1930.21   62.59
   0   9   0 1864.41   59.39
  -1  -9   0 1006.60   34.40
  -1  -9   0 1001.40   32.50
  -1  -9   0  982.70   31.80
  -1  -9   0  992.70   30.90
  -1  -9   0  955.60   33.70
  -1  -9   0 1033.00   36.30
   1   9   0  960.20   32.70
   1   9   0 1009.00   38.30
   1   9   0  991.70   32.20
   1   9   0  982.80   35.40
   1   9   0  946.01   31.30
   1   9   0 1022.00   35.90
   1   9   0  947.31   33.70
  -2  -9   0 3543.75  108.19
  -2  -9   0 3580.04  106.29
  -2  -9   0 3521.65  100.89
  -2  -9   0 3795.92  109.19
  -2  -9   0 3624.44  104.49
  -2  -9   0 3590.24  104.99
  -2  -9   0 3601.64  104.39
   2   9   0 3646.84  106.19
   2   9   0 3525.55  104.39
   2   9   0 3538.95  111.29
   2   9   0 3599.44  108.39
   2   9   0 3594.14  104.89
   2   9   0 3401.06  106.79
  -3  -9   0  324.17   14.20
  -3  -9   0  330.87   15.60
  -3  -9   0  300.07   19.20
  -3  -9   0  300.87   13.80
  -3  -9   0  312.87   15.40
  -3  -9   0  339.27   14.60
  -3  -9   0  368.06   20.90
  -3  -9   0  334.87   15.60
  -3  -9   0  308.47   13.40
  -3  -9   0  297.17   12.50
  -3  -9   0  297.77   14.40
   3   9   0  312.37   14.70
   3   9   0  294.27   13.60
   3   9   0  307.27   15.50
   3   9   0  311.87   17.80
   3   9   0  331.17   16.30
  -4  -9   0  719.23   26.30
  -4  -9   0  709.43   26.70
  -4  -9   0  719.83   27.70
  -4  -9   0  718.63   26.60
  -4  -9   0  698.23   27.30
  -4  -9   0  730.73   29.60
  -4  -9   0  722.73   27.10
  -4  -9   0  725.73   28.00
  -4  -9   0  685.03   26.60
  -4  -9   0  729.93   25.80
  -4  -9   0  731.83   25.70
   4   9   0  801.42   30.00
   4   9   0  672.63   25.90
   4   9   0  718.13   28.30
   4   9   0  729.03   27.00
   4   9   0  690.33   23.70
   4   9   0  675.13   23.00
   4   9   0  737.63   30.90
  -5  -9   0   76.09    7.00
  -5  -9   0   75.99   11.40
  -5  -9   0   78.59    7.40
  -5  -9   0   68.99    5.70
  -5  -9   0   74.99    7.60
  -5  -9   0   91.79    7.10
  -5  -9   0   75.09    6.70
  -5  -9   0   79.89    7.50
  -5  -9   0   76.19    7.90
  -5  -9   0   79.19    6.80
  -5  -9   0   79.59    8.30
   5   9   0   76.99    5.30
   5   9   0   71.19    5.60
   5   9   0   68.49    7.20
   5   9   0   72.09    8.70
   5   9   0   64.59    7.40
   5   9   0   73.19    7.10
   5   9   0   73.99    9.00
   5   9   0   69.79    6.70
   5   9   0   72.39    6.70
  -6  -9   0  427.26   17.90
  -6  -9   0  416.46   21.40
  -6  -9   0  465.85   22.10
  -6  -9   0  454.25   19.50
  -6  -9   0  429.26   20.90
  -6  -9   0  449.16   17.00
  -6  -9   0  457.35   19.40
  -6  -9   0  424.66   18.00
  -6  -9   0  469.55   20.50
  -6  -9   0  433.86   20.40
   6   9   0  467.05   23.60
   6   9   0  437.36   18.20
   6   9   0  454.55   19.60
   6   9   0  440.46   20.00
   6   9   0  438.56   19.30
   6   9   0  452.35   20.40
   6   9   0  442.66   18.60
   6   9   0  441.46   20.10
   6   9   0  464.85   21.50
  -7  -9   0  178.68   11.20
  -7  -9   0  168.98   11.90
  -7  -9   0  178.58   12.90
  -7  -9   0  197.28   13.10
  -7  -9   0  166.98    8.30
  -7  -9   0  184.18   11.70
  -7  -9   0  163.68    9.00
  -7  -9   0  170.88   10.10
  -7  -9   0  185.18   13.90
  -7  -9   0  182.98   12.60
  -7  -9   0  185.78   11.80
   7   9   0  197.58   12.70
   7   9   0  162.28   10.10
   7   9   0  176.28   12.60
   7   9   0  161.18   10.60
   7   9   0  182.58   12.30
   7   9   0  188.58   14.50
   7   9   0  157.88   10.60
   7   9   0  185.88   12.30
   7   9   0  178.08   10.60
  -8  -9   0    0.00    3.60
  -8  -9   0    0.30    3.90
  -8  -9   0   -1.90    2.30
  -8  -9   0    1.40    3.20
  -8  -9   0   -1.30    2.90
  -8  -9   0   -1.00    3.00
  -8  -9   0    8.50    3.30
  -8  -9   0   -0.40    3.20
  -8  -9   0   -4.00    3.30
  -8  -9   0   -1.10    3.40
   8   9   0    0.00    3.70
   8   9   0    3.10    2.70
   8   9   0    2.60    3.10
   8   9   0    2.50    3.70
   8   9   0    2.30    3.00
   8   9   0    0.20    3.90
   8   9   0    0.60    3.50
   8   9   0   -2.90    2.80
   8   9   0    2.90    3.90
  -9  -9   0  114.49    8.60
  -9  -9   0  126.59    9.60
  -9  -9   0  128.59   11.50
  -9  -9   0  131.89   11.20
  -9  -9   0  139.29   11.60
  -9  -9   0  129.29   11.70
  -9  -9   0  118.79   12.80
  -9  -9   0  103.09   11.40
  -9  -9   0  122.19   11.90
   9   9   0  109.69   12.20
   9   9   0  109.19    9.20
   9   9   0  125.09   11.30
   9   9   0  121.49   11.70
   9   9   0  125.09   10.50
   9   9   0  126.69   11.90
   9   9   0  120.79    9.80
   9   9   0  123.79   11.90
   9   9   0  129.79    8.60
   9   9   0  132.49   10.30
 -10  -9   0  136.99   12.00
 -10  -9   0  131.09   13.10
 -10  -9   0  139.09   14.50
 -10  -9   0  127.39    9.20
 -10  -9   0  161.98   12.60
 -10  -9   0  148.39   12.80
 -10  -9   0  159.78   13.20
 -10  -9   0  157.28   13.30
 -10  -9   0  164.28   19.90
 -10  -9   0  132.79   10.40
  10   9   0  138.89   13.30
  10   9   0  115.29    9.20
  10   9   0  144.39   12.90
  10   9   0  155.88   12.10
  10   9   0  139.29    9.90
  10   9   0  147.39   12.40
  10   9   0  142.19   10.30
 -11  -9   0   27.20    5.90
 -11  -9   0   37.20    8.40
 -11  -9   0   25.30    7.70
 -11  -9   0   23.00    7.70
 -11  -9   0   16.80    6.40
 -11  -9   0   29.90    7.40
 -11  -9   0   26.40    8.10
 -11  -9   0   21.60    8.40
 -11  -9   0   26.50    5.20
 -11  -9   0   26.60    8.20
  11   9   0   26.80    8.10
  11   9   0   28.00    7.30
  11   9   0   32.40    9.00
  11   9   0   34.10    8.50
  11   9   0   28.30    6.70
  11   9   0   40.70    6.40
  11   9   0   28.90    7.40
  11   9   0   22.30    6.60
 -12  -9   0    4.20    6.20
 -12  -9   0    0.70    4.70
 -12  -9   0    0.20    5.00
 -12  -9   0    3.90    5.60
 -12  -9   0   -6.80    4.40
 -12  -9   0    7.80    7.40
 -12  -9   0   -3.50    5.20
  12   9   0    4.80    5.60
  12   9   0   -2.60    4.00
  12   9   0   -2.20    5.70
  12   9   0   10.00    6.20
  12   9   0    0.60    3.50
  12   9   0    4.40    5.70
  12   9   0    5.10    6.00
  12   9   0    6.70    5.70
  12   9   0    5.50    5.00
 -13  -9   0   15.90    8.40
 -13  -9   0   12.50    6.80
 -13  -9   0    5.20    6.70
 -13  -9   0    7.70    7.30
 -13  -9   0    6.70    5.60
 -13  -9   0    8.20    7.00
  13   9   0    4.80    4.30
  13   9   0   13.90    6.80
  13   9   0   16.00    7.60
  13   9   0    2.90    4.60
  13   9   0   -1.20    6.30
  13   9   0   13.90    6.60
  13   9   0    8.80    6.00
 -14  -9   0   16.80    8.00
 -14  -9   0    8.60    8.60
 -14  -9   0    6.10    6.30
 -14  -9   0   13.30    8.00
 -14  -9   0   16.30    8.60
  14   9   0   13.30    7.70
  14   9   0   13.10    5.80
  14   9   0   19.60    6.50
  14   9   0   10.90    6.00
  14   9   0    7.30    6.70
  14   9   0   11.90    5.00
  14   9   0    4.30    6.90
 -15  -9   0   38.70    9.90
 -15  -9   0   47.40   11.50
 -15  -9   0   33.30    8.50
 -15  -9   0   16.70    8.90
 -15  -9   0   39.00   10.00
  15   9   0   39.90    9.40
  15   9   0   41.60    9.70
  15   9   0   48.90   11.30
  15   9   0   46.00    7.60
  15   9   0   36.50    8.40
  15   9   0   40.60    8.10
  15   9   0   29.80    9.10
 -16  -9   0   -3.30    5.10
 -16  -9   0    0.60    7.00
 -16  -9   0    6.30    7.80
 -16  -9   0   -4.60    4.90
 -16  -9   0    0.00    6.50
  16   9   0    1.20    5.40
  16   9   0   -0.20    4.60
  16   9   0    3.70    5.80
  16   9   0   -4.40    2.90
  16   9   0   -2.00    3.80
  16   9   0   -6.70    5.20
  16   9   0    0.70    6.40
 -17  -9   0  -12.20    5.30
 -17  -9   0   -1.80    5.00
 -17  -9   0    6.00    9.60
 -17  -9   0    7.20    6.70
 -17  -9   0    0.40    8.50
  17   9   0   -2.60    5.40
  17   9   0    0.50    4.40
  17   9   0    1.40    5.60
  17   9   0    2.90    3.50
  17   9   0   -0.60    4.40
  17   9   0    4.20    4.40
  17   9   0    3.70    5.00
 -18  -9   0   13.80    7.00
 -18  -9   0   23.30    7.70
 -18  -9   0   12.60    5.40
 -18  -9   0   15.00    6.60
  18   9   0    7.20    4.20
  18   9   0    8.20    4.50
  18   9   0   21.80    5.60
  18   9   0   14.60    5.70
  18   9   0   13.40    3.80
  18   9   0   17.70    4.50
 -19  -9   0    1.80    4.30
 -19  -9   0    4.70    5.00
  19   9   0    4.30    2.90
  19   9   0   -4.20    1.90
  19   9   0    0.20    3.50
  19   9   0    3.30    2.30
  15 -10   0    3.30    2.50
  15 -10   0   -0.70    3.90
  15 -10   0    2.10    2.90
  15 -10   0    1.40    2.50
  14 -10   0    5.60    3.40
  14 -10   0    1.30    4.10
  14 -10   0   -0.30    3.00
  14 -10   0    1.40    3.10
  14 -10   0    8.00    3.90
  13 -10   0    5.80    3.90
  13 -10   0    6.30    6.10
  13 -10   0    7.50    4.60
  13 -10   0   -3.40    4.60
  13 -10   0   10.10    4.30
  13 -10   0    1.60    3.20
  13 -10   0    7.30    4.70
  12 -10   0   -1.80    3.50
  12 -10   0   -3.00    3.50
  12 -10   0    3.40    3.40
  12 -10   0   -1.40    3.20
  12 -10   0   -3.90    3.80
  12 -10   0   -8.40    3.60
  12 -10   0    1.10    3.80
  12 -10   0   -3.40    4.20
  12 -10   0    0.30   42.60
  11 -10   0   -1.60    3.80
  11 -10   0    5.40    4.40
  11 -10   0    0.80    4.30
  11 -10   0   11.30    6.50
  11 -10   0    3.90    5.40
  11 -10   0   -4.40    4.70
  11 -10   0  -47.40   31.60
  11 -10   0   -1.30    3.70
  11 -10   0   -2.20    3.50
  11 -10   0    3.60    4.40
  10 -10   0    6.90    5.90
  10 -10   0   -2.50    5.10
  10 -10   0   12.90    4.80
  10 -10   0   12.70    5.70
  10 -10   0    2.30    4.20
  10 -10   0   14.90    5.60
  10 -10   0   -2.20    3.60
  10 -10   0    9.70    5.40
  10 -10   0   10.40    5.70
  10 -10   0    3.90    4.30
  10 -10   0   58.19   52.39
  10 -10   0    9.90    5.50
 -10  10   0   -5.80    4.70
   9 -10   0   16.60    7.00
   9 -10   0   25.20    8.20
   9 -10   0   20.30    6.20
   9 -10   0   -5.90    6.10
   9 -10   0   22.20    6.20
   9 -10   0   17.10    5.10
   9 -10   0   29.50    6.70
   9 -10   0   17.10    7.70
   9 -10   0   22.40    6.70
   9 -10   0   93.39   59.49
   9 -10   0   33.70    9.60
   9 -10   0   30.90    6.10
   9 -10   0   22.00    5.60
   9 -10   0   20.40    5.50
  -9  10   0   20.20    6.70
   8 -10   0   29.30    8.90
   8 -10   0   30.90    6.70
   8 -10   0   15.90    4.80
   8 -10   0   26.00    7.00
   8 -10   0   27.90   39.00
   8 -10   0   24.60    6.50
   8 -10   0   27.90    5.70
   8 -10   0   22.60    5.80
   8 -10   0   33.70    8.00
   8 -10   0   40.30    8.30
   8 -10   0   22.60    7.60
   8 -10   0   28.40    8.00
   8 -10   0   19.50    6.80
   8 -10   0   41.60    7.00
  -8  10   0    8.10    7.00
  -8  10   0   23.90    5.70
   7 -10   0   87.29    9.20
   7 -10   0  104.29   10.70
   7 -10   0  455.05  159.38
   7 -10   0   89.89   12.20
   7 -10   0   91.29    9.80
   7 -10   0   82.19   11.70
   7 -10   0   88.89    7.70
   7 -10   0  100.69    9.10
   7 -10   0   94.19    7.70
   7 -10   0   82.69   11.50
   7 -10   0  105.09    8.60
   7 -10   0   98.79    7.80
   7 -10   0   98.09   13.90
   7 -10   0   99.39    9.10
   7 -10   0  126.89   17.70
   7 -10   0   87.69   12.20
  -7  10   0  102.79   12.90
  -7  10   0  104.39    9.80
  -7  10   0   86.49    7.10
  -7  10   0   97.19    5.20
  -7  10   0  108.39   12.10
  -7  10   0  113.99   10.80
   6 -10   0   68.69   47.60
   6 -10   0   33.50    8.70
   6 -10   0   36.90    6.10
   6 -10   0   39.20    7.20
   6 -10   0   35.00    7.60
   6 -10   0   48.50    9.80
   6 -10   0   43.90    9.10
   6 -10   0   28.20    7.40
   6 -10   0   29.70    7.00
   6 -10   0   37.70    6.60
   6 -10   0   42.70    6.50
   6 -10   0   43.00    6.00
  -6  10   0   26.90    6.00
  -6  10   0   37.60    7.80
  -6  10   0   34.30    6.50
  -6  10   0   32.50    8.90
  -6  10   0   37.60    5.00
   5 -10   0    3.50    4.60
   5 -10   0   -1.00    5.00
   5 -10   0    5.40    3.30
   5 -10   0    1.30    4.10
   5 -10   0   10.70    5.40
   5 -10   0    5.70    3.50
   5 -10   0   31.60   36.70
   5 -10   0    3.90    4.90
   5 -10   0    3.90    3.80
   5 -10   0    5.60    4.30
   5 -10   0    3.80    4.00
  -5  10   0    2.30    1.90
  -5  10   0    1.60    2.60
  -5  10   0   -2.00    3.60
   4 -10   0    2.90    2.70
   4 -10   0    1.90    3.70
   4 -10   0   -2.30    3.10
   4 -10   0   -1.80    2.70
   4 -10   0   -4.90    3.60
   4 -10   0   -2.70    3.90
   4 -10   0   -3.50    2.20
   4 -10   0    1.00    3.70
   4 -10   0   -1.00    2.60
  -4  10   0    2.10    3.80
  -4  10   0   -2.60    1.60
  -4  10   0    1.20    2.40
  -4  10   0    3.20    4.10
  -4  10   0   -1.20    2.10
   3 -10   0    0.90    3.50
   3 -10   0    3.20    3.40
   3 -10   0    6.30    4.40
   3 -10   0    5.40    3.10
   3 -10   0    3.80    2.70
   3 -10   0    7.30    3.00
   3 -10   0    6.00    4.00
  -3  10   0    8.60    2.50
  -3  10   0    1.80    2.20
  -3  10   0    1.60    2.60
  -3  10   0    5.70    2.50
  -3  10   0    6.60    4.40
   2 -10   0   -1.00    2.90
   2 -10   0    0.10    3.00
   2 -10   0   -1.70    1.90
   2 -10   0   -1.40    2.70
   2 -10   0    0.40    4.00
   2 -10   0    1.70    2.20
   2 -10   0    0.10    2.00
   2 -10   0    0.80    1.90
   2 -10   0   -1.70    3.00
  -2  10   0    2.60    3.60
  -2  10   0    1.60    2.00
  -2  10   0    0.80    1.80
  -2  10   0    3.10    1.70
  -2  10   0    4.10    2.80
   1 -10   0   77.49    7.80
   1 -10   0   77.79    6.00
   1 -10   0   83.49    7.80
   1 -10   0   85.09    9.20
   1 -10   0   92.79   11.60
   1 -10   0   79.09   10.80
  -1  10   0   84.79    8.50
  -1  10   0   81.49    9.60
  -1  10   0   83.89    4.70
  -1  10   0   74.79    6.40
  -1  10   0   93.09    7.10
  -1  10   0   77.09    5.60
  -1  10   0   78.79    5.90
   0 -10   0    9.20    3.40
   0 -10   0   32.00    5.70
   0 -10   0   22.10    6.00
   0 -10   0   18.10    4.70
   0  10   0   20.80    6.20
   0  10   0   30.20    4.20
   0  10   0   24.00    4.50
   0  10   0   32.20    4.90
   0  10   0   22.30    3.90
   0  10   0   22.70    3.10
   0  10   0   19.30    5.10
  -1 -10   0   -1.30    1.40
  -1 -10   0   -1.30    2.70
  -1 -10   0    2.30    1.90
  -1 -10   0    1.20    1.20
  -1 -10   0   -0.10    2.50
  -1 -10   0    0.70    1.90
  -1 -10   0    3.10    2.90
  -1 -10   0    0.50    1.60
   1  10   0   -1.90    1.50
   1  10   0    1.00    2.40
   1  10   0    0.70    2.30
   1  10   0    5.60    4.20
   1  10   0    1.60    2.40
   1  10   0    0.90    2.00
   1  10   0    4.00    1.80
   1  10   0   -1.60    1.80
  -2 -10   0   29.60    5.30
  -2 -10   0   31.40    4.20
  -2 -10   0   31.90    5.10
  -2 -10   0   31.30    4.90
  -2 -10   0   28.10    3.90
  -2 -10   0   27.60    4.70
  -2 -10   0   40.10    7.00
   2  10   0   26.40    6.80
   2  10   0   25.90    5.30
   2  10   0   31.90    4.60
   2  10   0   29.60    5.40
   2  10   0   29.00    5.00
   2  10   0   37.50    5.40
  -3 -10   0   54.59    5.20
  -3 -10   0   48.30    5.40
  -3 -10   0   56.99    5.40
  -3 -10   0   55.79    6.00
  -3 -10   0   49.10    7.60
  -3 -10   0   49.40   10.20
  -3 -10   0   50.59    6.30
  -3 -10   0   46.70    3.40
  -3 -10   0   57.69    4.30
  -3 -10   0   68.79    9.60
  -3 -10   0   55.09   10.60
   3  10   0   48.40    6.60
   3  10   0   48.80    5.10
   3  10   0   42.60    6.90
   3  10   0   46.60    7.80
  -4 -10   0   28.90    5.70
  -4 -10   0   35.80    6.20
  -4 -10   0   38.50    5.70
  -4 -10   0   22.70    4.60
  -4 -10   0   26.20    4.60
  -4 -10   0   33.10    4.50
  -4 -10   0   30.30    5.50
  -4 -10   0   28.60    5.50
  -4 -10   0   24.40    5.10
  -4 -10   0   30.90    4.90
  -4 -10   0   24.70    5.10
  -4 -10   0   26.80    6.30
   4  10   0   26.90    6.40
   4  10   0   25.90    5.30
   4  10   0   33.60    5.70
   4  10   0   33.70    5.80
   4  10   0   26.60    4.70
   4  10   0   32.10    6.30
  -5 -10   0  170.28   10.80
  -5 -10   0  168.78   10.10
  -5 -10   0  163.78   12.70
  -5 -10   0  182.48   12.40
  -5 -10   0  187.18   12.10
  -5 -10   0  161.88   10.60
  -5 -10   0  152.68    9.30
  -5 -10   0  165.88   10.20
  -5 -10   0  165.68   12.40
  -5 -10   0  177.48   11.30
   5  10   0  176.68   10.90
   5  10   0  158.18   10.00
   5  10   0  141.59    7.80
   5  10   0  161.68   11.20
   5  10   0  185.38   14.40
   5  10   0  165.08    8.70
   5  10   0  169.08   12.30
   5  10   0  148.39   10.30
  -6 -10   0  120.89   11.00
  -6 -10   0  125.69    9.00
  -6 -10   0  122.69   11.10
  -6 -10   0  126.39   10.40
  -6 -10   0  131.59   10.70
  -6 -10   0  141.49    9.20
  -6 -10   0  132.59    9.60
  -6 -10   0  129.69    9.20
  -6 -10   0  128.29   11.10
  -6 -10   0  130.99    9.50
   6  10   0  128.29   12.50
   6  10   0  130.39   10.00
   6  10   0  132.99    9.90
   6  10   0  135.19    8.40
   6  10   0  120.99   10.20
   6  10   0  125.39   10.90
   6  10   0  117.99    8.70
  -7 -10   0   53.59    5.20
  -7 -10   0   63.89    7.20
  -7 -10   0   57.29    8.70
  -7 -10   0   58.49    7.70
  -7 -10   0   72.49   10.40
  -7 -10   0   53.59    6.40
  -7 -10   0   65.89    9.10
  -7 -10   0   62.69    9.10
  -7 -10   0   61.49    7.80
  -7 -10   0   59.49    6.50
  -7 -10   0   50.19    7.80
   7  10   0   62.49    9.50
   7  10   0   67.99    6.60
   7  10   0   60.19    6.00
   7  10   0   58.39    8.30
   7  10   0   71.49    9.30
   7  10   0   58.29    8.50
   7  10   0   76.69   11.20
   7  10   0   46.30    7.10
  -8 -10   0   36.40    5.60
  -8 -10   0   37.80    7.20
  -8 -10   0   38.40    7.80
  -8 -10   0   24.10    6.40
  -8 -10   0   38.40    7.40
  -8 -10   0   35.20    7.70
  -8 -10   0   36.60    6.60
  -8 -10   0   36.00    6.80
  -8 -10   0   34.50    7.40
  -8 -10   0   37.00    8.10
   8  10   0   42.60    7.90
   8  10   0   63.39    7.90
   8  10   0   30.60    5.70
   8  10   0   32.10    7.20
   8  10   0   34.10   11.10
   8  10   0   41.70    7.10
   8  10   0   47.70    9.20
   8  10   0   28.20    5.70
   8  10   0   30.50    7.00
  -9 -10   0   74.29   11.40
  -9 -10   0   59.69   10.10
  -9 -10   0   63.29    9.80
  -9 -10   0   57.39    6.80
  -9 -10   0   55.99    9.70
  -9 -10   0   70.29   10.30
  -9 -10   0   57.29    9.40
  -9 -10   0   57.29   10.40
  -9 -10   0   64.39    9.60
   9  10   0   80.49   14.60
   9  10   0   54.29   16.20
   9  10   0   62.49    8.50
   9  10   0   58.39    7.90
   9  10   0   57.99    9.00
   9  10   0   57.59    9.60
   9  10   0   33.50    5.90
   9  10   0   58.09    9.70
   9  10   0   59.79    9.00
   9  10   0   61.49   10.30
 -10 -10   0   34.90    5.50
 -10 -10   0   43.70    8.40
 -10 -10   0   45.00    8.50
 -10 -10   0   41.70    9.10
 -10 -10   0   54.29   10.20
 -10 -10   0   54.59   10.50
 -10 -10   0   46.30    7.40
 -10 -10   0   40.10    8.00
 -10 -10   0   48.50    8.90
 -10 -10   0   53.49   10.20
  10  10   0   47.90    9.20
  10  10   0   58.59    7.90
  10  10   0   44.50    8.30
  10  10   0   47.80    6.60
  10  10   0   56.09   10.40
  10  10   0   52.29    8.40
  10  10   0   52.49    7.70
  10  10   0   56.29    9.10
  10  10   0   49.20    9.50
  10  10   0   65.49   10.00
 -11 -10   0  110.29    9.10
 -11 -10   0  132.79   12.80
 -11 -10   0  117.69   13.60
 -11 -10   0  126.89   13.10
 -11 -10   0  122.69   13.80
 -11 -10   0  109.59   12.00
 -11 -10   0  117.99   10.00
 -11 -10   0  124.89   12.40
 -11 -10   0  133.49   12.80
 -11 -10   0  115.19   14.50
  11  10   0  130.79   13.70
  11  10   0  120.49    9.60
  11  10   0  141.39   13.10
  11  10   0  126.49   12.00
  11  10   0  119.59    9.20
  11  10   0  110.59    9.90
  11  10   0  132.39   11.70
  11  10   0  137.39   14.10
  11  10   0  104.89   13.20
  11  10   0  106.59   14.60
 -12 -10   0    8.50    7.00
 -12 -10   0   24.20    7.00
 -12 -10   0   29.30    5.90
 -12 -10   0   35.70    9.00
 -12 -10   0   26.20    8.20
 -12 -10   0   18.80    8.30
 -12 -10   0   34.00   10.20
 -12 -10   0   34.30    8.20
  12  10   0   41.30   10.60
  12  10   0   21.70    6.70
  12  10   0   30.50    7.90
  12  10   0   19.00    7.50
  12  10   0   47.20   11.00
  12  10   0   28.20    7.90
  12  10   0   23.80    7.90
 -13 -10   0   52.79   11.50
 -13 -10   0   50.09   11.50
 -13 -10   0   73.99   12.50
 -13 -10   0   46.50    8.20
 -13 -10   0   66.09   13.20
  13  10   0   61.29   13.20
  13  10   0   61.29    8.10
  13  10   0   65.59   10.80
  13  10   0   41.70    9.60
  13  10   0   57.59   10.70
  13  10   0   55.79    9.20
  13  10   0   44.30    8.80
 -14 -10   0   24.20    7.60
 -14 -10   0   44.20   10.20
 -14 -10   0   39.10   10.40
 -14 -10   0   45.70   11.30
 -14 -10   0   38.50   10.40
  14  10   0   29.00   10.20
  14  10   0   25.00    5.80
  14  10   0   49.90   10.10
  14  10   0   34.00    7.70
  14  10   0   29.30    7.80
  14  10   0   41.10    8.50
  14  10   0   48.10   10.60
 -15 -10   0   11.40    6.80
 -15 -10   0   23.70    8.70
 -15 -10   0    5.90    7.20
 -15 -10   0    9.60    8.70
 -15 -10   0   -3.90    9.20
 -15 -10   0    3.90    6.80
 -15 -10   0    9.00    7.60
  15  10   0   17.50    7.30
  15  10   0   18.80    7.10
  15  10   0    8.50    7.40
  15  10   0    5.80    4.00
  15  10   0    7.00    6.30
  15  10   0    5.80    5.10
  15  10   0   -1.40    5.50
 -16 -10   0   11.40    7.40
 -16 -10   0   -4.60    5.00
 -16 -10   0    3.80    6.60
 -16 -10   0    0.50    7.70
  16  10   0   -0.50    4.40
  16  10   0    0.10    3.10
  16  10   0    2.40    5.60
  16  10   0    7.20    4.90
  16  10   0    3.90    5.80
  16  10   0    7.60    5.70
  16  10   0   -3.20    5.60
 -17 -10   0   19.20    7.80
 -17 -10   0   25.50    8.70
 -17 -10   0   35.60    9.40
 -17 -10   0   57.39   10.70
 -17 -10   0   40.20    9.20
  17  10   0   30.70    7.00
  17  10   0   57.99   10.10
  17  10   0   41.70    8.60
  17  10   0   17.10    5.50
  17  10   0   22.90    5.30
  17  10   0   26.10    6.40
  17  10   0   13.10    6.60
 -18 -10   0   10.10    5.00
 -18 -10   0   16.50    7.00
 -18 -10   0   17.60    6.50
 -18 -10   0   21.00    8.00
  18  10   0    6.70    3.00
  18  10   0    6.50    3.40
  18  10   0   12.30    4.10
  18  10   0   21.50    6.20
  18  10   0   14.50    4.70
  15 -11   0   -1.30    2.70
  15 -11   0   -1.70    2.50
  15 -11   0   -2.20    2.10
  14 -11   0    7.80    3.70
  14 -11   0    1.10    2.80
  14 -11   0    2.10    2.70
  14 -11   0    8.50    4.30
  13 -11   0    8.20    3.90
  13 -11   0    3.10    3.30
  13 -11   0    9.40    4.40
  13 -11   0    2.30    5.70
  13 -11   0    6.50    4.90
  12 -11   0   16.20   35.20
  12 -11   0    6.00    3.80
  12 -11   0    9.60    4.20
  12 -11   0   13.50    4.70
  12 -11   0    9.20    3.60
  12 -11   0    7.20    5.50
  12 -11   0   17.70    5.70
  12 -11   0   10.00    5.30
  12 -11   0    3.80    2.90
  11 -11   0   -5.40    2.90
  11 -11   0    6.50    4.60
  11 -11   0   -1.30    4.00
  11 -11   0   -1.60    4.00
  11 -11   0    1.10    3.40
  11 -11   0    3.80    6.30
  11 -11   0    1.40    4.50
  11 -11   0    2.10    3.60
  11 -11   0    8.20   40.00
  10 -11   0    7.30    4.90
  10 -11   0   30.00   32.90
  10 -11   0    1.90    5.90
  10 -11   0    0.30    3.70
  10 -11   0    4.40    4.10
  10 -11   0    5.10    4.80
  10 -11   0    3.20    6.80
  10 -11   0    6.70    4.10
  10 -11   0   -4.50    3.70
   9 -11   0   -1.40    4.50
   9 -11   0    8.70    5.50
   9 -11   0   18.00   40.60
   9 -11   0    2.50    4.20
   9 -11   0    5.70    4.70
   9 -11   0    3.60    4.20
   9 -11   0   15.90    7.30
   9 -11   0    2.50    5.50
   9 -11   0   12.80    7.50
   9 -11   0    1.90    3.80
   9 -11   0    0.80    3.90
   9 -11   0    9.00    7.80
   9 -11   0    7.30    5.10
   9 -11   0    5.70    4.90
  -9  11   0    9.50    5.40
   8 -11   0   25.60   11.90
   8 -11   0   -8.90   37.70
   8 -11   0   11.10    6.60
   8 -11   0   33.20   10.10
   8 -11   0   25.90    6.40
   8 -11   0   22.80    7.80
   8 -11   0   25.30    5.80
   8 -11   0   22.70    7.20
   8 -11   0   13.10    5.30
   8 -11   0    9.60    5.00
   8 -11   0   34.00   10.90
   8 -11   0   27.20    8.80
   8 -11   0   19.90    6.90
  -8  11   0   23.40    4.20
  -8  11   0   -0.90    6.50
  -8  11   0   26.10    6.50
  -8  11   0   21.50    6.50
   7 -11   0  316.17   16.50
   7 -11   0  325.67   17.10
   7 -11   0  273.67   20.40
   7 -11   0  281.87   19.00
   7 -11   0  272.47   18.50
   7 -11   0  318.37   17.30
   7 -11   0  290.67   21.50
   7 -11   0  294.27   14.60
   7 -11   0  297.87   14.90
   7 -11   0  315.57   20.10
   7 -11   0  168.98   74.19
   7 -11   0  318.57   18.40
   7 -11   0  308.87   14.50
   7 -11   0  340.67   21.30
   7 -11   0  269.67   17.50
  -7  11   0  277.77   19.30
  -7  11   0  293.87   12.00
  -7  11   0  260.97   13.90
  -7  11   0  236.58   20.80
  -7  11   0  290.17   13.90
  -7  11   0  322.77   17.70
   6 -11   0  182.18   15.20
   6 -11   0  206.68   12.70
   6 -11   0  208.98   14.00
   6 -11   0  192.18   11.40
   6 -11   0  184.98   16.50
   6 -11   0  179.68   11.20
   6 -11   0  156.88   63.89
   6 -11   0  184.38   12.60
   6 -11   0  176.68   10.50
   6 -11   0  183.38   15.30
   6 -11   0  187.18   12.30
   6 -11   0  174.28   16.00
   6 -11   0  184.18   14.00
   6 -11   0  178.58   14.80
   6 -11   0  183.38   14.30
  -6  11   0  185.88   10.70
  -6  11   0  167.28   10.40
  -6  11   0  190.88   18.30
  -6  11   0  208.68   14.30
  -6  11   0  175.48   13.20
  -6  11   0  212.08   18.50
  -6  11   0  196.48    9.10
   5 -11   0  138.79   10.20
   5 -11   0  137.39   13.30
   5 -11   0  137.69    8.80
   5 -11   0  146.19   12.00
   5 -11   0  147.19   12.00
   5 -11   0   65.19   47.50
   5 -11   0  140.29   13.60
   5 -11   0  159.38   14.50
   5 -11   0  173.28   14.50
   5 -11   0  151.18   10.50
  -5  11   0  142.49    9.40
  -5  11   0  134.29    7.70
  -5  11   0  135.69   14.70
  -5  11   0  138.99   13.70
  -5  11   0  151.88   12.40
  -5  11   0  129.39   11.20
   4 -11   0  274.37   16.00
   4 -11   0  295.27   15.40
   4 -11   0  306.47   20.00
   4 -11   0  290.67   14.90
   4 -11   0  133.09   58.19
   4 -11   0  300.57   17.20
   4 -11   0  322.97   19.80
   4 -11   0  292.57   19.30
   4 -11   0  289.77   18.00
   4 -11   0  280.27   14.90
  -4  11   0  292.87   14.20
  -4  11   0  286.17   20.70
  -4  11   0  296.47   13.30
  -4  11   0  276.77   17.00
  -4  11   0  289.07   12.50
  -4  11   0  290.67   19.50
   3 -11   0  483.75   22.80
   3 -11   0  460.95   22.40
   3 -11   0  481.15   25.30
   3 -11   0  475.15   24.50
   3 -11   0  393.56   31.90
   3 -11   0  487.35   22.40
   3 -11   0  505.65   25.80
   3 -11   0  463.25   23.00
   3 -11   0  477.75   20.40
  -3  11   0  478.05   18.30
  -3  11   0  492.35   26.10
  -3  11   0  486.45   23.40
  -3  11   0  487.35   19.80
  -3  11   0  453.65   18.20
   2 -11   0   29.30    6.80
   2 -11   0   31.80    7.30
   2 -11   0   32.90    7.70
   2 -11   0   33.60    6.60
   2 -11   0   38.50    5.00
   2 -11   0   36.50    8.20
  -2  11   0   36.00    4.70
  -2  11   0   30.10    7.60
  -2  11   0   24.00    4.30
  -2  11   0   29.40    4.80
  -2  11   0   31.70    6.70
  -2  11   0   25.90    5.00
   1 -11   0  735.73   32.00
   1 -11   0  668.33   30.70
   1 -11   0  721.23   32.70
   1 -11   0  696.73   28.10
   1 -11   0  695.03   25.00
   1 -11   0  674.73   28.10
   1 -11   0  691.83   30.90
   1 -11   0  737.13   28.80
  -1  11   0  725.13   26.50
  -1  11   0  651.03   22.00
  -1  11   0  716.43   24.60
  -1  11   0  704.63   32.30
  -1  11   0  700.93   25.40
  -1  11   0  643.84   25.90
  -1  11   0  660.53   31.80
  -1  11   0  667.73   24.70
   0 -11   0   34.40    7.80
   0 -11   0   42.20    6.90
   0 -11   0   37.80    6.30
   0 -11   0   30.00    6.70
   0 -11   0   48.50    7.40
   0  11   0   39.00    5.00
   0  11   0   51.29    9.20
   0  11   0   29.80    5.00
   0  11   0   48.70    8.00
   0  11   0   41.30    6.00
   0  11   0   47.70    7.00
   0  11   0   37.00    3.60
   0  11   0   39.70    6.00
  -1 -11   0  323.77   16.30
  -1 -11   0  333.17   16.30
  -1 -11   0  300.37   10.90
  -1 -11   0  296.87   14.10
  -1 -11   0  331.77   16.50
  -1 -11   0  332.27   19.70
  -1 -11   0  303.97   17.80
   1  11   0  306.37   19.50
   1  11   0  315.97   13.90
   1  11   0  285.87   15.10
   1  11   0  314.77   15.20
   1  11   0  294.87   14.30
   1  11   0  330.17   15.50
   1  11   0  300.07   17.30
  -2 -11   0  397.56   15.70
  -2 -11   0  406.46   18.60
  -2 -11   0  410.06   19.10
  -2 -11   0  385.96   21.60
  -2 -11   0  411.16   16.60
  -2 -11   0  413.86   19.10
  -2 -11   0  430.36   20.90
  -2 -11   0  401.36   18.90
  -2 -11   0  415.66   18.80
   2  11   0  379.56   16.70
   2  11   0  408.96   18.50
   2  11   0  383.46   17.60
   2  11   0  388.26   18.00
   2  11   0  420.46   23.10
   2  11   0  395.06   20.20
  -3 -11   0  700.43   28.70
  -3 -11   0  641.84   26.00
  -3 -11   0  667.63   26.90
  -3 -11   0  683.83   24.80
  -3 -11   0  731.43   26.60
  -3 -11   0  658.93   24.70
  -3 -11   0  684.93   26.50
  -3 -11   0  704.63   27.50
  -3 -11   0  675.93   22.70
  -3 -11   0  627.04   29.80
  -3 -11   0  661.83   25.30
   3  11   0  630.74   26.30
   3  11   0  667.33   31.30
   3  11   0  663.93   25.20
   3  11   0  633.84   25.80
   3  11   0  689.33   26.80
   3  11   0  641.74   25.40
   3  11   0  687.53   29.00
  -4 -11   0    9.90    3.30
  -4 -11   0    9.40    3.50
  -4 -11   0    7.70    2.70
  -4 -11   0   10.40    4.00
  -4 -11   0    8.90    3.80
  -4 -11   0   11.90    4.00
  -4 -11   0   10.00    3.10
  -4 -11   0   16.70    5.00
  -4 -11   0    6.00    3.60
  -4 -11   0   15.00    5.50
  -4 -11   0   11.00    2.30
   4  11   0   13.20    5.50
   4  11   0    5.90    3.90
   4  11   0    9.60    4.40
   4  11   0   12.80    3.90
   4  11   0   18.00    4.90
  -5 -11   0  325.87   16.20
  -5 -11   0  316.47   15.40
  -5 -11   0  319.87   16.10
  -5 -11   0  313.07   19.20
  -5 -11   0  301.17   16.30
  -5 -11   0  340.37   15.30
  -5 -11   0  322.37   15.40
  -5 -11   0  314.47   17.50
  -5 -11   0  309.77   17.50
  -5 -11   0  315.87   16.50
   5  11   0  314.17   16.80
   5  11   0  306.47   16.40
   5  11   0  313.57   18.10
   5  11   0  306.77   20.10
   5  11   0  295.37   15.50
   5  11   0  306.17   16.00
   5  11   0  289.87   11.90
   5  11   0  310.77   15.90
  -6 -11   0  187.68   12.60
  -6 -11   0  186.58   11.30
  -6 -11   0  193.38   11.80
  -6 -11   0  183.68   12.00
  -6 -11   0  207.48   13.10
  -6 -11   0  181.78   14.70
  -6 -11   0  190.28   10.80
  -6 -11   0  182.18   13.80
  -6 -11   0  209.38   13.30
  -6 -11   0  209.18   14.10
  -6 -11   0  206.88   12.60
   6  11   0  205.58   12.50
   6  11   0  210.38   11.10
   6  11   0  203.18   14.60
   6  11   0  193.38   12.80
   6  11   0  213.18   16.50
   6  11   0  211.58   12.30
   6  11   0  185.18   13.20
   6  11   0  203.48   13.20
   6  11   0  206.08   13.10
  -7 -11   0   11.80    5.50
  -7 -11   0    5.90    4.60
  -7 -11   0    1.70    2.90
  -7 -11   0    2.80    3.30
  -7 -11   0    5.40    4.60
  -7 -11   0    5.50    3.60
  -7 -11   0    4.20    3.90
  -7 -11   0    3.40    2.80
  -7 -11   0    5.60    4.30
  -7 -11   0    6.70    5.10
  -7 -11   0    7.50    4.40
  -7 -11   0    5.80    3.70
   7  11   0    0.40    3.60
   7  11   0    7.60    3.90
   7  11   0   -0.60    3.50
   7  11   0    5.90    4.70
   7  11   0    8.80    4.90
   7  11   0    5.30    2.80
   7  11   0    2.40    3.90
   7  11   0    7.90    4.10
   7  11   0   -0.10    3.80
   7  11   0    7.80    3.40
   7  11   0    6.70    4.60
  -8 -11   0   88.99    9.10
  -8 -11   0   84.79   10.20
  -8 -11   0   86.89    8.20
  -8 -11   0   91.09    9.60
  -8 -11   0   98.19   10.20
  -8 -11   0   97.89   11.40
  -8 -11   0   97.79   11.10
  -8 -11   0   93.19   10.20
  -8 -11   0  101.99   10.70
  -8 -11   0   93.99    9.60
   8  11   0  100.19    8.00
   8  11   0   87.29   12.60
   8  11   0   86.79    9.70
   8  11   0   77.49    7.40
   8  11   0   93.29   10.20
   8  11   0   99.59   11.10
   8  11   0   94.59    8.80
   8  11   0  102.19   13.80
   8  11   0   82.49   10.70
   8  11   0  102.99   10.70
   8  11   0  105.39    8.70
   8  11   0   87.59    8.10
  -9 -11   0   47.70    6.50
  -9 -11   0   56.29   10.30
  -9 -11   0   55.19    9.60
  -9 -11   0   33.10    7.60
  -9 -11   0   55.29    9.20
  -9 -11   0   46.90    9.30
  -9 -11   0   36.50    7.90
  -9 -11   0   59.29    8.70
   9  11   0   43.40    6.30
   9  11   0   51.99   10.40
   9  11   0   29.40    5.60
   9  11   0   33.20    6.60
   9  11   0   60.29    9.30
   9  11   0   37.90    8.40
   9  11   0   46.50   12.10
   9  11   0   33.30    7.90
   9  11   0   49.50    8.90
   9  11   0   46.70    6.60
   9  11   0   67.59    9.40
 -10 -11   0   69.99   10.30
 -10 -11   0   66.09   11.00
 -10 -11   0   55.99   11.00
 -10 -11   0   65.99   11.00
 -10 -11   0   75.59   11.10
 -10 -11   0   64.79    9.00
 -10 -11   0   55.89    7.20
 -10 -11   0   32.90   10.00
 -10 -11   0   59.59    9.80
  10  11   0   71.89   12.10
  10  11   0   82.69   11.90
  10  11   0   65.29    6.90
  10  11   0   68.19   11.10
  10  11   0   58.19   10.00
  10  11   0   73.29    9.30
  10  11   0   79.49   10.40
  10  11   0   72.79    7.60
  10  11   0   74.89   12.10
  10  11   0   68.99   11.80
  10  11   0   71.29    9.80
 -11 -11   0    6.20    6.00
 -11 -11   0   12.50    6.50
 -11 -11   0    6.90    4.00
 -11 -11   0    2.90    5.90
 -11 -11   0    9.90    5.00
 -11 -11   0   15.30    7.10
 -11 -11   0    0.70    4.90
 -11 -11   0   11.00    7.00
  11  11   0   13.70    7.00
  11  11   0    3.00    4.90
  11  11   0    9.10    4.70
  11  11   0   10.70    5.10
  11  11   0    8.50    6.00
  11  11   0   13.10    7.70
  11  11   0    3.70    5.00
  11  11   0   10.50    5.40
  11  11   0   10.00    4.30
  11  11   0    8.30    6.50
 -12 -11   0   35.00    8.30
 -12 -11   0   43.10    9.30
 -12 -11   0   28.10    9.60
 -12 -11   0   36.60    6.70
 -12 -11   0   19.20    8.10
 -12 -11   0   34.10    8.80
 -12 -11   0   36.50    9.50
  12  11   0   35.10    7.10
  12  11   0   47.70    9.40
  12  11   0   35.80   10.60
  12  11   0   37.80    8.90
  12  11   0   36.90    8.10
  12  11   0   36.20   10.10
  12  11   0   35.50    7.60
 -13 -11   0   -4.90    5.10
 -13 -11   0   -3.00    6.20
 -13 -11   0   -0.10    6.00
 -13 -11   0    0.90    7.40
 -13 -11   0   -1.40    5.60
 -13 -11   0   -3.90    6.20
  13  11   0   -0.50    5.20
  13  11   0    5.80    6.00
  13  11   0    4.70    7.50
  13  11   0   -3.20    3.60
  13  11   0    6.50    4.90
  13  11   0   -1.80    3.10
  13  11   0    6.10    5.50
 -14 -11   0    6.30    6.60
 -14 -11   0    5.10    6.90
 -14 -11   0   11.50    6.80
 -14 -11   0    6.80    7.70
 -14 -11   0   13.20    9.20
 -14 -11   0   23.10    9.00
  14  11   0   19.00    6.10
  14  11   0   11.70    6.90
  14  11   0    5.00    4.00
  14  11   0   16.50    6.80
  14  11   0   12.10    6.70
  14  11   0    1.20    4.10
  14  11   0    3.60    7.80
 -15 -11   0  -12.30    5.60
 -15 -11   0    5.30    7.30
 -15 -11   0    9.90    7.40
 -15 -11   0    4.40    6.80
 -15 -11   0    9.70    7.80
 -15 -11   0    8.70    8.50
 -15 -11   0    6.30    8.60
  15  11   0   12.10    6.00
  15  11   0    2.60    7.50
  15  11   0    5.70    3.60
  15  11   0    6.40    4.30
  15  11   0    7.40    5.30
  15  11   0    2.70    5.40
 -16 -11   0    5.40    7.00
 -16 -11   0    3.60    7.50
 -16 -11   0    6.60    5.90
 -16 -11   0   10.70    7.20
 -16 -11   0    6.20    7.70
  16  11   0    6.30   10.80
  16  11   0    9.80    5.50
  16  11   0    5.20    5.60
  16  11   0    1.80    4.80
  16  11   0    9.10    3.80
  16  11   0    0.20    4.00
  16  11   0    4.30    4.20
 -17 -11   0   18.70    8.30
 -17 -11   0    8.70    6.50
 -17 -11   0   14.20    8.10
 -17 -11   0   14.30    7.30
  17  11   0   10.80    5.60
  17  11   0   -1.20    4.50
  17  11   0    6.90    3.70
  17  11   0    3.50    5.20
  17  11   0    4.80    3.00
  17  11   0    4.10    4.50
 -18 -11   0    2.90    6.20
 -18 -11   0    5.00    4.10
 -18 -11   0   10.90    8.20
 -18 -11   0   -6.10    8.50
  18  11   0    0.80    3.30
  18  11   0   -0.20    2.50
  18  11   0    3.90    3.20
  18  11   0    1.60    3.30
  14 -12   0   -5.50    3.40
  14 -12   0    1.10    2.80
  14 -12   0    8.50    3.60
  13 -12   0   15.00    4.80
  13 -12   0   -0.60    2.60
  13 -12   0    4.20    4.40
  13 -12   0    4.40    2.80
  13 -12   0   -2.30    3.70
  12 -12   0    7.30    4.80
  12 -12   0    6.40    4.00
  12 -12   0    3.00    3.10
  12 -12   0    0.60   36.20
  12 -12   0    1.20    3.00
  12 -12   0   -5.30    4.60
  11 -12   0    5.50    6.10
  11 -12   0   16.60    6.40
  11 -12   0    9.40    4.10
  11 -12   0   11.60    3.80
  11 -12   0    7.90    4.40
  11 -12   0   -1.40    3.30
  11 -12   0   54.19   43.80
  11 -12   0    9.40    4.40
  10 -12   0   40.70   54.79
  10 -12   0    2.10    4.50
  10 -12   0   -5.20    6.20
  10 -12   0    1.30    5.80
  10 -12   0   -5.00    4.40
  10 -12   0    0.50    3.90
  10 -12   0    2.20    6.00
  10 -12   0   -4.80    4.90
  10 -12   0    4.00    6.20
   9 -12   0   -1.40   46.10
   9 -12   0    2.80    6.40
   9 -12   0   -5.60    5.50
   9 -12   0    5.50    4.20
   9 -12   0   -0.60    4.20
   9 -12   0   -0.30    3.50
   9 -12   0    1.80    4.70
   9 -12   0   -1.70    4.60
   9 -12   0   10.90    6.00
   9 -12   0    4.30    6.40
   9 -12   0    9.00    5.00
  -9  12   0   -0.90    2.70
   8 -12   0    0.30    5.60
   8 -12   0    1.20    4.50
   8 -12   0   -0.30    4.50
   8 -12   0    6.30    7.40
   8 -12   0   -1.20    4.00
   8 -12   0   -1.10    3.80
   8 -12   0   -1.40    5.30
   8 -12   0   -5.70    5.10
   8 -12   0    4.20   36.20
   8 -12   0   -6.00    3.00
   8 -12   0   -5.70    3.80
   8 -12   0   -7.20    4.90
   8 -12   0    0.50    4.30
   8 -12   0   -0.90    4.60
  -8  12   0   -5.10    4.70
  -8  12   0   -6.90    2.70
  -8  12   0   -8.80    4.70
   7 -12   0   22.10    8.30
   7 -12   0   10.20    5.40
   7 -12   0   19.70    5.60
   7 -12   0   19.30    6.40
   7 -12   0   16.00    6.10
   7 -12   0   21.90    6.20
   7 -12   0    9.30    6.00
   7 -12   0    5.80    6.30
   7 -12   0   13.40    8.60
   7 -12   0    7.50    6.50
   7 -12   0   19.00   44.90
   7 -12   0   20.10    4.80
   7 -12   0   13.30    6.80
   7 -12   0   27.40    8.60
  -7  12   0   17.30    6.10
  -7  12   0    9.40    6.60
  -7  12   0    6.70    8.30
   6 -12   0   39.60    8.60
   6 -12   0   33.20    9.70
   6 -12   0   78.59   61.69
   6 -12   0   40.80    7.30
   6 -12   0   38.10    9.00
   6 -12   0   22.30    6.80
   6 -12   0   36.10    5.80
   6 -12   0   34.10    8.50
   6 -12   0   42.80   10.90
   6 -12   0   37.70    6.90
   6 -12   0   28.40    9.20
   6 -12   0   36.10    8.60
  -6  12   0   31.50    5.60
  -6  12   0   42.70    4.90
  -6  12   0   44.90    8.30
  -6  12   0   24.10    8.40
  -6  12   0   19.60    7.20
   5 -12   0   78.09   11.90
   5 -12   0   85.49   13.20
   5 -12   0   82.99   12.40
   5 -12   0   86.89    8.70
   5 -12   0   84.79    8.60
   5 -12   0   95.09   11.10
   5 -12   0   92.79   14.30
   5 -12   0   73.09   12.60
   5 -12   0   78.69    8.20
   5 -12   0   86.39   11.20
   5 -12   0  122.89   57.39
   5 -12   0   76.79    7.50
   5 -12   0   90.39   11.90
   5 -12   0   82.59   11.80
  -5  12   0   80.29   12.50
  -5  12   0   76.19   10.50
  -5  12   0   65.39   12.10
  -5  12   0   67.89    6.50
  -5  12   0   82.89    7.50
  -5  12   0   73.39    6.20
   4 -12   0    2.80    3.20
   4 -12   0    4.40    4.90
   4 -12   0    4.40    4.90
   4 -12   0    7.40    5.10
   4 -12   0    6.20    6.30
   4 -12   0    0.90    4.00
   4 -12   0    7.40    4.60
   4 -12   0    2.50    5.20
   4 -12   0  -15.00   24.20
   4 -12   0    0.30    4.80
   4 -12   0    2.90    3.90
  -4  12   0    5.60    3.40
  -4  12   0    2.50    5.10
  -4  12   0    7.30    3.20
  -4  12   0    3.50    4.50
  -4  12   0    4.00    5.60
  -4  12   0    5.80    4.40
  -4  12   0    0.20    2.70
   3 -12   0  -59.69   27.60
   3 -12   0   11.10    6.30
   3 -12   0   14.00    3.90
   3 -12   0   23.90    6.90
   3 -12   0    7.80    5.50
   3 -12   0   18.80    7.70
   3 -12   0   13.70    5.70
   3 -12   0   19.30    6.80
   3 -12   0   19.10    7.10
   3 -12   0   14.50    6.20
  -3  12   0   17.90    3.80
  -3  12   0   16.20    4.00
  -3  12   0   16.40    5.90
  -3  12   0   15.40    4.30
  -3  12   0   16.80    3.70
  -3  12   0   10.40    4.10
  -3  12   0   20.00    7.00
   2 -12   0  120.89   11.40
   2 -12   0  122.79   12.20
   2 -12   0  122.39   10.50
   2 -12   0   26.60   34.10
   2 -12   0  112.99   10.90
   2 -12   0  116.39    9.10
   2 -12   0   92.59    7.50
   2 -12   0  119.39   10.40
   2 -12   0  134.19   13.00
  -2  12   0  117.29    9.10
  -2  12   0  117.99    8.50
  -2  12   0  116.89    8.00
  -2  12   0  139.09   12.10
   1 -12   0    3.10    3.00
   1 -12   0   -2.60    3.50
   1 -12   0    0.00    3.40
   1 -12   0    0.80    3.30
   1 -12   0   -0.10    3.00
   1 -12   0    2.70    3.80
   1 -12   0    1.80    4.40
   1 -12   0   -0.20    3.00
   1 -12   0    0.50    4.10
  -1  12   0    3.20    3.20
  -1  12   0   -5.30    3.20
  -1  12   0    3.10    3.80
  -1  12   0    0.70    2.50
  -1  12   0    1.40    2.90
  -1  12   0    1.50    2.50
   0 -12   0   42.60    7.10
   0 -12   0   51.29    9.20
   0 -12   0   39.40    6.60
   0 -12   0   42.10    9.10
   0 -12   0   54.39    8.20
   0  12   0   46.20    9.10
   0  12   0   49.70    5.30
   0  12   0   45.50    6.60
   0  12   0   42.00    5.30
   0  12   0   49.90    8.50
   0  12   0   38.80    6.40
  -1 -12   0    6.80    3.90
  -1 -12   0    6.90    5.20
  -1 -12   0    6.00    4.40
  -1 -12   0    2.60    3.20
  -1 -12   0   -3.40    3.10
   1  12   0    5.30    3.40
   1  12   0   -1.00    3.90
   1  12   0    2.40    2.60
   1  12   0    3.10    3.80
   1  12   0    2.00    3.90
   1  12   0    2.30    3.30
  -2 -12   0   48.30    7.20
  -2 -12   0   50.59    6.60
  -2 -12   0   38.70    8.20
  -2 -12   0   42.30    5.60
  -2 -12   0   39.90    6.80
  -2 -12   0   51.29    7.70
  -2 -12   0   56.49    6.10
  -2 -12   0   48.00    9.70
   2  12   0   41.30    7.30
   2  12   0   52.89    7.80
   2  12   0   51.49    9.80
   2  12   0   49.20    6.70
   2  12   0   50.19    6.30
   2  12   0   53.29    7.60
   2  12   0   37.40    6.60
  -3 -12   0    0.80    2.40
  -3 -12   0    0.00    2.90
  -3 -12   0   -5.80    3.00
  -3 -12   0    2.30    3.00
  -3 -12   0    1.00    3.90
  -3 -12   0    4.30    5.10
  -3 -12   0   -3.40    1.90
  -3 -12   0    1.50    3.00
  -3 -12   0    0.70    3.60
  -3 -12   0    4.00    3.60
   3  12   0    0.30    3.40
   3  12   0   -5.00    3.30
   3  12   0   -0.70    3.20
   3  12   0   -2.80    3.70
   3  12   0    3.30    3.20
   3  12   0    2.90    2.60
   3  12   0   -1.00    3.10
  -4 -12   0  533.15   20.20
  -4 -12   0  492.45   17.60
  -4 -12   0  556.24   25.30
  -4 -12   0  534.15   22.80
  -4 -12   0  513.95   23.70
  -4 -12   0  502.15   22.40
  -4 -12   0  572.04   25.30
  -4 -12   0  535.25   22.50
  -4 -12   0  477.25   21.50
  -4 -12   0  527.05   27.50
  -4 -12   0  547.45   21.90
   4  12   0  506.95   22.90
   4  12   0  530.45   23.80
   4  12   0  537.95   22.50
   4  12   0  541.25   22.90
   4  12   0  548.05   26.10
   4  12   0  536.75   28.40
   4  12   0  541.35   23.80
  -5 -12   0   14.20    4.60
  -5 -12   0   35.80    7.00
  -5 -12   0   22.10    5.00
  -5 -12   0   26.90    6.60
  -5 -12   0   24.30    5.70
  -5 -12   0   21.00    5.40
  -5 -12   0   21.20    4.10
  -5 -12   0   30.30    6.30
  -5 -12   0   28.70    5.40
  -5 -12   0   26.20    5.60
  -5 -12   0   15.70    6.90
  -5 -12   0   10.50    2.90
   5  12   0   19.30    7.90
   5  12   0   17.40    4.90
   5  12   0   24.00    6.80
   5  12   0   29.60    6.60
   5  12   0   18.50    6.20
   5  12   0   17.40    5.60
   5  12   0   32.30    6.40
   5  12   0   32.50    6.30
  -6 -12   0  763.62   28.40
  -6 -12   0  781.32   30.90
  -6 -12   0  795.92   29.00
  -6 -12   0  748.03   28.30
  -6 -12   0  727.03   30.40
  -6 -12   0  682.93   29.70
  -6 -12   0  746.63   29.40
  -6 -12   0  773.52   29.30
  -6 -12   0  762.82   30.60
  -6 -12   0  767.12   35.10
  -6 -12   0  742.83   30.90
  -6 -12   0  732.43   27.00
   6  12   0  755.42   31.00
   6  12   0  730.73   31.40
   6  12   0  770.32   30.80
   6  12   0  733.43   25.20
   6  12   0  766.62   41.40
   6  12   0  759.22   33.60
   6  12   0  826.72   37.30
   6  12   0  709.83   29.80
  -7 -12   0   60.79    9.20
  -7 -12   0   65.09    9.70
  -7 -12   0   66.69   10.10
  -7 -12   0   57.29    8.10
  -7 -12   0   62.19    7.80
  -7 -12   0   62.09    9.60
  -7 -12   0   60.79    8.30
  -7 -12   0   62.99    7.30
  -7 -12   0   51.69    7.60
  -7 -12   0   77.79   12.70
  -7 -12   0   65.49   11.30
  -7 -12   0   76.59   10.10
   7  12   0   61.79    9.10
   7  12   0   71.89   10.60
   7  12   0   66.29    6.60
   7  12   0   51.99   10.20
   7  12   0   67.19    6.10
   7  12   0   74.19    9.30
   7  12   0   66.99    8.90
   7  12   0   44.60    9.50
   7  12   0   61.99    9.50
   7  12   0   75.79   10.30
   7  12   0   59.89    9.10
   7  12   0   76.49   12.10
  -8 -12   0  111.79   11.30
  -8 -12   0  140.79   11.60
  -8 -12   0  135.19   13.30
  -8 -12   0  121.49   12.00
  -8 -12   0  129.89   12.00
  -8 -12   0  122.89   10.50
  -8 -12   0  130.49   13.50
  -8 -12   0  129.79   10.10
  -8 -12   0  139.69   11.20
   8  12   0  130.49   12.30
   8  12   0  119.29   10.30
   8  12   0  124.39   11.70
   8  12   0  126.69   10.20
   8  12   0  122.29    8.90
   8  12   0  122.89    9.50
   8  12   0  132.49   10.90
   8  12   0  130.09   12.80
   8  12   0  126.09    9.80
   8  12   0  129.09   13.30
   8  12   0  126.09   14.80
  -9 -12   0    3.80    5.70
  -9 -12   0   14.60    6.00
  -9 -12   0   -2.80    3.80
  -9 -12   0    4.00    4.70
  -9 -12   0    1.20    4.30
  -9 -12   0    2.10    5.50
  -9 -12   0    4.80    3.60
  -9 -12   0    6.00    4.70
  -9 -12   0    0.50    4.80
   9  12   0    2.50    3.80
   9  12   0   -4.30    5.10
   9  12   0    0.20    4.20
   9  12   0   -3.60    3.30
   9  12   0    0.50    4.80
   9  12   0    5.70    5.50
   9  12   0    5.70    5.40
   9  12   0    0.70    4.20
   9  12   0    9.50    5.10
   9  12   0    2.10    3.30
   9  12   0    8.40    4.20
 -10 -12   0  343.67   21.30
 -10 -12   0  352.26   22.50
 -10 -12   0  362.46   20.40
 -10 -12   0  364.66   19.50
 -10 -12   0  363.06   21.90
 -10 -12   0  328.97   16.80
 -10 -12   0  356.86   21.90
 -10 -12   0  378.26   23.00
 -10 -12   0  358.76   23.60
 -10 -12   0  376.86   21.10
  10  12   0  328.57   19.60
  10  12   0  322.07   16.00
  10  12   0  346.87   21.80
  10  12   0  336.07   22.10
  10  12   0  345.07   21.40
  10  12   0  335.17   21.90
  10  12   0  347.97   17.90
  10  12   0  333.97   18.80
 -11 -12   0   23.00    7.40
 -11 -12   0   30.20    8.00
 -11 -12   0   16.60    5.80
 -11 -12   0   24.70    8.00
 -11 -12   0   23.00    8.50
 -11 -12   0   12.10    6.30
 -11 -12   0   21.50    7.00
 -11 -12   0   21.40    8.50
 -11 -12   0   12.60    4.70
 -11 -12   0   20.30    7.30
  11  12   0   23.50    7.80
  11  12   0   29.20    7.30
  11  12   0   18.70    7.30
  11  12   0   26.20    6.60
  11  12   0   28.90    8.90
  11  12   0   34.30    9.80
  11  12   0   13.50    7.60
 -12 -12   0  164.98   15.30
 -12 -12   0  154.68   15.20
 -12 -12   0  148.39   15.20
 -12 -12   0  148.39   14.70
 -12 -12   0  164.78   17.10
 -12 -12   0  176.48   15.10
 -12 -12   0  154.48   16.10
 -12 -12   0  129.39   11.10
  12  12   0  132.09   13.10
  12  12   0  118.99   15.60
  12  12   0  150.08   11.60
  12  12   0  118.89   17.60
  12  12   0  131.49   10.60
  12  12   0  153.28   12.40
  12  12   0  148.09   13.80
  12  12   0  159.28   17.60
  12  12   0  122.19    9.30
 -13 -12   0   70.59   11.70
 -13 -12   0   64.79   12.40
 -13 -12   0   80.09   14.60
 -13 -12   0   72.69   12.60
 -13 -12   0   73.79   12.70
  13  12   0   69.09    9.00
  13  12   0   63.09    9.60
  13  12   0   89.59   13.40
  13  12   0   85.99   13.00
  13  12   0   44.00    6.30
  13  12   0   52.09   12.00
 -14 -12   0    8.30    9.00
 -14 -12   0   11.50    7.30
 -14 -12   0   16.60    8.70
 -14 -12   0   25.40    8.20
 -14 -12   0    8.90    6.90
 -14 -12   0   18.50    9.50
 -14 -12   0    7.80    6.90
  14  12   0   13.40    7.40
  14  12   0    8.60    6.10
  14  12   0   -1.50    4.90
  14  12   0   18.40   11.20
  14  12   0    9.20    6.30
  14  12   0    5.50    6.90
 -15 -12   0    9.00    9.00
 -15 -12   0   13.40    8.10
 -15 -12   0   13.90    8.40
 -15 -12   0   13.00   12.90
 -15 -12   0   -3.70    6.00
 -15 -12   0   12.00    6.50
 -15 -12   0    5.60    6.60
  15  12   0    2.20    6.10
  15  12   0    6.00    7.30
  15  12   0   14.40    4.80
  15  12   0    2.00    4.80
  15  12   0    5.70    3.40
  15  12   0   13.10    5.70
 -16 -12   0    1.50    5.60
 -16 -12   0   -1.00    6.40
 -16 -12   0   -2.70    6.20
 -16 -12   0    6.70    8.50
 -16 -12   0    6.40    6.90
  16  12   0   15.10    4.70
  16  12   0    8.20    7.10
  16  12   0   13.70    5.60
  16  12   0   16.70    6.40
  16  12   0   10.00    4.60
  16  12   0   12.70    5.60
  16  12   0    7.90    5.10
 -17 -12   0   12.30    7.00
 -17 -12   0    9.40    6.40
 -17 -12   0    8.60    7.50
  17  12   0    1.50    3.20
  17  12   0    2.10    4.90
  17  12   0   -6.10    7.20
  17  12   0    5.10    4.90
  17  12   0    7.90    4.60
  17  12   0   -5.60    2.80
  17  12   0   -1.00    3.80
 -18 -12   0    8.80    7.60
 -18 -12   0    5.60    6.10
 -18 -12   0    3.60    4.60
 -18 -12   0    3.50    5.30
  18  12   0    2.60    2.80
  18  12   0    0.00    2.50
  18  12   0    3.90    3.20
  14 -13   0   -2.30    2.30
  13 -13   0    3.50    3.80
  13 -13   0    6.60    3.00
  13 -13   0    0.60    4.20
  13 -13   0    7.50    3.40
  12 -13   0   -1.20    4.30
  12 -13   0    0.50    3.00
  12 -13   0   -1.10    4.80
  12 -13   0    2.70    4.10
  12 -13   0   15.80   35.00
  11 -13   0   20.20   39.80
  11 -13   0   20.60    6.20
  11 -13   0   22.90    4.40
  11 -13   0   27.80    5.40
  11 -13   0   26.00    7.80
  11 -13   0   19.40    6.80
  10 -13   0    6.00    5.10
  10 -13   0   -5.70    5.60
  10 -13   0   14.50    4.40
  10 -13   0    3.40    4.60
  10 -13   0    8.90   42.80
  10 -13   0   -4.10    2.70
  10 -13   0   -2.80    6.80
  10 -13   0    2.70    6.30
  10 -13   0   14.50    6.90
   9 -13   0   60.29   52.79
   9 -13   0   11.90    7.60
   9 -13   0   57.19    8.80
   9 -13   0   29.70    5.90
   9 -13   0   29.90    7.40
   9 -13   0   20.90    6.30
   9 -13   0   25.10    9.30
   9 -13   0   19.80    7.20
  -9  13   0   16.50    6.90
   8 -13   0   25.20    9.80
   8 -13   0    7.30    5.90
   8 -13   0   12.70    6.20
   8 -13   0   15.80    7.30
   8 -13   0    1.40   40.80
   8 -13   0   15.40    6.10
   8 -13   0   19.40    5.60
   8 -13   0   22.10    9.10
   8 -13   0   23.40    8.40
   8 -13   0   22.60    6.90
   8 -13   0   24.90    6.90
  -8  13   0   24.80    4.60
   7 -13   0    9.60    6.70
   7 -13   0   17.40    6.80
   7 -13   0   19.40    6.70
   7 -13   0   14.00    5.80
   7 -13   0   16.40    7.40
   7 -13   0   15.10    7.60
   7 -13   0   16.40    6.70
   7 -13   0    9.50   50.59
   7 -13   0    6.80    6.30
   7 -13   0   18.30    8.70
   7 -13   0   15.90    8.40
   7 -13   0   11.80    4.40
  -7  13   0    0.30    5.60
  -7  13   0   20.40    4.50
   6 -13   0  101.69   15.60
   6 -13   0  101.69   13.40
   6 -13   0  106.09   13.60
   6 -13   0   88.49   15.00
   6 -13   0   66.19   11.70
   6 -13   0  107.19   11.90
   6 -13   0   87.39   12.90
   6 -13   0  106.09   10.40
   6 -13   0  106.89   16.60
   6 -13   0  100.39    8.00
   6 -13   0  120.39   15.20
   6 -13   0   48.40   48.90
  -6  13   0  114.19   11.70
  -6  13   0   93.09    7.80
  -6  13   0   92.69   16.80
   5 -13   0   55.79   57.99
   5 -13   0   87.99    7.60
   5 -13   0   86.79   11.60
   5 -13   0   60.99   11.10
   5 -13   0   74.99   11.40
   5 -13   0   74.59   12.00
   5 -13   0   86.09   12.20
   5 -13   0   82.79   10.60
   5 -13   0   87.29   11.50
   5 -13   0   95.69   11.10
   5 -13   0   67.99   13.40
   5 -13   0   73.79   12.90
  -5  13   0   76.29   12.30
  -5  13   0  101.99   11.10
  -5  13   0   76.69   11.10
  -5  13   0   73.09    7.90
  -5  13   0   73.29    6.90
   4 -13   0   83.29   10.70
   4 -13   0   78.79   13.50
   4 -13   0  112.99   13.60
   4 -13   0   93.79   13.90
   4 -13   0   69.49   10.30
   4 -13   0   95.49   12.70
   4 -13   0   70.79   10.50
   4 -13   0   86.89   10.00
   4 -13   0    4.90   50.89
   4 -13   0   71.69    6.80
   4 -13   0   86.39   13.60
  -4  13   0   72.79   11.80
  -4  13   0   73.59    7.70
  -4  13   0   77.39    7.40
  -4  13   0   74.89   10.90
  -4  13   0   66.29    6.50
  -4  13   0   59.09   11.80
   3 -13   0  154.88    9.40
   3 -13   0  173.88   15.80
   3 -13   0  163.98   15.10
   3 -13   0  151.28   14.00
   3 -13   0  190.08   14.00
   3 -13   0  157.58   15.30
   3 -13   0  176.08   12.10
   3 -13   0  180.48   13.40
   3 -13   0  171.98   15.80
   3 -13   0  162.08   13.90
  -3  13   0  160.28   13.20
  -3  13   0  165.28   10.60
  -3  13   0  179.08   11.00
  -3  13   0  173.38   16.50
  -3  13   0  172.48   14.40
  -3  13   0  197.88   12.10
   2 -13   0  497.15   27.20
   2 -13   0  558.64   29.70
   2 -13   0  595.94   30.50
   2 -13   0  536.25   25.80
   2 -13   0  550.74   23.80
   2 -13   0  565.44   25.50
   2 -13   0  539.35   26.60
  -2  13   0  561.44   30.90
  -2  13   0  532.15   21.30
  -2  13   0  539.55   22.90
  -2  13   0  594.74   24.10
  -2  13   0  558.84   27.50
  -2  13   0  516.35   21.90
  -2  13   0  556.64   21.70
   1 -13   0  107.39   16.60
   1 -13   0  127.09    9.00
   1 -13   0  120.69   13.40
   1 -13   0  135.99   11.90
   1 -13   0  133.29   12.30
   1 -13   0  142.49   14.60
   1 -13   0  125.29   13.50
   1 -13   0  140.69   12.10
   1 -13   0  135.29   13.80
   1 -13   0  122.59   11.70
  -1  13   0  136.99   12.90
  -1  13   0  130.59   10.10
  -1  13   0  142.19    8.80
  -1  13   0  134.29   10.50
  -1  13   0  121.39    8.50
  -1  13   0  125.79    9.40
  -1  13   0  150.88   15.10
   0 -13   0   67.99    9.30
   0 -13   0   70.49   12.20
   0 -13   0   70.19    9.90
   0 -13   0   -6.00   20.50
   0 -13   0   58.39   10.90
   0 -13   0   64.39    8.30
   0 -13   0   59.99   10.90
   0 -13   0   73.49   10.00
   0 -13   0   66.59    9.30
   0 -13   0   60.99   10.10
   0  13   0   65.89   11.40
   0  13   0   63.59    8.50
   0  13   0   68.89    9.60
   0  13   0   66.19    7.90
   0  13   0   54.79    6.10
   0  13   0   60.19    6.00
   0  13   0   54.89    9.40
  -1 -13   0    1.10   20.70
  -1 -13   0   14.60    5.50
  -1 -13   0    8.70    5.30
  -1 -13   0   20.30    5.00
  -1 -13   0   16.60    6.80
  -1 -13   0   12.50    5.40
  -1 -13   0   10.50    5.00
  -1 -13   0   18.40    5.30
   1  13   0   11.70    5.00
   1  13   0   19.60    5.60
   1  13   0   16.20    6.70
   1  13   0   14.80    4.40
   1  13   0   18.40    6.50
  -2 -13   0  149.19   13.50
  -2 -13   0  158.68   12.10
  -2 -13   0  120.59   10.90
  -2 -13   0  143.09    9.30
  -2 -13   0  148.69   14.60
  -2 -13   0  133.29    6.40
  -2 -13   0  149.19   11.00
  -2 -13   0  144.69   11.50
  -2 -13   0  138.89    9.80
   2  13   0  146.89    9.80
   2  13   0  150.38   11.30
   2  13   0  149.49   11.40
   2  13   0  169.78   13.90
   2  13   0  170.88   11.90
   2  13   0  143.49   10.10
   2  13   0  143.19   14.40
  -3 -13   0    5.90    3.90
  -3 -13   0   20.90    5.10
  -3 -13   0    7.20    5.80
  -3 -13   0    7.30    3.60
  -3 -13   0   11.20    4.60
  -3 -13   0    8.00    4.40
  -3 -13   0    6.90    5.30
  -3 -13   0    9.00    4.20
  -3 -13   0    7.10    2.70
  -3 -13   0   13.20    4.80
   3  13   0   11.30    3.60
   3  13   0    7.80    5.30
   3  13   0   10.70    5.20
   3  13   0    3.60    4.70
   3  13   0    7.60    3.50
   3  13   0    7.40    4.40
   3  13   0    7.20    4.50
   3  13   0    7.50    4.90
  -4 -13   0   43.30    7.40
  -4 -13   0   36.80    8.40
  -4 -13   0   53.49    8.30
  -4 -13   0   46.20    8.10
  -4 -13   0   45.40    7.60
  -4 -13   0   32.00    6.30
  -4 -13   0   27.70    5.20
  -4 -13   0   43.80   10.00
  -4 -13   0   36.50    6.60
  -4 -13   0   42.90    5.40
   4  13   0   37.10    7.50
   4  13   0   54.79    8.70
   4  13   0   38.40    6.90
   4  13   0   43.40    7.50
   4  13   0   36.10    8.10
   4  13   0   55.79    8.60
   4  13   0   40.20    9.30
   4  13   0   36.70    6.60
  -5 -13   0    1.20    1.80
  -5 -13   0   -3.20    2.00
  -5 -13   0    3.00    3.40
  -5 -13   0   -0.40    3.00
  -5 -13   0   -0.30    2.50
  -5 -13   0   -1.90    3.80
  -5 -13   0    0.10    3.90
  -5 -13   0    5.10    3.90
  -5 -13   0    3.50    5.20
  -5 -13   0   -0.50    4.40
  -5 -13   0    1.40    4.10
  -5 -13   0    0.40    3.40
   5  13   0    0.20    4.80
   5  13   0   -0.50    3.00
   5  13   0    0.40    4.40
   5  13   0    0.70    3.50
   5  13   0    1.20    3.40
  -6 -13   0   56.59    7.80
  -6 -13   0   65.69    7.30
  -6 -13   0   58.29    8.80
  -6 -13   0   68.49    8.00
  -6 -13   0   75.69    8.20
  -6 -13   0   45.00    7.90
  -6 -13   0   55.89    9.10
  -6 -13   0   54.29    5.60
  -6 -13   0   52.49   10.90
  -6 -13   0   79.89   10.60
  -6 -13   0   71.69    8.30
   6  13   0   79.49   10.00
   6  13   0   67.99   11.70
   6  13   0   51.99    9.20
   6  13   0   85.19   11.50
   6  13   0   57.49    9.00
   6  13   0   57.89    9.20
   6  13   0   69.89   11.50
   6  13   0   77.09   12.00
  -7 -13   0   -0.60    3.10
  -7 -13   0    6.70    4.20
  -7 -13   0   -0.20    4.20
  -7 -13   0   -2.00    2.90
  -7 -13   0   -2.80    3.10
  -7 -13   0    2.80    2.80
  -7 -13   0   -2.90    3.20
  -7 -13   0   -0.10    5.80
  -7 -13   0    5.40    4.90
  -7 -13   0   -0.40    4.00
  -7 -13   0    6.10    4.40
  -7 -13   0    2.70    4.40
  -7 -13   0    1.90    4.40
   7  13   0    3.80    3.50
   7  13   0    2.60    5.10
   7  13   0   -1.10    4.70
   7  13   0    2.30    4.40
   7  13   0    1.70    3.60
   7  13   0   -0.40    3.80
   7  13   0    4.00    4.90
   7  13   0   -0.90    4.10
   7  13   0    7.20    5.50
  -8 -13   0   13.90    5.60
  -8 -13   0   10.40    6.00
  -8 -13   0   20.80    6.20
  -8 -13   0   10.30    4.10
  -8 -13   0   14.80    5.20
  -8 -13   0   10.90    4.20
  -8 -13   0   18.70    6.50
  -8 -13   0   18.30    6.40
  -8 -13   0   16.20    5.10
  -8 -13   0   13.10    6.80
  -8 -13   0   23.30    7.10
   8  13   0   25.00    7.30
   8  13   0   17.80    7.00
   8  13   0   15.10    5.20
   8  13   0   16.50    6.50
   8  13   0   24.10    7.50
   8  13   0   20.00    6.10
   8  13   0   16.00    5.40
   8  13   0   13.30    3.90
   8  13   0   22.30    7.50
   8  13   0   10.30    6.00
  -9 -13   0    5.40    6.30
  -9 -13   0    7.10    6.60
  -9 -13   0    8.00    4.30
  -9 -13   0    6.30    5.10
  -9 -13   0    1.70    4.30
  -9 -13   0    4.60    5.00
  -9 -13   0    2.50    5.10
  -9 -13   0    4.90    5.00
  -9 -13   0    7.20    4.50
  -9 -13   0    5.80    6.30
   9  13   0    0.40    5.40
   9  13   0   -0.80    3.20
   9  13   0    1.30    5.30
   9  13   0    6.10    5.50
   9  13   0    3.40    5.10
   9  13   0    0.20    3.70
   9  13   0    9.50    6.50
   9  13   0   -1.90    4.40
   9  13   0    0.70    5.30
 -10 -13   0  -11.00    4.30
 -10 -13   0    5.90    5.50
 -10 -13   0   -2.80    4.20
 -10 -13   0   -2.00    5.30
 -10 -13   0   -0.30    4.40
 -10 -13   0   -2.10    6.00
 -10 -13   0   -2.70    3.40
  10  13   0    8.80    6.20
  10  13   0  -11.30    5.40
  10  13   0   -1.70    4.30
  10  13   0    2.50    3.30
  10  13   0   -6.10    4.80
  10  13   0   -0.20    3.10
  10  13   0   -4.20    3.30
  10  13   0   -4.30    4.90
  10  13   0    3.70    5.30
 -11 -13   0   10.80    6.20
 -11 -13   0   18.50    8.70
 -11 -13   0   11.00    5.60
 -11 -13   0    5.30    4.50
 -11 -13   0   13.30    7.10
 -11 -13   0    7.40    6.10
 -11 -13   0   16.80    6.50
 -11 -13   0    5.30    5.90
 -11 -13   0   30.50    8.30
 -11 -13   0    8.80    6.80
  11  13   0    9.30    4.40
  11  13   0   16.80   11.10
  11  13   0   27.70    9.30
  11  13   0    1.80    5.50
  11  13   0    9.90    6.30
  11  13   0   17.60    8.90
  11  13   0    6.70    4.50
 -12 -13   0    1.20    5.20
 -12 -13   0   -3.10    5.50
 -12 -13   0   -8.80    4.10
 -12 -13   0    1.30    5.90
 -12 -13   0   15.10    7.70
 -12 -13   0    0.00    5.60
 -12 -13   0   -1.40    5.00
 -12 -13   0   -4.80    7.70
  12  13   0  -12.50    4.10
  12  13   0   -3.90    3.90
  12  13   0   11.30    5.40
  12  13   0    1.90    7.00
  12  13   0   -4.50    3.70
  12  13   0    7.80    8.00
  12  13   0    1.30    6.00
 -13 -13   0    8.70    6.40
 -13 -13   0   19.40    8.20
 -13 -13   0   11.30    6.40
 -13 -13   0   19.20    8.80
 -13 -13   0   18.50    8.20
  13  13   0    6.50    5.10
  13  13   0   17.60    5.30
  13  13   0   23.80   10.10
  13  13   0   18.10    7.60
  13  13   0   16.60    6.20
 -14 -13   0    7.90    8.40
 -14 -13   0    6.80    7.60
 -14 -13   0   10.50    7.70
 -14 -13   0  -11.20    8.40
 -14 -13   0   11.10    7.60
 -14 -13   0    4.60    5.90
 -14 -13   0   -7.20    6.20
  14  13   0   -0.40    3.90
  14  13   0    0.80    4.60
  14  13   0    1.40    5.70
  14  13   0   -1.50    7.00
  14  13   0    4.50    5.30
 -15 -13   0   11.50    7.30
 -15 -13   0    6.90    6.90
 -15 -13   0    2.90    7.40
 -15 -13   0   12.70   12.70
 -15 -13   0   14.80    8.80
  15  13   0    9.40    6.40
  15  13   0    8.80    4.00
  15  13   0    1.90    4.20
  15  13   0    6.70    7.20
 -16 -13   0    6.40    7.70
 -16 -13   0   -3.90    5.80
 -16 -13   0   -5.00    6.00
 -16 -13   0    6.10    9.10
 -16 -13   0   -4.60    8.20
  16  13   0   -3.60    3.60
  16  13   0    1.70    6.60
  16  13   0    2.90    3.30
  16  13   0   -4.40    4.20
 -17 -13   0   10.80    6.10
 -17 -13   0    1.80    7.00
 -17 -13   0    2.30    6.00
 -17 -13   0   12.50    6.80
 -17 -13   0    6.40    5.50
  17  13   0    6.30    4.80
  17  13   0    0.70    3.40
  17  13   0   -1.20    5.80
  17  13   0   -1.40    3.80
 -18 -13   0    2.40    4.40
 -18 -13   0    5.50    4.90
 -18 -13   0    2.10    4.50
  18  13   0    3.10    3.00
  18  13   0    2.00    2.50
  13 -14   0   -6.10    3.40
  13 -14   0   -2.60    4.70
  13 -14   0    4.10    3.50
  12 -14   0   -5.40    2.30
  12 -14   0    0.10    4.30
  12 -14   0    4.80    3.80
  12 -14   0   15.10    6.00
  12 -14   0  -31.50   27.00
  11 -14   0    9.20    6.20
  11 -14   0    4.90    3.60
  11 -14   0   11.40    5.00
  11 -14   0    8.40    6.30
  11 -14   0  -10.20   30.20
  11 -14   0    3.70    5.10
  10 -14   0   15.40    7.50
  10 -14   0   13.30    4.10
  10 -14   0   12.30    4.50
  10 -14   0   -1.80   31.10
  10 -14   0   18.80    7.00
  10 -14   0   18.70    6.30
  10 -14   0    2.90    8.30
   9 -14   0    1.90    3.80
   9 -14   0    2.90    3.50
   9 -14   0    4.10    6.50
   9 -14   0   14.50    8.30
   9 -14   0    2.20    4.40
   9 -14   0    0.30    5.70
   9 -14   0   -5.00    4.10
   9 -14   0   -2.40    5.90
   9 -14   0  -36.70   29.60
  -9  14   0   -0.20    3.40
   8 -14   0   -3.40    4.80
   8 -14   0   -0.50    6.30
   8 -14   0    3.40    6.60
   8 -14   0    3.10    4.80
   8 -14   0   -2.10    2.90
   8 -14   0  -35.70   35.60
   8 -14   0    2.50    7.50
   8 -14   0   -6.10    4.00
   8 -14   0   -3.20    5.10
  -8  14   0    0.60    3.30
  -8  14   0   -6.70    5.50
   7 -14   0   -0.60    4.70
   7 -14   0    3.50    7.30
   7 -14   0    1.00    5.50
   7 -14   0    4.40    7.80
   7 -14   0    2.10    4.90
   7 -14   0    3.60    3.70
   7 -14   0    5.30    5.40
   7 -14   0   -7.30   54.09
   7 -14   0    5.00    7.30
   7 -14   0   -0.70    5.50
   7 -14   0    0.00    5.90
  -7  14   0   -0.20    5.10
  -7  14   0   -2.80    3.20
   6 -14   0   25.30    7.70
   6 -14   0   17.20    5.00
   6 -14   0   23.40    7.10
   6 -14   0   18.20    8.00
   6 -14   0   25.80    9.60
   6 -14   0  -26.20   42.80
   6 -14   0   20.00    7.40
   6 -14   0   22.60   10.10
   6 -14   0   16.70    6.90
   6 -14   0   20.40    7.70
   6 -14   0   20.80    7.10
  -6  14   0   22.60    5.30
  -6  14   0   21.10    5.00
  -6  14   0    2.80    6.10
   5 -14   0   47.80   11.40
   5 -14   0   56.39   13.40
   5 -14   0   45.80   10.10
   5 -14   0   56.89   11.00
   5 -14   0  -17.20   42.00
   5 -14   0   65.99   12.40
   5 -14   0   59.29    9.10
   5 -14   0   65.99    9.90
   5 -14   0   39.00   10.20
   5 -14   0   53.29   10.70
  -5  14   0   59.29    7.90
  -5  14   0   48.40    9.60
  -5  14   0   22.30    8.30
  -5  14   0   62.89    7.90
  -5  14   0   54.69    6.70
   4 -14   0   -0.70    6.30
   4 -14   0    6.60    5.70
   4 -14   0    2.10    6.60
   4 -14   0   -1.30    4.20
   4 -14   0   13.90   49.70
   4 -14   0    8.00    5.90
   4 -14   0    9.20    6.80
   4 -14   0    5.10    5.20
   4 -14   0   -2.10    3.10
   4 -14   0    3.70    6.20
   4 -14   0   -1.00    4.30
  -4  14   0    6.60    6.00
  -4  14   0    5.70    3.80
  -4  14   0    1.10    6.40
  -4  14   0    4.40    4.10
  -4  14   0   -0.50    6.20
  -4  14   0    2.70    3.90
   3 -14   0  199.68   16.00
   3 -14   0  154.28   19.80
   3 -14   0  205.38   13.80
   3 -14   0  204.78   16.60
   3 -14   0  214.18   18.40
   3 -14   0  196.08   20.60
   3 -14   0  191.08   14.40
   3 -14   0  177.48   17.30
   3 -14   0  167.68   10.30
   3 -14   0  189.58   18.40
  -3  14   0  197.98   12.00
  -3  14   0  169.48   11.90
  -3  14   0  189.08   12.90
  -3  14   0  166.48   17.90
  -3  14   0  202.78   16.30
  -3  14   0  195.68   17.90
   2 -14   0  122.89   10.50
   2 -14   0  111.29   15.20
   2 -14   0  134.19   17.40
   2 -14   0  123.59   12.00
   2 -14   0  123.49    8.60
   2 -14   0   44.20   51.59
   2 -14   0  160.28   12.60
   2 -14   0  101.79   16.80
   2 -14   0  139.59   13.50
   2 -14   0  117.09   12.30
  -2  14   0  124.29   10.70
  -2  14   0  134.49   11.20
  -2  14   0  111.29    8.10
  -2  14   0  112.39   13.70
  -2  14   0  124.99   10.50
  -2  14   0  129.69   13.40
   1 -14   0   45.30   10.60
   1 -14   0   45.60    9.00
   1 -14   0   70.49   12.30
   1 -14   0   61.89   10.30
   1 -14   0   54.79    9.50
   1 -14   0   48.90   10.60
   1 -14   0   58.79    8.40
   1 -14   0   56.19   10.90
   1 -14   0   13.10   27.90
   1 -14   0   55.29    9.80
  -1  14   0   43.20    9.30
  -1  14   0   42.40    6.00
  -1  14   0   37.10    5.70
  -1  14   0   54.19    8.10
  -1  14   0   59.09    8.50
  -1  14   0   60.79   11.50
  -1  14   0   41.50    9.40
   0 -14   0   -1.10    2.30
   0 -14   0    4.00    6.40
   0 -14   0   12.00    5.30
   0 -14   0    8.80    6.20
   0 -14   0    4.70    5.60
   0 -14   0    8.50    7.40
   0 -14   0   10.40    5.60
   0 -14   0    7.60    5.90
   0 -14   0   -2.80   24.60
   0 -14   0    7.10    4.60
   0 -14   0   10.10    4.80
   0 -14   0    7.80    5.60
   0  14   0   -3.50    5.60
   0  14   0    9.80    3.60
   0  14   0    9.10    4.50
   0  14   0   11.60    5.90
   0  14   0    7.70    6.20
   0  14   0    4.10    4.70
   0  14   0    9.90    3.60
   0  14   0    5.90    4.40
  -1 -14   0  111.59   11.20
  -1 -14   0   91.09   12.30
  -1 -14   0   98.39   14.90
  -1 -14   0  104.19    9.10
  -1 -14   0  103.19   10.90
  -1 -14   0  108.99   11.40
  -1 -14   0  101.79   14.00
  -1 -14   0  103.09   10.20
   1  14   0   91.09   12.50
   1  14   0   88.69    7.80
   1  14   0   97.19   14.60
   1  14   0  102.29   10.20
   1  14   0   87.59    9.60
   1  14   0   91.99    8.60
   1  14   0   95.39    8.30
   1  14   0   99.79    9.60
  -2 -14   0  132.99   12.00
  -2 -14   0  142.49   14.00
  -2 -14   0  139.09   12.00
  -2 -14   0  125.49   14.50
  -2 -14   0  137.99   12.30
  -2 -14   0  144.69   11.10
  -2 -14   0  139.29   14.20
  -2 -14   0  131.69   12.00
   2  14   0  146.49   13.30
   2  14   0  147.49   12.20
   2  14   0  140.69   11.70
   2  14   0  126.79   10.10
   2  14   0  136.79   15.10
   2  14   0  125.89    9.40
   2  14   0  149.88   10.90
   2  14   0  150.08   12.10
  -3 -14   0  399.56   25.90
  -3 -14   0  410.06   19.10
  -3 -14   0  389.96   20.40
  -3 -14   0  380.96   19.80
  -3 -14   0  396.46   20.80
  -3 -14   0  396.76   23.20
  -3 -14   0  405.16   21.80
  -3 -14   0  381.26   20.40
  -3 -14   0  398.36   18.10
   3  14   0  408.96   21.00
   3  14   0  381.56   18.80
   3  14   0  379.36   23.00
   3  14   0  385.86   18.50
   3  14   0  382.16   20.30
   3  14   0  389.66   25.60
   3  14   0  401.86   21.20
  -4 -14   0   80.89   12.00
  -4 -14   0   81.69   11.00
  -4 -14   0   75.69    9.80
  -4 -14   0   67.79   12.20
  -4 -14   0   68.29    7.30
  -4 -14   0   69.89    9.50
  -4 -14   0   60.29    8.40
  -4 -14   0   79.39    9.60
  -4 -14   0   60.99    9.60
  -4 -14   0   74.19   10.10
   4  14   0   63.29    8.30
   4  14   0   46.50   10.60
   4  14   0   59.99   10.30
   4  14   0   73.99   10.50
   4  14   0   67.29    9.30
   4  14   0   81.69   11.20
   4  14   0   63.59   10.00
  -5 -14   0  374.06   21.50
  -5 -14   0  368.66   19.90
  -5 -14   0  366.76   19.20
  -5 -14   0  385.96   18.70
  -5 -14   0  371.86   17.60
  -5 -14   0  376.96   21.10
  -5 -14   0  395.76   19.70
  -5 -14   0  363.46   19.40
  -5 -14   0  359.46   19.90
  -5 -14   0  372.66   21.70
  -5 -14   0  362.46   24.70
   5  14   0  377.96   19.90
   5  14   0  389.26   25.60
   5  14   0  387.86   21.20
   5  14   0  355.46   19.00
   5  14   0  383.76   21.50
   5  14   0  375.06   19.90
   5  14   0  390.86   20.50
   5  14   0  411.46   23.80
  -6 -14   0  160.18   16.40
  -6 -14   0  157.78   13.60
  -6 -14   0  164.98   10.80
  -6 -14   0  166.28   13.50
  -6 -14   0  141.49   12.00
  -6 -14   0  159.08   12.30
  -6 -14   0  169.98   12.80
  -6 -14   0  167.68   11.80
  -6 -14   0  165.98   12.70
  -6 -14   0  161.68   11.90
  -6 -14   0  163.38   10.40
  -6 -14   0  155.78   13.00
  -6 -14   0  140.59   12.10
   6  14   0  155.88   13.90
   6  14   0  146.79   12.10
   6  14   0  144.59   12.40
   6  14   0  157.68   12.60
   6  14   0  148.19   13.00
   6  14   0  143.69   12.10
   6  14   0  141.39   14.50
   6  14   0  184.18   17.60
  -7 -14   0  155.18   12.70
  -7 -14   0  109.39   18.60
  -7 -14   0  108.89   11.40
  -7 -14   0  132.49   11.00
  -7 -14   0  130.19   11.70
  -7 -14   0  125.19   12.20
  -7 -14   0  132.39   10.50
  -7 -14   0  136.19   10.30
  -7 -14   0  132.29   13.30
  -7 -14   0  140.99   11.70
  -7 -14   0  142.89   11.90
  -7 -14   0  127.39   10.00
  -7 -14   0  156.28   13.10
   7  14   0  132.19   12.60
   7  14   0  137.39   12.10
   7  14   0  129.79   12.00
   7  14   0  128.89   15.60
   7  14   0  136.49   14.60
   7  14   0  155.48   14.10
   7  14   0  123.39   11.40
   7  14   0  152.88   12.80
   7  14   0  139.09   12.70
  -8 -14   0   32.40    8.10
  -8 -14   0   38.10    7.50
  -8 -14   0   32.40    7.10
  -8 -14   0   39.70    9.40
  -8 -14   0   30.90    9.70
  -8 -14   0   59.49    9.80
  -8 -14   0   29.70    5.60
  -8 -14   0   47.50    8.80
  -8 -14   0   38.20    7.80
   8  14   0   29.60    7.80
   8  14   0   31.60    7.70
   8  14   0   35.50    9.20
   8  14   0   42.70    9.50
   8  14   0   41.70    9.00
   8  14   0   36.10    7.60
   8  14   0   34.10   10.70
   8  14   0   37.70    7.30
   8  14   0   40.80    8.90
  -9 -14   0  179.08   17.20
  -9 -14   0  152.58   14.60
  -9 -14   0  153.08   13.60
  -9 -14   0  162.78   14.70
  -9 -14   0  154.58   13.20
  -9 -14   0  157.38   14.80
  -9 -14   0  157.28   11.70
  -9 -14   0  157.88   11.90
  -9 -14   0  176.38   13.30
  -9 -14   0  160.18   12.90
   9  14   0  154.08   11.20
   9  14   0  166.98   14.90
   9  14   0  151.88   11.90
   9  14   0  175.98   15.80
   9  14   0  144.59   15.30
   9  14   0  159.28   18.40
   9  14   0  168.78   15.20
 -10 -14   0   76.89   11.70
 -10 -14   0   82.09   11.20
 -10 -14   0   91.99   12.80
 -10 -14   0   69.69    8.50
 -10 -14   0   88.49   14.10
 -10 -14   0   89.99   13.60
 -10 -14   0   86.39   14.10
 -10 -14   0   91.39   11.90
 -10 -14   0   81.69   11.20
  10  14   0   94.19   17.20
  10  14   0   78.19   11.30
  10  14   0   97.19   14.20
  10  14   0   86.39   13.00
  10  14   0   94.69   12.80
  10  14   0   91.39   12.90
  10  14   0   76.79    7.80
 -11 -14   0  111.49   15.60
 -11 -14   0   76.09   14.60
 -11 -14   0  113.79   12.20
 -11 -14   0  100.79   13.40
 -11 -14   0  121.49   13.20
 -11 -14   0   95.39   13.30
 -11 -14   0   89.09   14.00
 -11 -14   0   79.79   13.70
  11  14   0  116.39   13.90
  11  14   0   89.09   13.60
  11  14   0  107.89   14.80
  11  14   0   86.79    8.70
  11  14   0  104.89   14.80
  11  14   0   73.79   11.60
 -12 -14   0   76.29   13.30
 -12 -14   0   89.69   12.80
 -12 -14   0   71.59   12.60
 -12 -14   0   68.39   12.70
 -12 -14   0   59.89    9.30
 -12 -14   0   67.19   10.40
 -12 -14   0   75.89   12.80
 -12 -14   0   72.99   14.40
  12  14   0   52.39   11.40
  12  14   0   79.39   14.90
  12  14   0   91.89   10.80
  12  14   0   66.19   11.10
  12  14   0   79.49   13.20
  12  14   0   54.39    8.80
  12  14   0   82.89   13.50
 -13 -14   0    5.00    4.80
 -13 -14   0   -2.70    6.40
 -13 -14   0   12.10    6.70
 -13 -14   0    5.80    8.60
 -13 -14   0   21.60    8.40
 -13 -14   0   15.00    9.00
 -13 -14   0   21.80    7.80
 -13 -14   0    4.20    7.30
 -13 -14   0    3.80    6.40
  13  14   0    5.70    7.70
  13  14   0    3.70    4.70
  13  14   0    5.20    4.10
  13  14   0   11.40    6.30
 -14 -14   0   29.60   10.10
 -14 -14   0    4.60    7.40
 -14 -14   0   34.80    9.60
 -14 -14   0   18.00    9.50
 -14 -14   0   30.00    8.80
 -14 -14   0   44.70    9.10
  14  14   0   39.40   11.60
  14  14   0   21.70    6.20
  14  14   0   27.30    6.90
 -15 -14   0   -0.40    6.80
 -15 -14   0    9.40    7.20
 -15 -14   0    2.70    6.40
 -15 -14   0   13.40    8.30
 -15 -14   0    2.70    7.60
  15  14   0    4.40    4.60
  15  14   0    0.50    6.40
  15  14   0   -1.80    4.40
 -16 -14   0   13.60    6.80
 -16 -14   0   19.80    8.90
 -16 -14   0    9.70    7.20
 -16 -14   0   27.60    8.60
 -16 -14   0   27.40   10.10
  16  14   0    8.20    6.30
  16  14   0    5.50    4.50
  16  14   0   10.70    4.70
 -17 -14   0    7.30    8.60
 -17 -14   0   11.90    6.50
 -17 -14   0   -3.10    4.60
 -17 -14   0   13.10    5.80
  17  14   0   10.80    5.50
  17  14   0    6.40    4.10
 -18 -14   0   13.60    5.70
 -18 -14   0   14.90    5.10
 -18 -14   0   20.00    7.00
  18  14   0    6.60    3.00
  18  14   0    6.40    3.30
  13 -15   0   -3.60    2.70
  12 -15   0   -6.70    2.80
  12 -15   0    0.60    4.10
  12 -15   0    5.90    3.60
  11 -15   0   55.39   42.30
  11 -15   0   11.80    4.70
  11 -15   0    2.80    2.90
  11 -15   0   11.30    7.40
  10 -15   0    7.30    6.40
  10 -15   0    8.30    4.20
  10 -15   0   12.70   41.60
  10 -15   0   12.10    5.80
  10 -15   0    9.30    5.10
  10 -15   0   14.70    6.40
   9 -15   0   33.00    7.60
   9 -15   0   22.00    6.10
   9 -15   0   19.00    4.60
   9 -15   0   17.40    7.60
   9 -15   0   44.00   55.39
   9 -15   0   20.30    9.90
   9 -15   0   16.00    8.30
   9 -15   0   15.00    6.70
   9 -15   0   23.50    8.60
  -9  15   0   13.80    4.70
   8 -15   0   41.60   10.00
   8 -15   0   41.30    8.70
   8 -15   0   54.89   10.10
   8 -15   0   36.70   10.80
   8 -15   0   44.60    6.60
   8 -15   0   46.10   11.20
   8 -15   0   38.60   15.70
   8 -15   0   40.40   12.10
  -8  15   0   62.09    7.00
  -8  15   0   26.40    8.20
   7 -15   0   60.49   11.00
   7 -15   0   50.89   12.60
   7 -15   0   47.30    6.70
   7 -15   0   46.10   10.40
   7 -15   0   55.99   13.70
   7 -15   0   48.70   11.40
   7 -15   0   23.10   49.40
   7 -15   0   58.79   10.40
   7 -15   0   24.80    9.20
   7 -15   0   54.09    9.70
  -7  15   0   62.39    8.00
  -7  15   0   68.79    8.70
   6 -15   0    6.30    7.50
   6 -15   0    4.10    3.80
   6 -15   0  -11.60   51.19
   6 -15   0   -5.80    6.00
   6 -15   0   -4.10    6.20
   6 -15   0    2.50    4.90
   6 -15   0    3.60    5.40
   6 -15   0   -2.40    6.00
   6 -15   0    8.90    6.20
   6 -15   0    5.30    6.10
   6 -15   0    3.60    8.20
  -6  15   0    4.30    4.60
  -6  15   0   -6.80    5.60
   5 -15   0    5.80    6.00
   5 -15   0    3.70    8.10
   5 -15   0    0.90    5.60
   5 -15   0   -0.80    5.90
   5 -15   0   25.70   46.70
   5 -15   0    0.50    5.40
   5 -15   0    0.30    7.30
   5 -15   0   -0.60    5.80
   5 -15   0    1.60    4.10
   5 -15   0    3.00    4.80
   5 -15   0    9.30    6.10
  -5  15   0   -7.90    3.90
  -5  15   0    6.90    4.70
  -5  15   0   -3.50    5.40
  -5  15   0   -0.40    3.10
   4 -15   0    6.00    5.20
   4 -15   0    6.40    5.00
   4 -15   0   -3.60    6.00
   4 -15   0   11.10    4.60
   4 -15   0    4.10    6.20
   4 -15   0    4.80    5.90
   4 -15   0    3.80    7.10
   4 -15   0   -1.60    6.00
   4 -15   0   -4.00   35.30
   4 -15   0    1.60    6.40
   4 -15   0    4.70    5.60
  -4  15   0    1.30    4.50
  -4  15   0    3.50    3.50
  -4  15   0   -5.60    3.80
  -4  15   0   -1.00    7.50
   3 -15   0  195.68   18.50
   3 -15   0  183.48   16.10
   3 -15   0  205.38   11.30
   3 -15   0    9.80   55.69
   3 -15   0  161.78   15.70
   3 -15   0  189.38   18.40
   3 -15   0  180.68   14.90
   3 -15   0  213.38   20.30
   3 -15   0  179.48   26.10
   3 -15   0  220.28   17.70
   3 -15   0  210.38   17.70
  -3  15   0  191.48   16.70
  -3  15   0  157.28   20.70
  -3  15   0  201.68   13.80
  -3  15   0  187.88   13.30
  -3  15   0  187.08   12.50
   2 -15   0   48.90   11.30
   2 -15   0   -2.20   27.50
   2 -15   0   37.50    9.30
   2 -15   0   32.50    5.20
   2 -15   0   36.90   10.50
   2 -15   0   29.00    8.30
   2 -15   0   45.50    9.10
   2 -15   0   43.50    8.00
   2 -15   0   33.10    9.80
   2 -15   0   48.40   11.80
  -2  15   0   43.60    9.30
  -2  15   0   49.30    8.00
  -2  15   0   44.40    7.70
  -2  15   0   41.90    8.10
   1 -15   0   33.40    9.90
   1 -15   0   63.79   10.80
   1 -15   0   49.50    8.50
   1 -15   0   49.20    7.20
   1 -15   0   -4.10   25.80
   1 -15   0   35.40   10.40
   1 -15   0   48.90    9.60
   1 -15   0   44.70   10.80
   1 -15   0   55.29   10.70
  -1  15   0   52.29    8.60
  -1  15   0   58.79    9.00
  -1  15   0   37.70    9.60
  -1  15   0   38.40    8.10
  -1  15   0   35.30    9.10
  -1  15   0   26.70    8.60
  -1  15   0   44.50    6.20
   0 -15   0    3.20    6.00
   0 -15   0   18.90    8.10
   0 -15   0   11.20    4.60
   0 -15   0   17.80    6.70
   0 -15   0   -8.00   28.60
   0 -15   0   13.90    6.50
   0 -15   0   12.20    6.60
   0 -15   0    9.20    6.80
   0 -15   0    8.80    3.60
   0 -15   0   22.10    9.50
   0 -15   0   13.00    6.00
   0 -15   0   14.00    6.50
   0 -15   0   26.50    8.70
   0  15   0   10.20    3.70
   0  15   0    7.60    5.10
   0  15   0   10.20    7.00
   0  15   0   10.80    5.50
   0  15   0   12.00    5.80
   0  15   0    1.30    3.80
   0  15   0   10.00    6.60
   0  15   0   14.60    5.80
  -1 -15   0   90.49   13.90
  -1 -15   0   99.29   10.20
  -1 -15   0  120.49   12.40
  -1 -15   0  114.09   16.20
  -1 -15   0  106.49    7.70
  -1 -15   0  116.19   11.80
  -1 -15   0  121.39   14.80
  -1 -15   0  129.99   12.70
  -1 -15   0  109.59   11.90
  -1 -15   0  103.59   16.80
   1  15   0  102.89   15.10
   1  15   0  111.09   11.80
   1  15   0  111.29    8.70
   1  15   0  119.09   11.10
   1  15   0  108.29    9.00
   1  15   0  138.49   14.20
   1  15   0   93.59    9.20
   1  15   0   97.69   10.80
  -2 -15   0   29.30    7.80
  -2 -15   0   22.10   10.40
  -2 -15   0  -13.40   21.60
  -2 -15   0   17.90    7.90
  -2 -15   0    1.50    5.80
  -2 -15   0   22.70    6.60
  -2 -15   0   21.20    7.10
  -2 -15   0   25.60    5.90
  -2 -15   0   17.60    6.80
   2  15   0   26.60    7.20
   2  15   0   28.40    8.20
   2  15   0   16.20    6.00
   2  15   0   18.40   10.60
   2  15   0   11.40    6.00
   2  15   0   18.40    4.90
   2  15   0   22.90    5.60
   2  15   0   16.80    6.90
  -3 -15   0   10.50    5.30
  -3 -15   0   16.10    6.50
  -3 -15   0  -16.90   15.20
  -3 -15   0    9.60    3.80
  -3 -15   0    6.00    5.00
  -3 -15   0    8.40    6.30
  -3 -15   0   26.70   14.70
  -3 -15   0    9.40    5.30
  -3 -15   0   18.00    6.40
  -3 -15   0    5.70    4.50
  -3 -15   0    9.00    5.70
  -3 -15   0   10.80    5.80
   3  15   0   23.10    5.60
   3  15   0   10.80    6.50
   3  15   0    3.50    5.10
   3  15   0   18.20    6.70
   3  15   0   21.20    5.90
   3  15   0    7.50    4.30
   3  15   0   19.20    6.50
  -4 -15   0    2.70    5.50
  -4 -15   0    2.10    4.20
  -4 -15   0   -2.00    4.30
  -4 -15   0   -7.90    3.90
  -4 -15   0   -4.00    4.30
  -4 -15   0   -2.10    3.60
  -4 -15   0   -2.30    3.30
  -4 -15   0   32.90   33.10
  -4 -15   0  -10.00    4.10
  -4 -15   0    2.90    3.40
  -4 -15   0   -7.50    4.40
   4  15   0    3.20    5.20
   4  15   0    0.00    4.70
   4  15   0   -7.20    4.90
   4  15   0    9.20    6.20
   4  15   0   -1.50    3.20
   4  15   0    9.00    4.90
  -5 -15   0   14.90    6.40
  -5 -15   0   14.00    5.30
  -5 -15   0    3.90    4.40
  -5 -15   0   14.00    4.50
  -5 -15   0    5.20    7.20
  -5 -15   0   16.60    5.60
  -5 -15   0   14.40    5.60
  -5 -15   0   13.00    6.10
  -5 -15   0   12.60    5.60
  -5 -15   0   17.70    6.40
  -5 -15   0  -21.40   20.90
   5  15   0   13.60    5.30
   5  15   0    7.30    4.40
   5  15   0   22.50    6.70
   5  15   0    9.20    5.80
   5  15   0    7.50    6.60
   5  15   0   13.20    7.10
   5  15   0    7.70    6.70
  -6 -15   0   34.40    8.10
  -6 -15   0   30.90   10.50
  -6 -15   0   33.80    7.70
  -6 -15   0   23.00    5.30
  -6 -15   0   45.20    8.60
  -6 -15   0    0.40   24.30
  -6 -15   0   27.60    6.70
  -6 -15   0   16.90    5.10
  -6 -15   0   23.00    6.40
  -6 -15   0   31.40    6.50
  -6 -15   0   30.40    8.20
  -6 -15   0   21.10    6.60
  -6 -15   0   37.90    8.70
   6  15   0   32.50    9.50
   6  15   0   30.70    8.00
   6  15   0   24.70    9.80
   6  15   0   30.50    7.50
   6  15   0   26.40    8.00
   6  15   0   29.50    8.40
  -7 -15   0   -4.60    4.20
  -7 -15   0    0.60    5.50
  -7 -15   0   -0.40    4.90
  -7 -15   0   -0.90    3.80
  -7 -15   0    3.60    4.90
  -7 -15   0   -4.70    3.20
  -7 -15   0   -1.60    6.10
  -7 -15   0   -1.40    3.50
  -7 -15   0   -8.00    4.10
  -7 -15   0   -4.10    3.80
  -7 -15   0   -8.20   24.10
  -7 -15   0   -7.40    3.90
   7  15   0   -3.50    5.10
   7  15   0   -1.50    4.30
   7  15   0    6.10    5.20
   7  15   0    1.50    4.40
   7  15   0   -4.60    4.80
   7  15   0    5.40    5.30
   7  15   0   -4.70    4.30
   7  15   0   -4.90    4.50
  -8 -15   0   -4.80    3.50
  -8 -15   0   -5.50    3.40
  -8 -15   0   -8.90    3.00
  -8 -15   0   -2.80    4.60
  -8 -15   0   -2.40    4.30
  -8 -15   0   -1.20    4.10
  -8 -15   0   -3.60    5.20
  -8 -15   0    2.00    3.90
  -8 -15   0   -1.50    4.30
  -8 -15   0   -8.10    4.30
  -8 -15   0    1.00    5.50
  -8 -15   0   -9.60    5.70
   8  15   0   -1.30    4.70
   8  15   0    8.30    6.90
   8  15   0    4.00    5.30
   8  15   0   -0.50    5.00
   8  15   0   -0.30    5.80
   8  15   0    4.80    6.20
   8  15   0   -0.40    4.10
   8  15   0   -0.20    5.20
   8  15   0    2.80    4.90
  -9 -15   0   -4.80    5.30
  -9 -15   0   -1.10    3.40
  -9 -15   0    6.20    4.50
  -9 -15   0   -2.80    6.40
  -9 -15   0    3.20    4.20
  -9 -15   0   -4.30    6.40
  -9 -15   0   -2.90    3.80
  -9 -15   0   -0.40    5.00
  -9 -15   0   -0.80    4.20
  -9 -15   0    6.40    5.90
   9  15   0    0.20    5.10
   9  15   0   -1.20    4.50
   9  15   0    0.30    4.30
   9  15   0    4.90    6.00
   9  15   0   -7.40    3.40
   9  15   0   -1.50    5.90
 -10 -15   0    1.70    4.60
 -10 -15   0    2.90    6.00
 -10 -15   0    5.70    6.30
 -10 -15   0   12.90    8.40
 -10 -15   0   -1.80    3.90
 -10 -15   0    4.90    5.70
 -10 -15   0    1.30    5.80
 -10 -15   0    2.30    5.60
 -10 -15   0    3.10    5.20
 -10 -15   0    6.10    4.70
  10  15   0    0.20    3.80
  10  15   0    3.10    6.80
  10  15   0    1.10    7.30
  10  15   0   -0.20    5.30
  10  15   0    3.10    6.10
  10  15   0   -9.20    3.40
  10  15   0    8.40    6.90
 -11 -15   0   15.30    6.50
 -11 -15   0   12.30    7.50
 -11 -15   0   10.50    7.50
 -11 -15   0   13.70    5.70
 -11 -15   0    7.90    6.30
 -11 -15   0    5.50    5.70
 -11 -15   0   13.00    8.10
 -11 -15   0   13.00    6.90
  11  15   0    6.40    7.00
  11  15   0   14.60    7.00
  11  15   0   13.60    6.70
  11  15   0    4.70    6.80
 -12 -15   0   14.00    5.80
 -12 -15   0   10.80    6.50
 -12 -15   0   22.10    7.60
 -12 -15   0    6.80   11.90
 -12 -15   0   22.60    7.90
 -12 -15   0    5.30    7.70
 -12 -15   0   16.30    7.60
 -12 -15   0   21.10    9.10
  12  15   0   14.30    5.90
  12  15   0   30.30   10.70
  12  15   0   26.20    9.00
  12  15   0    8.70    7.80
  12  15   0   20.50    9.40
  12  15   0   14.70    6.10
 -13 -15   0    4.80    5.00
 -13 -15   0   13.10    7.20
 -13 -15   0    7.20    6.70
 -13 -15   0   13.60    9.50
 -13 -15   0    7.50    7.50
 -13 -15   0   -1.80    6.60
 -13 -15   0    8.40    6.90
 -13 -15   0    7.20    6.50
  13  15   0    7.80    4.40
  13  15   0    4.40    4.20
  13  15   0    6.60    5.40
  13  15   0    5.10    8.00
 -14 -15   0   51.59   10.80
 -14 -15   0   40.00   11.00
 -14 -15   0   55.79   11.20
 -14 -15   0   79.69   13.30
  14  15   0   48.70    7.90
  14  15   0   55.99   12.40
 -15 -15   0   -1.50    5.90
 -15 -15   0    1.30    7.10
 -15 -15   0    3.30    5.10
 -15 -15   0   10.90    6.60
 -15 -15   0    7.40    8.70
  15  15   0    2.70    7.00
  15  15   0   -0.50    3.20
 -16 -15   0    2.90    6.30
 -16 -15   0    2.00    5.10
 -16 -15   0   18.30   12.70
 -16 -15   0   14.90    6.60
 -16 -15   0   15.60    6.60
  16  15   0    5.00    5.50
  16  15   0   15.80    6.90
 -17 -15   0    4.30    4.40
 -17 -15   0    6.60    6.00
 -17 -15   0    6.40    5.30
 -17 -15   0    9.40    5.10
  17  15   0    8.00    3.40
  12 -16   0   -1.90    2.40
  12 -16   0   -1.50    4.00
  12 -16   0    0.30    4.40
  11 -16   0    1.70    3.20
  11 -16   0  -18.20   25.30
  11 -16   0    0.80    4.60
  10 -16   0    9.50    3.90
  10 -16   0    8.20    4.30
  10 -16   0   40.50   50.99
  10 -16   0    6.50    5.50
  10 -16   0   -1.10    5.20
   9 -16   0   33.80   54.29
   9 -16   0   -0.20    3.60
   9 -16   0   -4.10    2.60
   9 -16   0    0.10    6.10
   9 -16   0   -6.70    5.00
   9 -16   0   -1.30    5.20
   9 -16   0  -20.30    6.70
   9 -16   0    4.80    4.40
  -9  16   0   -1.90    3.60
   8 -16   0    8.60    5.80
   8 -16   0    8.70   35.60
   8 -16   0   -1.60    3.00
   8 -16   0    5.10    5.90
   8 -16   0   22.80    8.30
   8 -16   0    4.80    8.50
   8 -16   0    6.40    8.00
   8 -16   0    2.30    4.00
  -8  16   0    5.80    4.70
   7 -16   0   27.30   10.10
   7 -16   0   12.40    7.10
   7 -16   0   14.90    4.40
   7 -16   0   17.80    7.60
   7 -16   0   18.20    8.30
   7 -16   0   18.20    7.50
  -7  16   0   24.10    6.10
  -7  16   0   17.50    4.70
  -7  16   0    6.80    7.60
   6 -16   0   12.20    9.70
   6 -16   0    9.40    6.30
   6 -16   0    8.50    3.80
   6 -16   0    8.30    7.50
   6 -16   0  -23.50   45.20
   6 -16   0   12.10    7.80
   6 -16   0   10.40    6.40
   6 -16   0   17.60    7.80
   6 -16   0   14.40    7.90
   6 -16   0    6.10    5.40
   6 -16   0    0.70    7.80
  -6  16   0   10.30    7.00
  -6  16   0    9.60    5.60
  -6  16   0   13.70    5.00
   5 -16   0   12.60    6.40
   5 -16   0   17.40    7.80
   5 -16   0   25.80   11.00
   5 -16   0   12.30    6.90
   5 -16   0    2.70    6.40
   5 -16   0   16.40    6.40
   5 -16   0   -9.30   36.90
   5 -16   0    7.20    6.30
   5 -16   0   16.60    4.60
   5 -16   0    7.30    6.70
   5 -16   0    1.60    8.30
  -5  16   0   12.70    6.50
  -5  16   0   15.30    6.50
  -5  16   0   13.00    5.00
   4 -16   0   31.30   11.10
   4 -16   0   23.40    8.70
   4 -16   0   26.90    9.20
   4 -16   0    3.50   46.90
   4 -16   0   35.80    8.20
   4 -16   0   34.10    9.40
   4 -16   0   42.40   11.20
   4 -16   0   30.10    8.70
   4 -16   0   30.50   13.20
   4 -16   0   34.70    6.30
   4 -16   0   25.20   10.40
  -4  16   0   29.60    8.70
  -4  16   0   42.50    7.20
  -4  16   0   35.50    7.00
  -4  16   0   36.50    8.10
   3 -16   0   12.70    4.40
   3 -16   0   -0.60    4.60
   3 -16   0    5.50    5.40
   3 -16   0   -3.20    5.10
   3 -16   0   -1.10    5.80
   3 -16   0    8.50    7.60
   3 -16   0    7.30    7.30
   3 -16   0   18.00   45.20
   3 -16   0   20.20    9.50
   3 -16   0    3.80    6.90
   3 -16   0   13.50    9.50
  -3  16   0   13.80    5.90
  -3  16   0    4.50    4.40
  -3  16   0    7.40    6.40
  -3  16   0    5.60    4.70
   2 -16   0   -1.70    4.80
   2 -16   0    4.60    4.90
   2 -16   0    0.90    6.70
   2 -16   0   -3.70    5.70
   2 -16   0   -2.30    5.10
   2 -16   0   -1.10    6.40
   2 -16   0    6.60    6.30
   2 -16   0    3.30    3.70
   2 -16   0    3.00    6.70
   2 -16   0    2.10   40.20
   2 -16   0   -5.80    6.30
  -2  16   0    1.20    5.60
  -2  16   0   -2.60    4.50
  -2  16   0   -1.50    3.50
  -2  16   0    5.10    4.60
   1 -16   0   84.69   15.20
   1 -16   0  103.79   15.30
   1 -16   0  107.49   13.60
   1 -16   0  145.19   22.10
   1 -16   0  117.79   17.50
   1 -16   0  109.69   16.60
   1 -16   0  124.19   15.60
   1 -16   0  107.59    8.30
   1 -16   0  121.79   19.20
  -1  16   0  105.79   10.20
  -1  16   0  114.79   11.30
  -1  16   0   86.49   14.50
  -1  16   0  110.89   11.70
  -1  16   0  101.69   14.60
  -1  16   0  102.59   10.70
   0 -16   0  229.48   15.70
   0 -16   0  202.08   16.70
   0 -16   0  202.58   19.60
   0 -16   0  194.88   18.90
   0 -16   0  194.18   11.40
   0 -16   0  211.18   16.90
   0 -16   0  195.38   19.40
   0 -16   0  208.58   17.80
   0 -16   0  207.88   17.00
   0  16   0  191.88   14.70
   0  16   0  211.38   18.60
   0  16   0  176.18   11.40
   0  16   0  200.58   13.80
   0  16   0  234.28   15.60
   0  16   0  246.58   16.80
   0  16   0  214.28   20.10
  -1 -16   0  164.58   14.80
  -1 -16   0  113.39   17.20
  -1 -16   0  135.49   12.50
  -1 -16   0  127.69   17.30
  -1 -16   0  199.68   23.80
  -1 -16   0  167.28   19.00
  -1 -16   0  181.28   18.40
  -1 -16   0  151.48   14.70
  -1 -16   0  166.98   15.20
  -1 -16   0  166.58   14.60
  -1 -16   0  162.88   10.50
   1  16   0  159.18   12.60
   1  16   0  157.18   17.60
   1  16   0  159.28   13.80
   1  16   0  157.78   13.50
   1  16   0  164.48   11.20
   1  16   0  146.39   10.40
   1  16   0  155.88   14.00
   1  16   0  178.58   17.00
  -2 -16   0  357.86   24.60
  -2 -16   0  414.06   22.50
  -2 -16   0  376.46   22.60
  -2 -16   0  394.96   21.20
  -2 -16   0  319.17   25.90
  -2 -16   0  330.37   21.30
  -2 -16   0  348.37   21.40
  -2 -16   0  366.36   21.60
   2  16   0  367.36   21.10
   2  16   0  296.87   19.90
   2  16   0  364.66   21.70
   2  16   0  368.36   20.00
   2  16   0  323.17   17.20
   2  16   0  359.86   26.40
   2  16   0  366.16   21.10
   2  16   0  348.27   23.80
  -3 -16   0   60.39   10.70
  -3 -16   0   63.39   12.40
  -3 -16   0   14.50   31.50
  -3 -16   0   76.79   11.60
  -3 -16   0   66.49   10.70
  -3 -16   0   82.09   15.40
  -3 -16   0   62.49   10.20
  -3 -16   0   90.79   12.00
  -3 -16   0   79.19   11.30
   3  16   0   74.89   11.40
   3  16   0   81.89   11.60
   3  16   0   81.39   12.30
   3  16   0   73.69   12.70
   3  16   0   68.79   13.50
   3  16   0   73.09    9.00
   3  16   0   75.19    8.10
   3  16   0   81.09   11.90
  -4 -16   0  181.08   14.30
  -4 -16   0  159.58   18.10
  -4 -16   0  177.18   17.80
  -4 -16   0  121.09   10.70
  -4 -16   0  156.88   13.50
  -4 -16   0  156.88   14.90
  -4 -16   0  133.79   12.50
  -4 -16   0  158.78   13.70
  -4 -16   0  169.08   13.80
  -4 -16   0  148.79   12.30
  -4 -16   0  160.88   15.80
   4  16   0  147.49   13.70
   4  16   0  169.88   17.00
   4  16   0  148.49   11.60
   4  16   0  173.98   17.40
   4  16   0  140.09   14.30
   4  16   0  164.48   14.80
   4  16   0  143.39   17.40
   4  16   0  161.88   12.30
  -5 -16   0  109.29   12.80
  -5 -16   0   84.99   11.40
  -5 -16   0   19.70   27.50
  -5 -16   0   68.69   11.30
  -5 -16   0   93.69   11.50
  -5 -16   0  107.79   12.70
  -5 -16   0   86.49    9.30
  -5 -16   0   70.69   11.40
  -5 -16   0   95.19   10.00
  -5 -16   0   84.49   13.00
  -5 -16   0   76.79   14.60
   5  16   0  103.79   13.30
   5  16   0   89.59   11.00
   5  16   0   86.29   14.70
   5  16   0  103.09   14.40
   5  16   0   80.19   12.20
   5  16   0   98.79   10.20
   5  16   0   66.59   11.30
   5  16   0   78.79   13.60
  -6 -16   0   26.40    6.70
  -6 -16   0   27.60    8.30
  -6 -16   0   42.10    7.60
  -6 -16   0   36.00    8.00
  -6 -16   0   29.40   10.30
  -6 -16   0   31.90    7.00
  -6 -16   0   35.60    8.80
  -6 -16   0   13.50   23.90
  -6 -16   0   36.00    8.80
  -6 -16   0   22.20    6.80
   6  16   0   41.60   10.40
   6  16   0   32.60    7.20
   6  16   0   36.00   11.30
   6  16   0   24.80    7.80
   6  16   0   40.00    8.20
   6  16   0   39.80   10.00
   6  16   0   38.30    8.90
  -7 -16   0   74.29   11.30
  -7 -16   0  115.99   12.80
  -7 -16   0   91.49    8.70
  -7 -16   0  122.29   12.70
  -7 -16   0   19.80   31.60
  -7 -16   0   96.59   16.00
  -7 -16   0  122.59   14.60
  -7 -16   0  100.29   11.30
  -7 -16   0   98.19   12.80
  -7 -16   0   97.89   10.70
  -7 -16   0   84.29    8.80
  -7 -16   0  118.19   11.20
  -7 -16   0  103.99   10.00
   7  16   0   92.89   12.20
   7  16   0  109.29   12.90
   7  16   0  117.29   12.00
   7  16   0   89.59   13.40
   7  16   0  107.59   11.80
   7  16   0   99.99   11.20
   7  16   0  127.59   21.30
   7  16   0   97.39   13.60
  -8 -16   0  416.36   19.90
  -8 -16   0  320.07   28.40
  -8 -16   0  451.55   23.90
  -8 -16   0  428.86   21.60
  -8 -16   0  435.36   29.80
  -8 -16   0  431.96   24.40
  -8 -16   0  399.06   19.50
  -8 -16   0  404.26   20.20
  -8 -16   0  427.36   22.30
  -8 -16   0  396.26   24.00
   8  16   0  412.36   23.90
   8  16   0  468.95   26.40
   8  16   0  449.16   24.60
   8  16   0  429.26   24.30
   8  16   0  419.86   23.00
   8  16   0  411.16   27.10
   8  16   0  445.76   24.20
  -9 -16   0  131.09   11.30
  -9 -16   0  104.29    9.80
  -9 -16   0  132.59   13.80
  -9 -16   0  124.99   13.40
  -9 -16   0  128.59   10.60
  -9 -16   0  102.89   17.20
  -9 -16   0  131.69   13.00
  -9 -16   0  131.69   11.50
   9  16   0  114.39   15.00
   9  16   0  109.69   14.50
   9  16   0  113.19   11.10
   9  16   0  131.49   16.20
   9  16   0  129.19   10.70
 -10 -16   0   40.90    9.80
 -10 -16   0   31.70    6.90
 -10 -16   0   34.80    8.40
 -10 -16   0   29.30    6.70
 -10 -16   0   21.30    9.70
 -10 -16   0   23.50    8.70
 -10 -16   0   25.10    6.40
 -10 -16   0    6.70    6.70
  10  16   0   21.40    9.40
  10  16   0   33.20    9.40
  10  16   0   33.30    8.60
  10  16   0   29.00    9.40
  10  16   0   38.10    9.80
 -11 -16   0    0.40    5.30
 -11 -16   0   -0.70    4.20
 -11 -16   0   -2.60    5.20
 -11 -16   0    3.00    4.70
 -11 -16   0   -4.60    3.80
 -11 -16   0   -3.80    5.70
 -11 -16   0   -4.10    4.50
 -11 -16   0   -8.30    6.90
 -11 -16   0   -3.10    6.00
  11  16   0    0.70    6.00
  11  16   0   -0.90    6.00
  11  16   0   -1.10    5.20
  11  16   0    1.30    7.50
 -12 -16   0   -7.30    3.40
 -12 -16   0   10.90    8.60
 -12 -16   0    1.60    7.20
 -12 -16   0   -1.10    5.70
 -12 -16   0   -1.20    6.80
 -12 -16   0   -1.70    4.10
 -12 -16   0    3.20    5.20
 -12 -16   0    4.40    6.00
  12  16   0   -1.70    5.60
  12  16   0    5.00    6.40
  12  16   0   -7.70    5.60
  12  16   0   -6.60    5.80
 -13 -16   0   43.00    8.50
 -13 -16   0   34.70    8.60
 -13 -16   0   32.20    8.10
 -13 -16   0   26.60    8.00
 -13 -16   0   17.50    9.50
 -13 -16   0   25.60    8.80
  13  16   0   18.30    5.70
  13  16   0   23.20   10.50
  13  16   0   21.30    6.00
 -14 -16   0   24.00    7.50
 -14 -16   0   18.70    6.10
 -14 -16   0   19.20    8.50
 -14 -16   0   32.00    8.00
 -14 -16   0    6.80    8.80
 -14 -16   0    7.80    6.70
  14  16   0   29.60    9.40
  14  16   0   16.20    5.20
 -15 -16   0   -3.50    6.70
 -15 -16   0   -0.80    4.60
 -15 -16   0   -3.60    4.80
 -15 -16   0    0.70    6.70
 -15 -16   0  -12.30    8.00
 -15 -16   0    1.40    5.40
  15  16   0    4.30    4.40
  15  16   0   -7.00    5.10
 -16 -16   0    7.80    9.20
 -16 -16   0   15.20    5.70
 -16 -16   0   10.70    6.50
 -16 -16   0    9.60    7.60
  16  16   0    7.00    5.30
  16  16   0   10.60    4.10
 -17 -16   0    2.80    5.00
 -17 -16   0    8.20    4.30
  17  16   0   14.20    3.60
  11 -17   0    5.80    7.60
  11 -17   0    7.80    3.20
  11 -17   0   -1.90   29.00
  10 -17   0    6.20    5.90
  10 -17   0   -0.60    3.60
  10 -17   0   -5.10   31.70
  10 -17   0    7.40    4.30
   9 -17   0   40.60   53.39
   9 -17   0    6.00    5.70
   9 -17   0    5.50    4.90
   9 -17   0    7.70    6.60
   9 -17   0   11.50    4.10
   9 -17   0  -21.50   10.80
   8 -17   0   11.50    7.30
   8 -17   0   14.40    9.20
   8 -17   0    9.70    7.20
   8 -17   0    4.00    5.80
   8 -17   0   -2.60    3.30
   8 -17   0   13.20    5.30
   8 -17   0   21.50   50.59
  -8  17   0    1.10    3.90
   7 -17   0    2.00    2.40
   7 -17   0   20.40    7.00
   7 -17   0   11.70    7.40
   7 -17   0    9.00    7.30
   7 -17   0   23.10    6.80
   7 -17   0    2.20   46.10
   7 -17   0   30.60   10.90
   7 -17   0   14.60    8.70
   7 -17   0   16.00    7.30
  -7  17   0   -0.10    8.60
  -7  17   0   28.70    6.30
   6 -17   0   13.00    7.40
   6 -17   0    0.70    3.40
   6 -17   0   -1.70    6.90
   6 -17   0    7.70    6.80
   6 -17   0    9.20    8.00
   6 -17   0   12.10   11.50
   6 -17   0   14.00    6.50
   6 -17   0   14.00    7.30
   6 -17   0   10.00    7.70
  -6  17   0   14.60    6.20
  -6  17   0    3.20    6.80
  -6  17   0   11.70    5.40
   5 -17   0   27.70    5.00
   5 -17   0   32.10   12.40
   5 -17   0   26.10    9.00
   5 -17   0   45.00   10.90
   5 -17   0   18.50    8.60
   5 -17   0   36.90   11.50
   5 -17   0   23.90    9.00
   5 -17   0   -4.30   43.10
   5 -17   0   18.80    6.80
   5 -17   0   37.60    9.10
   5 -17   0   45.20    8.80
  -5  17   0   34.70    7.10
  -5  17   0   26.90    8.10
   4 -17   0   15.20    9.40
   4 -17   0   19.00    8.70
   4 -17   0   17.30    8.00
   4 -17   0   -0.70    6.50
   4 -17   0   19.90   12.60
   4 -17   0   -0.60   48.30
   4 -17   0   17.20    6.20
   4 -17   0   15.10    8.40
   4 -17   0   14.00    4.20
   4 -17   0   15.70    8.20
   4 -17   0   29.00    9.00
  -4  17   0   19.10    5.80
  -4  17   0   20.30    7.40
  -4  17   0   14.30    7.60
   3 -17   0   -5.30    4.60
   3 -17   0    2.40    5.80
   3 -17   0   -7.00    5.70
   3 -17   0   -0.40    6.30
   3 -17   0   10.00    6.80
   3 -17   0   10.10   51.19
   3 -17   0   -1.20    3.60
   3 -17   0    3.00    6.50
   3 -17   0    2.50    6.80
   3 -17   0    3.20    6.80
  -3  17   0    8.20    6.20
  -3  17   0   -6.50    4.90
  -3  17   0   -1.00    4.40
  -3  17   0   -5.80    3.90
   2 -17   0   24.00    8.50
   2 -17   0    6.10    7.70
   2 -17   0   13.10    7.20
   2 -17   0    5.70    6.90
   2 -17   0    9.00    4.50
   2 -17   0   -7.60   33.10
   2 -17   0   12.90    8.50
   2 -17   0   14.10    8.20
   2 -17   0   25.80    9.90
   2 -17   0   15.20    9.20
  -2  17   0   18.50    5.90
  -2  17   0   13.00    6.10
  -2  17   0   16.00    7.00
  -2  17   0   20.80    8.70
  -2  17   0   10.50    7.30
   1 -17   0   -4.40   33.30
   1 -17   0   -1.90    6.40
   1 -17   0   -3.60    7.30
   1 -17   0   13.50    7.50
   1 -17   0   12.20    7.00
   1 -17   0   -0.20    6.30
   1 -17   0    4.50    6.20
   1 -17   0   -1.60    5.00
   1 -17   0    4.00    6.30
   1 -17   0    9.90    7.70
   1 -17   0   -3.20    3.80
  -1  17   0    5.00    6.20
  -1  17   0   -5.30    4.30
  -1  17   0    4.00    6.40
  -1  17   0   -1.10    6.50
  -1  17   0    5.70    5.70
   0 -17   0    2.40    5.30
   0 -17   0    8.60   35.90
   0 -17   0   -4.70    6.70
   0 -17   0    5.00    6.90
   0 -17   0    1.40    6.00
   0 -17   0    9.80    7.10
   0 -17   0    5.10    6.00
   0 -17   0    0.00    6.20
   0 -17   0    5.60    6.70
   0  17   0    3.90    7.00
   0  17   0   -1.50    4.80
   0  17   0    4.20    6.30
   0  17   0   -0.10    5.20
   0  17   0   10.20    6.20
  -1 -17   0   12.20   27.10
  -1 -17   0    1.60    7.30
  -1 -17   0   18.20    9.80
  -1 -17   0   12.30    8.30
  -1 -17   0    8.70    6.40
  -1 -17   0    3.50    5.30
  -1 -17   0    4.00    6.30
  -1 -17   0   -2.80    3.90
  -1 -17   0   -2.30    5.00
  -1 -17   0    1.90    7.00
  -1 -17   0   -5.70    6.80
   1  17   0    6.50    6.90
   1  17   0   -4.40    5.30
   1  17   0   -9.90    3.20
   1  17   0    2.30    6.40
   1  17   0    6.30    6.00
   1  17   0    5.30    5.60
   1  17   0    4.90    5.40
  -2 -17   0   23.50    8.20
  -2 -17   0   30.50   11.00
  -2 -17   0   20.40    7.40
  -2 -17   0   22.40    7.60
  -2 -17   0    2.60    6.90
  -2 -17   0   13.00    6.50
  -2 -17   0   25.10    9.80
  -2 -17   0   13.30    8.70
  -2 -17   0   11.90    6.80
   2  17   0   35.10    9.80
   2  17   0   14.60    6.80
   2  17   0   19.50    5.70
   2  17   0   27.30    8.10
   2  17   0   43.20    8.80
   2  17   0   17.50   10.00
   2  17   0   12.60    4.50
  -3 -17   0   16.80    8.40
  -3 -17   0   24.40   11.00
  -3 -17   0    8.90    6.20
  -3 -17   0    2.70    5.00
  -3 -17   0    5.50    8.00
  -3 -17   0   16.20    8.40
  -3 -17   0   -6.00   19.60
  -3 -17   0   16.70    7.10
  -3 -17   0    9.20    6.10
   3  17   0   12.10    9.20
   3  17   0    2.60    4.60
   3  17   0   12.20    6.90
   3  17   0    5.10    5.80
   3  17   0    4.80    7.00
  -4 -17   0   18.10    6.70
  -4 -17   0   23.50    7.50
  -4 -17   0   21.20    9.90
  -4 -17   0   20.40    7.40
  -4 -17   0   21.70    8.30
  -4 -17   0    7.80    5.60
  -4 -17   0   21.00    8.10
  -4 -17   0   19.60    8.40
  -4 -17   0    5.70   27.00
  -4 -17   0   25.60    7.10
   4  17   0   20.50    8.40
   4  17   0   15.10    7.00
   4  17   0   18.50    7.00
   4  17   0   18.60    6.00
   4  17   0   11.40    5.00
   4  17   0   24.20    9.00
   4  17   0    8.60    7.00
  -5 -17   0   30.80    7.70
  -5 -17   0   26.20    8.80
  -5 -17   0   30.00    9.30
  -5 -17   0   27.80    6.00
  -5 -17   0   29.90    7.40
  -5 -17   0   33.60    9.50
  -5 -17   0   25.80   11.40
  -5 -17   0    7.40   25.70
  -5 -17   0   31.80    7.90
  -5 -17   0   29.00    7.40
  -5 -17   0   26.10    7.40
   5  17   0   31.60    8.20
   5  17   0   30.10    9.40
   5  17   0   30.20    8.40
   5  17   0   23.40    6.80
   5  17   0   21.10    5.90
   5  17   0   35.70   10.60
   5  17   0   36.80    9.50
  -6 -17   0   14.50    7.20
  -6 -17   0   33.70   12.50
  -6 -17   0   16.80    6.10
  -6 -17   0   14.50    8.40
  -6 -17   0   16.30    6.50
  -6 -17   0    6.50    5.80
  -6 -17   0   13.60    7.40
  -6 -17   0   13.10    5.50
  -6 -17   0   13.80   25.00
   6  17   0   10.00    7.40
   6  17   0   13.20    5.70
   6  17   0   17.40    7.70
   6  17   0   13.70    5.80
   6  17   0   16.10    8.10
   6  17   0   14.80    7.00
   6  17   0    8.70    7.50
  -7 -17   0   16.80    5.70
  -7 -17   0   16.20    6.40
  -7 -17   0   18.00   10.60
  -7 -17   0   13.10    5.20
  -7 -17   0    8.70    8.50
  -7 -17   0   17.20    6.80
  -7 -17   0    7.00    6.10
  -7 -17   0   26.80    6.70
   7  17   0    0.40    6.10
   7  17   0   21.70    7.30
   7  17   0   21.80    8.40
   7  17   0   19.10    6.70
   7  17   0   14.80    6.30
   7  17   0   14.30    6.10
   7  17   0   10.40    7.80
   7  17   0    9.70    7.70
  -8 -17   0   18.80    6.10
  -8 -17   0   25.10    8.00
  -8 -17   0   10.80    6.70
  -8 -17   0   21.70    6.70
  -8 -17   0   18.50    9.50
  -8 -17   0   12.40    7.30
   8  17   0   13.40    7.90
   8  17   0   28.00   10.20
   8  17   0    6.20    5.80
   8  17   0   20.60    8.60
   8  17   0   36.40   10.00
   8  17   0   15.00    8.30
   8  17   0   22.80    7.90
   8  17   0   30.90    8.70
  -9 -17   0   68.49   10.50
  -9 -17   0   59.49   11.10
  -9 -17   0   94.69   16.70
  -9 -17   0   51.59    8.30
  -9 -17   0   71.09   12.60
  -9 -17   0   73.89   12.20
  -9 -17   0   61.69    9.20
  -9 -17   0   55.59    9.00
   9  17   0   59.59   11.10
   9  17   0   61.29   10.80
   9  17   0   59.99   11.70
   9  17   0   56.79    9.50
   9  17   0   45.90   13.80
   9  17   0   43.20    8.20
   9  17   0   64.29   12.30
 -10 -17   0    7.30    7.30
 -10 -17   0    5.20    5.70
 -10 -17   0   -1.10    3.60
 -10 -17   0   -1.20    6.10
 -10 -17   0    8.80    6.30
 -10 -17   0   10.40    8.40
 -10 -17   0    5.30    6.00
  10  17   0   11.30    7.20
  10  17   0    6.60    8.90
  10  17   0   -0.80    3.20
  10  17   0   10.40    7.10
  10  17   0   -7.60    3.90
  10  17   0    9.60    6.80
  10  17   0   13.20    6.80
 -11 -17   0   -2.60    4.50
 -11 -17   0   -0.90    4.70
 -11 -17   0    0.30    4.00
 -11 -17   0   -4.60    6.10
 -11 -17   0    7.90    5.60
 -11 -17   0    5.10    5.30
 -11 -17   0   -0.80    6.70
  11  17   0    2.70    6.40
  11  17   0    9.20    8.20
  11  17   0    1.70    6.60
  11  17   0    1.40    6.80
 -12 -17   0   20.40    8.10
 -12 -17   0   18.90    8.70
 -12 -17   0   26.70   11.10
 -12 -17   0   21.90    6.60
 -12 -17   0   25.90    6.40
 -12 -17   0   18.10    8.90
 -12 -17   0   14.20    8.70
 -12 -17   0   20.90    6.50
  12  17   0   22.30    7.30
  12  17   0   28.70   10.50
  12  17   0   13.10    7.20
  12  17   0   12.90    8.40
  12  17   0   36.90    9.80
 -13 -17   0    9.00    5.20
 -13 -17   0   14.60    6.30
 -13 -17   0   11.80    7.80
 -13 -17   0   18.40    8.10
 -13 -17   0    8.00    5.90
  13  17   0   11.80    7.70
  13  17   0    5.20    4.90
  13  17   0   19.80    5.60
 -14 -17   0    3.50    6.80
 -14 -17   0   -1.80    7.50
 -14 -17   0   -4.70    5.10
 -14 -17   0   -3.00    4.00
 -14 -17   0   -4.90    4.70
  14  17   0    6.10    7.30
  14  17   0    0.30    3.50
 -15 -17   0   -5.00    6.10
 -15 -17   0   -3.70    3.90
 -15 -17   0   11.10    6.90
 -15 -17   0    7.50    4.90
  15  17   0    6.20    5.50
  15  17   0    1.90    3.40
 -16 -17   0   18.90    5.40
 -16 -17   0   15.20    6.60
  16  17   0   16.00    4.10
  16  17   0   16.70    6.10
  10 -18   0   -9.10   23.40
  10 -18   0    3.00    4.10
  10 -18   0   -0.20    3.10
  10 -18   0   -3.00    4.00
   9 -18   0    2.00    3.60
   9 -18   0    1.00    7.10
   9 -18   0  -20.50   39.20
   9 -18   0   15.50    4.80
   8 -18   0   -1.80    4.70
   8 -18   0  -13.90   32.20
   8 -18   0   -2.70    5.10
   8 -18   0    3.10    7.10
   8 -18   0    1.70    4.30
   8 -18   0  -13.30    6.60
   8 -18   0    0.80    3.60
  -8  18   0    3.60    4.00
   7 -18   0   -1.20   10.30
   7 -18   0   11.20    5.40
   7 -18   0   22.70    8.10
   7 -18   0   16.40    8.50
   7 -18   0   11.70    6.50
   7 -18   0   -3.40   38.20
   7 -18   0   18.90    6.80
  -7  18   0   22.40    7.40
  -7  18   0   24.10    6.00
   6 -18   0   19.10    9.70
   6 -18   0   14.70    8.00
   6 -18   0   10.80    5.70
   6 -18   0    0.10   29.90
   6 -18   0   11.30    5.50
   6 -18   0    2.30    6.80
   6 -18   0   14.70    6.80
   6 -18   0   11.30    9.30
  -6  18   0   20.30    6.80
   5 -18   0   37.20   10.10
   5 -18   0   51.09   13.80
   5 -18   0   57.49   13.40
   5 -18   0   53.09   10.70
   5 -18   0   52.19   10.90
   5 -18   0   42.20    8.80
   5 -18   0   25.50   54.89
   5 -18   0   41.90   10.40
   5 -18   0   43.70   10.10
  -5  18   0   48.30   11.40
  -5  18   0   61.79    9.30
  -5  18   0   57.49    9.20
   4 -18   0    2.10    6.70
   4 -18   0   -1.20    6.80
   4 -18   0   -5.60    3.30
   4 -18   0    1.40    4.90
   4 -18   0   -9.00    6.40
   4 -18   0    6.50    7.50
   4 -18   0   -8.40    6.60
   4 -18   0    1.40    5.90
   4 -18   0  -32.00   42.40
   4 -18   0  -12.80    4.70
   4 -18   0   -3.10    5.00
  -4  18   0    3.00    5.90
  -4  18   0    3.50    4.80
  -4  18   0   -7.10    4.90
   3 -18   0   31.50    9.70
   3 -18   0   62.39   11.00
   3 -18   0   49.90   10.90
   3 -18   0   47.60   13.00
   3 -18   0   49.80   14.20
   3 -18   0   50.49   12.80
   3 -18   0   59.19   12.20
   3 -18   0   44.10   12.80
   3 -18   0   47.60    9.60
   3 -18   0  -24.40   30.60
  -3  18   0   48.70   11.30
  -3  18   0   52.49    9.90
  -3  18   0   54.69   10.60
   2 -18   0   16.40   38.30
   2 -18   0   62.69   12.30
   2 -18   0   64.49   14.00
   2 -18   0   62.29   12.90
   2 -18   0   77.09   15.40
   2 -18   0   88.29   13.50
   2 -18   0   59.79   22.00
   2 -18   0   59.79   14.10
   2 -18   0   61.89   13.60
   2 -18   0   60.79    9.70
   2 -18   0   62.59    7.70
  -2  18   0   83.49   12.80
  -2  18   0   59.39    9.90
  -2  18   0   71.89   11.50
  -2  18   0   59.89   12.50
   1 -18   0   35.40   10.60
   1 -18   0    9.40   38.10
   1 -18   0   16.50    8.20
   1 -18   0   43.10   10.20
   1 -18   0   35.20   13.20
   1 -18   0   39.00   12.60
   1 -18   0   37.60   11.10
   1 -18   0   39.90    9.20
   1 -18   0   24.70    8.90
  -1  18   0   33.20   10.50
  -1  18   0   47.00   10.50
  -1  18   0   39.20    9.10
  -1  18   0   38.70    8.20
  -1  18   0   52.19    8.80
   0 -18   0  111.19   19.50
   0 -18   0  146.19   15.40
   0 -18   0  128.19   13.00
   0 -18   0   14.70   33.20
   0 -18   0  109.89   15.40
   0 -18   0  114.19   18.80
   0 -18   0   91.09   16.60
   0 -18   0   87.79   14.80
   0 -18   0  121.29   15.80
   0  18   0  114.19   16.80
   0  18   0  161.58   14.00
   0  18   0  125.99   13.50
   0  18   0  133.29   11.60
   0  18   0  141.59   15.40
  -1 -18   0  136.39   17.60
  -1 -18   0   91.79   16.90
  -1 -18   0   98.09   13.40
  -1 -18   0  111.89   18.30
  -1 -18   0  143.19   15.20
  -1 -18   0   93.79   17.00
  -1 -18   0  142.99   14.70
  -1 -18   0  113.39   14.10
   1  18   0  112.29   13.90
   1  18   0  134.89   18.60
   1  18   0  114.49   20.40
   1  18   0  153.28   14.20
   1  18   0  134.89   12.10
  -2 -18   0   95.89   13.70
  -2 -18   0  101.19   17.90
  -2 -18   0   96.59   18.70
  -2 -18   0  103.69   13.80
  -2 -18   0  133.19   14.40
  -2 -18   0  140.59   20.40
  -2 -18   0  135.09   13.70
  -2 -18   0  119.29   18.30
  -2 -18   0  106.69   14.90
   2  18   0   92.19   15.50
   2  18   0   85.29   11.60
   2  18   0  128.19   12.30
   2  18   0  107.39   15.00
   2  18   0   96.79    9.00
   2  18   0  101.89   13.20
  -3 -18   0  120.79   15.50
  -3 -18   0   70.39   16.30
  -3 -18   0  126.59   13.60
  -3 -18   0  126.99   15.60
  -3 -18   0  110.19   14.80
  -3 -18   0  116.19   19.30
  -3 -18   0  107.89   14.20
  -3 -18   0  102.49   16.50
   3  18   0  132.49   18.70
   3  18   0   92.69    9.50
   3  18   0  103.69   13.60
   3  18   0   98.19   13.40
   3  18   0   92.09    9.20
   3  18   0  123.89   14.80
  -4 -18   0    3.00   27.80
  -4 -18   0   52.79   14.30
  -4 -18   0   65.29   12.20
  -4 -18   0   78.59   14.40
  -4 -18   0   67.69   11.40
  -4 -18   0   82.79   12.40
  -4 -18   0   64.49   10.60
   4  18   0   69.29   16.20
   4  18   0   66.39   11.50
   4  18   0   70.89    9.70
   4  18   0   79.29   13.60
   4  18   0   51.49   11.70
   4  18   0   68.79   11.30
   4  18   0   47.70    8.00
  -5 -18   0   15.80    8.00
  -5 -18   0   12.60    7.40
  -5 -18   0   30.70    7.70
  -5 -18   0   33.50   10.30
  -5 -18   0   31.10   12.40
  -5 -18   0   31.60    7.00
  -5 -18   0   -0.90   21.50
  -5 -18   0   28.20    8.20
  -5 -18   0   32.70    8.10
   5  18   0   48.00   10.60
   5  18   0   31.80   10.20
   5  18   0   23.50    6.50
   5  18   0   37.70   10.10
   5  18   0   33.80    9.50
   5  18   0   40.30    8.30
   5  18   0   45.30   10.80
  -6 -18   0   62.29   10.00
  -6 -18   0   11.80   27.60
  -6 -18   0   46.70   10.80
  -6 -18   0   61.09   10.40
  -6 -18   0   50.39    8.20
  -6 -18   0   73.49   16.60
  -6 -18   0   41.30    9.80
  -6 -18   0   73.49   11.60
  -6 -18   0   67.89   10.00
  -6 -18   0   55.29    9.60
   6  18   0   54.49    8.90
   6  18   0   52.19   10.90
   6  18   0   54.49   12.10
   6  18   0   60.19   11.40
   6  18   0   68.49   13.50
   6  18   0   52.19    9.40
   6  18   0   81.69   13.00
  -7 -18   0   67.49   10.90
  -7 -18   0   67.89   15.90
  -7 -18   0   46.50    8.60
  -7 -18   0   43.50    8.10
  -7 -18   0   57.59   10.20
  -7 -18   0    8.60   28.30
  -7 -18   0   37.10   10.10
  -7 -18   0   51.19    8.60
  -7 -18   0   50.39    9.90
  -7 -18   0   62.99    9.70
   7  18   0   36.90    7.90
   7  18   0   71.19   13.00
   7  18   0   31.00    7.50
   7  18   0   71.59   16.80
   7  18   0   60.59   12.70
   7  18   0   75.09   12.80
   7  18   0   41.80    9.50
   7  18   0   53.79   11.20
  -8 -18   0   40.70    8.90
  -8 -18   0   44.00   12.80
  -8 -18   0   53.09   14.70
  -8 -18   0   39.60    8.10
  -8 -18   0   24.60    8.20
  -8 -18   0   65.19   12.00
   8  18   0   47.60    9.30
   8  18   0   40.50   12.30
   8  18   0   48.30   12.40
   8  18   0   32.70   10.60
   8  18   0   37.20    8.70
   8  18   0   40.70   10.20
   8  18   0   41.90    9.50
   8  18   0   43.00   10.10
  -9 -18   0   41.00   10.30
  -9 -18   0   22.20    9.10
  -9 -18   0   40.50    9.30
  -9 -18   0   36.30   12.60
  -9 -18   0   32.90    8.50
  -9 -18   0   48.20    9.00
   9  18   0   35.60    6.80
   9  18   0   41.10   10.30
   9  18   0   38.80    8.80
   9  18   0   50.59   10.20
   9  18   0   40.80   11.40
   9  18   0   50.59   13.80
   9  18   0   41.70   10.10
 -10 -18   0    9.90    6.30
 -10 -18   0   22.10    8.50
 -10 -18   0   11.50    8.00
 -10 -18   0   -2.40    5.80
 -10 -18   0   12.40    7.80
 -10 -18   0   10.20    5.80
  10  18   0   23.40    7.90
  10  18   0   23.40    8.60
  10  18   0   -2.30    3.30
  10  18   0   14.00    6.80
  10  18   0   19.30    9.40
  10  18   0   23.10    8.40
 -11 -18   0   11.30    6.10
 -11 -18   0    6.90    4.60
 -11 -18   0   -7.60    6.60
 -11 -18   0   16.30    7.90
 -11 -18   0   -2.10    6.50
 -11 -18   0   -1.60    4.90
  11  18   0    9.70    6.70
  11  18   0    8.00    6.50
  11  18   0    5.60    6.40
 -12 -18   0   15.20    5.40
 -12 -18   0   24.00    8.90
 -12 -18   0   18.50    6.90
 -12 -18   0   14.50    7.40
 -12 -18   0    4.90    4.80
 -12 -18   0   15.70    9.20
  12  18   0   10.60    8.60
  12  18   0   26.90    7.60
  12  18   0   39.00   10.80
 -13 -18   0   -9.40    3.40
 -13 -18   0   -9.90    4.70
 -13 -18   0   -1.60    6.20
 -13 -18   0  -14.30    9.80
  13  18   0    1.40    3.60
  13  18   0    2.20    4.80
  13  18   0   12.10   11.60
 -14 -18   0   -4.10    4.70
 -14 -18   0   -9.30    3.90
 -14 -18   0   -0.10    6.40
  14  18   0    0.80    6.20
 -15 -18   0   -8.80    3.60
 -15 -18   0    4.10    5.70
  15  18   0   -0.60    2.90
  15  18   0    1.60    5.40
 -16 -18   0   -8.50    3.70
 -16 -18   0    0.80    4.60
  16  18   0    5.50    3.30
   9 -19   0    2.50    4.40
   9 -19   0   -3.90    4.30
   9 -19   0  -10.40   28.10
   9 -19   0    0.10    3.30
   8 -19   0    2.20    6.20
   8 -19   0    2.90    4.10
   8 -19   0   -1.00    5.00
   8 -19   0   -3.10    2.90
  -8  19   0    3.50    4.50
  -8  19   0   -2.30    4.00
   7 -19   0    3.10    4.30
   7 -19   0  -18.60   34.90
   7 -19   0    7.60    7.40
   7 -19   0    6.80    6.00
   7 -19   0   -9.10    6.90
   7 -19   0    3.60    6.30
  -7  19   0   11.90    4.90
  -7  19   0    9.10    5.30
   6 -19   0   13.60    6.20
   6 -19   0   13.40   43.40
   6 -19   0   15.20    5.70
   6 -19   0   13.10   10.30
   6 -19   0   18.50    8.10
   6 -19   0   15.20    7.90
   6 -19   0   11.00   13.80
  -6  19   0   14.20    6.50
  -6  19   0   20.00    6.10
   5 -19   0    7.80    5.70
   5 -19   0    3.10    8.10
   5 -19   0   16.70   10.80
   5 -19   0   -2.00    5.10
   5 -19   0   -0.80    6.20
   5 -19   0    7.00    6.50
   5 -19   0   21.60    9.40
   5 -19   0   19.90   64.79
  -5  19   0   -3.70    6.60
  -5  19   0   -2.90    5.30
   4 -19   0    4.10   56.39
   4 -19   0   -2.30    6.30
   4 -19   0   12.10    8.80
   4 -19   0   -5.40    5.90
   4 -19   0    7.60    7.30
   4 -19   0   -2.20    7.90
   4 -19   0    2.60    7.00
   4 -19   0    3.80    5.50
   4 -19   0    7.00    5.70
  -4  19   0    4.30    5.30
  -4  19   0   12.00    6.90
   3 -19   0   -1.30    6.70
   3 -19   0  -12.90   31.40
   3 -19   0    5.40    8.70
   3 -19   0   -0.40    6.20
   3 -19   0    5.20    7.80
   3 -19   0    3.00    6.10
   3 -19   0   -1.80    8.30
  -3  19   0  -12.40    4.20
  -3  19   0   -2.10    4.90
  -3  19   0   -1.70    6.20
   2 -19   0    2.60    6.70
   2 -19   0   -3.20    8.10
   2 -19   0   14.60    9.60
   2 -19   0   -3.00    6.10
   2 -19   0    0.50    5.00
   2 -19   0   -0.60   38.00
   2 -19   0    5.90    7.70
   2 -19   0    1.50    6.60
   2 -19   0   -1.30    5.20
   2 -19   0    5.00    7.70
  -2  19   0    2.10    5.00
  -2  19   0   -1.00    4.40
  -2  19   0   -5.10    6.70
  -2  19   0    3.50    7.50
  -2  19   0   -0.30    5.70
   1 -19   0   10.70    6.70
   1 -19   0    4.10    6.00
   1 -19   0    0.60    8.60
   1 -19   0    9.30    8.20
   1 -19   0    7.60    7.70
   1 -19   0    5.20    5.90
   1 -19   0    9.20    7.40
   1 -19   0    8.60   38.60
   1 -19   0   -2.40    6.10
   1 -19   0    6.80    8.90
  -1  19   0   -5.20    6.50
  -1  19   0    5.60    7.90
  -1  19   0    5.40    4.40
  -1  19   0   -4.00    5.50
   0 -19   0    5.00    7.20
   0 -19   0  -14.20   30.00
   0 -19   0   -0.50    5.60
   0 -19   0    6.40    5.80
   0 -19   0   -3.20    6.90
   0 -19   0    1.80    7.20
   0 -19   0    1.30    6.20
   0 -19   0   12.60   13.10
   0 -19   0    1.60    6.40
   0  19   0   -6.30    6.20
   0  19   0   -3.80    6.60
   0  19   0   -0.30    5.80
   0  19   0    0.90    4.30
   0  19   0   -5.10    5.50
  -1 -19   0    3.30    8.40
  -1 -19   0    4.60    6.60
  -1 -19   0  -11.90    6.00
  -1 -19   0    7.20    7.10
  -1 -19   0    5.00    7.80
  -1 -19   0    6.50    7.10
  -1 -19   0    4.00    6.70
  -1 -19   0    3.70   24.10
   1  19   0    0.20    7.90
   1  19   0   -3.20    5.90
   1  19   0   -5.60    5.10
   1  19   0   -4.40    4.40
   1  19   0   -0.20    6.70
  -2 -19   0    6.00    6.50
  -2 -19   0    3.70    6.10
  -2 -19   0   -1.40   31.10
  -2 -19   0   12.70    9.00
  -2 -19   0    5.80    6.80
  -2 -19   0   15.30    9.30
  -2 -19   0   12.50    7.80
  -2 -19   0    9.20    7.60
  -2 -19   0   11.40    9.80
   2  19   0    6.90    8.50
   2  19   0   12.40    7.50
   2  19   0   14.70    9.10
   2  19   0    2.50    7.80
   2  19   0    6.20    5.70
  -3 -19   0    5.40    6.20
  -3 -19   0    0.70    5.60
  -3 -19   0   15.00    7.90
  -3 -19   0    5.30    8.00
  -3 -19   0   23.70   39.30
  -3 -19   0   12.00    8.90
  -3 -19   0   19.10    7.50
  -3 -19   0    4.80    8.50
  -3 -19   0    5.40    9.60
  -3 -19   0   11.60    8.40
   3  19   0    3.90    5.10
   3  19   0   14.00    9.20
   3  19   0   -2.40    5.70
   3  19   0    4.70    7.50
   3  19   0   19.90    8.20
   3  19   0   -4.00    3.80
   3  19   0   13.60   10.60
  -4 -19   0    0.70   24.40
  -4 -19   0  -17.40    5.40
  -4 -19   0    1.10    5.40
  -4 -19   0    7.80    6.30
  -4 -19   0    0.80    5.80
  -4 -19   0    0.70    8.50
  -4 -19   0    1.10    6.50
  -4 -19   0    8.10    8.20
  -4 -19   0   -1.50    5.90
   4  19   0    8.30    8.30
   4  19   0   -2.50    4.10
   4  19   0    4.80    5.20
   4  19   0   -3.50    6.20
   4  19   0   -2.60    6.10
   4  19   0   -3.70    7.00
  -5 -19   0   -5.00   22.10
  -5 -19   0   32.50    8.30
  -5 -19   0   41.80    9.90
  -5 -19   0   29.10    9.70
  -5 -19   0   32.60   12.80
  -5 -19   0   43.20   10.60
  -5 -19   0   26.70    9.80
   5  19   0   24.30    6.60
   5  19   0   38.60   10.10
   5  19   0   32.10    9.70
   5  19   0   29.40    8.70
   5  19   0   40.90   11.60
   5  19   0   39.60   10.50
   5  19   0   23.00    6.60
   5  19   0   41.50   12.00
  -6 -19   0   -3.60    4.30
  -6 -19   0    9.20    8.40
  -6 -19   0    2.40    5.40
  -6 -19   0    0.90   21.20
  -6 -19   0   -0.90    8.90
  -6 -19   0   -5.70    4.70
  -6 -19   0    2.10    6.00
  -6 -19   0    2.50    6.70
   6  19   0   -9.60    3.50
   6  19   0   -9.80    7.60
   6  19   0   -0.40    7.80
   6  19   0  -10.70    5.90
   6  19   0    2.50    6.70
   6  19   0    5.40    4.80
   6  19   0   -3.60    5.70
  -7 -19   0   -8.90    4.10
  -7 -19   0    0.00    6.70
  -7 -19   0    8.10    9.90
  -7 -19   0   -8.60    4.80
  -7 -19   0   -6.90   17.60
  -7 -19   0   -0.10    5.60
  -7 -19   0    5.10    5.90
   7  19   0   12.90    7.70
   7  19   0   13.30    6.80
   7  19   0    2.40    4.90
   7  19   0   -0.40    4.50
   7  19   0   -1.30    6.30
   7  19   0   -1.10    5.90
   7  19   0    9.60    8.80
   7  19   0    3.30    6.10
  -8 -19   0   35.30    7.70
  -8 -19   0   29.70    9.50
  -8 -19   0   24.20    6.60
  -8 -19   0   31.50   12.50
  -8 -19   0   37.20    8.90
  -8 -19   0   30.30    8.00
   8  19   0   41.70    9.10
   8  19   0   40.70   12.40
   8  19   0   36.20   10.30
   8  19   0   49.99   11.10
   8  19   0   16.90    7.40
   8  19   0   39.50    8.20
   8  19   0   38.50    9.20
   8  19   0   17.60   10.40
  -9 -19   0   17.00   11.00
  -9 -19   0    9.40    6.30
  -9 -19   0   15.30   10.10
  -9 -19   0   14.50    7.20
   9  19   0   20.60    7.30
   9  19   0    9.80    7.10
   9  19   0   10.60    5.40
   9  19   0   31.20    8.00
   9  19   0   17.00    5.80
 -10 -19   0   20.10   10.60
 -10 -19   0   -1.70    7.00
 -10 -19   0    9.90    7.90
 -10 -19   0   11.70    6.60
  10  19   0   20.70    7.60
  10  19   0   27.30    7.80
  10  19   0   -3.50    4.50
  10  19   0   18.70    7.90
 -11 -19   0   20.90    8.10
 -11 -19   0   31.20   10.40
 -11 -19   0   36.00    9.00
 -11 -19   0   32.50   11.20
  11  19   0   33.60    9.60
  11  19   0   28.20    8.00
  11  19   0   28.30    8.10
  11  19   0   26.10    9.10
 -12 -19   0   18.50    8.60
 -12 -19   0   41.40    9.90
  12  19   0   34.20    5.70
  12  19   0   32.70   11.50
  12  19   0   25.30    6.50
  12  19   0   35.90   11.50
 -13 -19   0    9.30    7.40
  13  19   0    5.70    6.40
  13  19   0   16.20    5.10
  13  19   0   17.20    8.20
 -14 -19   0    6.40    6.80
  14  19   0   18.70    4.30
  14  19   0    6.90    5.70
 -15 -19   0    0.60    5.00
  15  19   0   -8.60    5.60
  15  19   0   -0.10    2.30
   9 -20   0   -1.50    3.00
   9 -20   0  -10.50   23.70
   8 -20   0    2.60    5.50
   8 -20   0    1.80    4.10
   8 -20   0   21.10   40.40
   8 -20   0    4.30    3.60
   7 -20   0   24.30   53.79
   7 -20   0    8.90    6.50
   7 -20   0   10.40    4.10
   7 -20   0   14.40    8.40
   7 -20   0    4.80    7.60
   7 -20   0    2.40    5.80
   7 -20   0    5.10    4.20
  -7  20   0   -7.00    5.60
  -7  20   0   14.70    5.80
   6 -20   0    9.30    8.10
   6 -20   0   18.30   50.79
   6 -20   0   14.00    6.40
   6 -20   0    8.10    7.10
   6 -20   0    7.10    7.50
   6 -20   0   14.50    6.90
   6 -20   0   17.20    5.80
  -6  20   0   15.70    6.20
  -6  20   0   12.80    6.10
   5 -20   0    5.40    6.50
   5 -20   0    9.30    5.60
   5 -20   0   14.60    5.80
   5 -20   0    5.00    9.10
   5 -20   0    8.80    7.90
   5 -20   0    1.70    6.00
   5 -20   0    2.20   47.60
  -5  20   0   15.10    5.90
   4 -20   0   12.30    6.90
   4 -20   0   16.10    6.30
   4 -20   0    6.70    6.00
   4 -20   0    2.40   60.89
   4 -20   0   13.40   10.00
   4 -20   0   25.20   10.10
   4 -20   0   12.90    7.50
   4 -20   0    3.30    6.10
  -4  20   0   23.00    7.90
  -4  20   0   18.90    7.20
  -4  20   0   21.20    8.40
   3 -20   0   29.40   11.30
   3 -20   0   32.90    8.60
   3 -20   0   33.80   11.10
   3 -20   0   29.60   10.10
   3 -20   0   21.00   10.00
   3 -20   0   48.80   11.60
   3 -20   0   27.60    7.80
   3 -20   0  -17.10   35.50
   3 -20   0   22.80    8.50
   3 -20   0    5.00    7.60
  -3  20   0   43.90   10.30
  -3  20   0    4.70    9.70
  -3  20   0   36.20    8.60
  -3  20   0   14.60    8.80
   2 -20   0   31.20   11.10
   2 -20   0   39.90    9.60
   2 -20   0   39.60   12.50
   2 -20   0   60.69   12.10
   2 -20   0  -11.40   31.20
   2 -20   0   45.10   14.60
   2 -20   0   26.00   10.10
   2 -20   0   29.30    8.10
   2 -20   0   40.20   10.90
   2 -20   0   23.30   10.20
  -2  20   0   46.80    9.60
  -2  20   0   38.80   10.20
  -2  20   0   30.30   10.10
  -2  20   0   37.50    7.60
   1 -20   0   19.10   11.90
   1 -20   0   31.80    9.90
   1 -20   0   39.60   11.00
   1 -20   0   22.20   11.70
   1 -20   0   31.20    9.50
   1 -20   0   37.00   11.70
   1 -20   0   32.40   11.30
   1 -20   0   32.00    9.40
  -1  20   0   16.70    7.50
  -1  20   0   54.89   11.40
  -1  20   0   35.70   10.00
  -1  20   0   25.10    7.40
   0 -20   0   46.70   11.10
   0 -20   0   39.60   10.20
   0 -20   0   59.59   14.80
   0 -20   0   31.60    8.80
   0 -20   0   43.70   13.60
   0 -20   0   31.20    9.70
   0 -20   0   33.80    9.80
   0 -20   0   49.10   10.80
   0 -20   0   -0.20   34.20
   0 -20   0   41.70   12.80
   0  20   0   35.50   10.30
   0  20   0   37.50   11.10
   0  20   0   49.50   11.30
   0  20   0   42.70    8.60
   0  20   0   14.20    7.00
  -1 -20   0   19.40   10.70
  -1 -20   0   27.10    9.60
  -1 -20   0   46.80    9.80
  -1 -20   0  -12.80   20.70
  -1 -20   0   27.30   11.90
  -1 -20   0   36.30    8.90
  -1 -20   0   48.60   10.80
  -1 -20   0   48.70   13.20
  -1 -20   0   40.10   10.70
  -1 -20   0   42.20   10.50
   1  20   0   37.10   12.10
   1  20   0   41.30    8.30
   1  20   0   48.30   10.60
   1  20   0   44.40   11.50
   1  20   0   30.80    8.80
  -2 -20   0   15.40    7.60
  -2 -20   0    3.10    4.90
  -2 -20   0    5.80    8.90
  -2 -20   0   20.20   10.70
  -2 -20   0    7.30    7.20
  -2 -20   0   22.30    8.90
  -2 -20   0    2.80    9.00
  -2 -20   0   -5.50   23.10
  -2 -20   0   14.60    7.50
   2  20   0   14.40    7.80
   2  20   0   17.10    8.00
   2  20   0   -6.00   12.90
   2  20   0   13.80    6.30
   2  20   0   12.10    8.90
  -3 -20   0   79.69   17.40
  -3 -20   0   62.69   12.30
  -3 -20   0   46.50   10.60
  -3 -20   0   51.69   11.20
  -3 -20   0   69.39   11.50
  -3 -20   0   66.79   12.30
  -3 -20   0   13.40   29.80
  -3 -20   0   60.09   15.00
  -3 -20   0   43.70   12.10
   3  20   0   58.99   11.90
   3  20   0   55.69   10.60
   3  20   0   51.09   10.20
   3  20   0   50.49   13.20
  -4 -20   0   31.90    8.10
  -4 -20   0   41.40   12.70
  -4 -20   0   43.70   10.10
  -4 -20   0   36.70    9.60
  -4 -20   0   54.39   13.20
  -4 -20   0   62.19   11.80
  -4 -20   0   56.89   10.20
  -4 -20   0   68.99   17.50
  -4 -20   0  -13.90   18.40
   4  20   0   60.99   11.80
   4  20   0   63.49   14.60
   4  20   0   33.90    9.50
   4  20   0   49.90   10.70
  -5 -20   0   21.30    7.80
  -5 -20   0   35.60   10.30
  -5 -20   0   -7.00   19.70
  -5 -20   0   33.40   10.50
  -5 -20   0   51.39   14.90
  -5 -20   0   38.00    8.60
  -5 -20   0   17.20    7.30
  -5 -20   0   35.60   14.30
   5  20   0   23.00    8.70
   5  20   0   28.50    9.00
   5  20   0   25.70   11.10
   5  20   0   41.00   10.70
   5  20   0   37.10   12.60
   5  20   0   26.50   11.30
   5  20   0   22.80    6.50
  -6 -20   0   17.90    8.50
  -6 -20   0   23.80    7.40
  -6 -20   0   14.60    6.60
  -6 -20   0   22.30    7.80
  -6 -20   0    2.60    6.70
  -6 -20   0   16.80   31.10
  -6 -20   0   18.30    7.70
  -6 -20   0   30.50   13.30
   6  20   0   21.60    6.30
   6  20   0   24.00   10.00
   6  20   0   41.50   10.40
   6  20   0   16.90   10.10
   6  20   0   15.80    6.10
   6  20   0   29.50    9.60
   6  20   0   24.20    8.90
   6  20   0   32.50   10.70
  -7 -20   0   13.90    6.50
  -7 -20   0   -2.60    5.40
  -7 -20   0   -2.70    5.80
  -7 -20   0   11.30    8.30
  -7 -20   0    2.60    5.50
  -7 -20   0    0.40    9.50
  -7 -20   0    3.00    6.90
   7  20   0    8.10   10.80
   7  20   0   14.00    7.70
   7  20   0    9.30    6.40
   7  20   0    2.60    4.80
   7  20   0   12.40    6.00
   7  20   0   -2.20    5.80
   7  20   0   -2.50    8.40
   7  20   0    2.80    6.50
  -8 -20   0   -0.80    7.80
  -8 -20   0    7.80    6.00
  -8 -20   0   -4.60   11.90
  -8 -20   0    6.40    6.90
  -8 -20   0   12.50   10.50
   8  20   0    4.50    5.00
   8  20   0    2.40    7.00
   8  20   0   -8.70    8.30
   8  20   0    5.80    4.90
   8  20   0    5.40    5.20
   8  20   0    7.50    8.80
   8  20   0    3.00    5.50
   8  20   0   12.30    6.70
   8  20   0    7.80    6.80
  -9 -20   0   19.30   10.20
  -9 -20   0    5.60    5.30
  -9 -20   0   -1.30    5.70
  -9 -20   0    3.20    6.00
   9  20   0    0.00    4.40
   9  20   0   -1.40    3.30
   9  20   0   -3.40    5.60
   9  20   0   -2.80    5.10
   9  20   0   -2.90    4.90
   9  20   0    1.60    6.60
 -10 -20   0   -1.30   11.00
 -10 -20   0    5.30    7.10
 -10 -20   0   -2.20    6.90
 -10 -20   0  -13.50    5.10
  10  20   0    0.40    7.60
  10  20   0   -3.80    5.40
  10  20   0   10.60    5.70
  10  20   0   -5.70    5.00
 -11 -20   0  -13.70    8.30
 -11 -20   0   -2.70    5.90
  11  20   0    4.20    8.70
  11  20   0   -4.90    5.00
  11  20   0   -2.60    9.20
 -12 -20   0    8.00    6.50
  12  20   0   21.90    6.20
  12  20   0   17.60    7.80
  12  20   0   18.10    4.10
 -13 -20   0    4.50    8.20
  13  20   0   15.90    7.20
  13  20   0    8.70    3.00
  13  20   0    8.60    4.50
 -14 -20   0    2.20    5.70
  14  20   0    7.60    4.90
  14  20   0    4.30    4.10
 -15 -20   0   -3.90    4.20
  15  20   0   -1.70    2.80
   7 -21   0    3.60    2.80
   7 -21   0    3.70    5.60
   7 -21   0    3.50   32.50
   7 -21   0    4.80    3.50
   7 -21   0    8.40    5.60
  -7  21   0   15.00    7.40
   6 -21   0  -11.20    5.00
   6 -21   0    3.20    7.80
   6 -21   0   -0.50    3.00
   6 -21   0    7.70    6.90
   6 -21   0   -1.50    6.90
  -6  21   0    7.30    4.90
  -6  21   0    2.50    6.50
   5 -21   0   -3.30   42.20
   5 -21   0   -6.80    4.70
   5 -21   0    3.70    7.70
   5 -21   0    3.00    6.10
   5 -21   0   -0.40    3.70
   5 -21   0    9.50    7.90
   5 -21   0    4.90    4.40
  -5  21   0    2.60    4.90
  -5  21   0    1.20    6.20
   4 -21   0    2.60    4.30
   4 -21   0   -4.20    5.30
   4 -21   0   -1.50    7.00
   4 -21   0    1.00    4.80
   4 -21   0   -5.30    5.10
   4 -21   0   27.10   50.49
   4 -21   0    4.00    6.50
  -4  21   0    4.90    9.20
  -4  21   0   -3.80    4.80
   3 -21   0    6.50    8.00
   3 -21   0    1.40    7.60
   3 -21   0    2.40   34.70
   3 -21   0    7.80    8.50
   3 -21   0    7.50    6.10
   3 -21   0   14.80    6.70
   3 -21   0   14.70    7.90
  -3  21   0   13.60    6.90
  -3  21   0   14.90    7.80
   2 -21   0   -6.00    7.60
   2 -21   0   12.60    7.60
   2 -21   0    9.60   38.40
   2 -21   0   -2.30    4.90
   2 -21   0    5.10    7.20
   2 -21   0   -3.20    4.60
   2 -21   0   -5.60    7.00
   2 -21   0   -6.70    6.60
   2 -21   0   -8.80    7.90
  -2  21   0   -6.00    4.20
  -2  21   0   10.80    6.90
  -2  21   0   -0.50    7.40
  -2  21   0    4.20    7.20
   1 -21   0    2.40    6.20
   1 -21   0    1.30    5.40
   1 -21   0   16.20   11.90
   1 -21   0    0.50   29.40
   1 -21   0    5.30    7.20
   1 -21   0    7.70    8.70
   1 -21   0    1.10    8.30
   1 -21   0    6.90    7.30
   1 -21   0    2.20    6.20
   1 -21   0    3.30    6.50
  -1  21   0   -1.00    4.80
  -1  21   0    7.30    6.60
  -1  21   0    3.60    7.70
  -1  21   0    4.90    7.80
   0 -21   0   -0.50    8.40
   0 -21   0    2.20    6.30
   0 -21   0   -6.20   25.20
   0 -21   0   -3.90    5.10
   0 -21   0   -2.90    5.80
   0 -21   0   -4.30    5.40
   0 -21   0   12.50    7.20
   0 -21   0    9.10    8.90
   0 -21   0    2.40    7.90
   0 -21   0    8.20    7.20
   0  21   0    2.10    4.30
   0  21   0   -4.90    5.80
   0  21   0    0.80    7.70
   0  21   0    1.40    6.70
  -1 -21   0   12.60    8.20
  -1 -21   0   -3.00    5.10
  -1 -21   0   12.20    9.80
  -1 -21   0   -0.80    5.80
  -1 -21   0   -1.30    8.40
  -1 -21   0    3.20    6.70
  -1 -21   0    4.90    6.00
  -1 -21   0   13.30    9.10
  -1 -21   0   22.60   39.50
   1  21   0    2.00    4.90
   1  21   0    6.90    7.30
   1  21   0   14.20    8.80
   1  21   0    5.20    8.00
  -2 -21   0   20.10   36.20
  -2 -21   0   -2.20    5.80
  -2 -21   0   -1.60    7.20
  -2 -21   0    5.90    8.40
  -2 -21   0    4.80    9.50
  -2 -21   0    8.20    9.40
  -2 -21   0    0.70    6.30
  -2 -21   0    8.50    6.50
  -2 -21   0   -7.60    4.50
   2  21   0    4.00    6.20
   2  21   0    2.50    9.40
   2  21   0    1.60    5.30
   2  21   0    4.60    7.30
   2  21   0    0.20    8.30
  -3 -21   0    0.80    5.80
  -3 -21   0    1.20    8.20
  -3 -21   0    9.60    6.90
  -3 -21   0   -8.90    4.70
  -3 -21   0   -1.70    6.10
  -3 -21   0    7.10    6.90
  -3 -21   0   -3.40   23.90
  -3 -21   0    3.20    7.00
  -3 -21   0    2.90    8.70
   3  21   0   14.30    7.20
   3  21   0   15.60    9.50
   3  21   0   -1.90    5.90
   3  21   0    6.40    7.80
  -4 -21   0   69.89   11.60
  -4 -21   0   -6.50   22.30
  -4 -21   0   55.59   15.40
  -4 -21   0   50.49   13.40
  -4 -21   0   82.09   15.40
  -4 -21   0   21.10    8.60
  -4 -21   0   51.89   11.20
   4  21   0   61.49   13.60
   4  21   0   70.09   12.90
   4  21   0   55.59   16.30
   4  21   0   57.19   10.60
   4  21   0   73.99   13.20
   4  21   0   61.99   12.00
  -5 -21   0   12.80    8.70
  -5 -21   0   13.80    9.70
  -5 -21   0   16.30    9.50
  -5 -21   0   15.10    6.80
  -5 -21   0  -12.90   16.10
  -5 -21   0   19.90    7.80
   5  21   0   19.90    8.20
   5  21   0   23.70    9.00
   5  21   0   23.40    9.00
   5  21   0   26.10    7.70
   5  21   0   17.40   11.70
  -6 -21   0   -2.10   16.80
  -6 -21   0   47.00   13.10
  -6 -21   0   37.10   10.50
  -6 -21   0   22.00    7.50
  -6 -21   0   28.00    6.90
  -6 -21   0   12.10    6.40
   6  21   0   36.00    9.70
   6  21   0   43.60   13.10
   6  21   0   43.40   10.60
   6  21   0   34.80    9.20
   6  21   0   32.20    8.10
   6  21   0   50.09   12.50
  -7 -21   0   -4.40    6.30
  -7 -21   0  141.49   56.99
   7  21   0    4.50    5.90
   7  21   0    7.20    7.20
   7  21   0   -1.30    4.80
   7  21   0    2.60    6.20
   7  21   0    7.50   12.30
   7  21   0    5.10    6.50
   7  21   0   12.30    9.50
  -8 -21   0   45.00    8.00
   8  21   0   49.60   10.60
   8  21   0   51.79   12.30
   8  21   0   65.69    9.50
   8  21   0   67.49   13.10
   8  21   0   54.29    9.00
   8  21   0   53.99    9.00
   8  21   0   69.19   11.70
   8  21   0   29.50    8.10
  -9 -21   0    0.00    4.90
   9  21   0   -7.50    3.60
   9  21   0    4.70    7.20
   9  21   0   -2.00    7.10
   9  21   0    2.60    4.30
   9  21   0   14.70    9.30
 -10 -21   0   34.60    7.90
  10  21   0   31.60    8.40
  10  21   0   21.60   10.60
 -11 -21   0    0.50    5.40
  11  21   0    7.40    5.50
  11  21   0   -2.80    2.50
  11  21   0    7.70    7.50
  12  21   0   19.30    3.70
  12  21   0   10.90    6.70
  12  21   0   11.00    5.20
 -13 -21   0    5.40    5.00
  13  21   0   19.20    4.60
  13  21   0   42.90    9.30
  13  21   0   21.30    4.60
 -14 -21   0    2.30    4.40
   6 -22   0  -25.60   24.10
   6 -22   0   -3.60    2.40
   6 -22   0    0.20    3.40
   6 -22   0    2.90    4.50
   6 -22   0    4.50    4.80
  -6  22   0    1.30    4.50
   5 -22   0   21.70   37.80
   5 -22   0    5.70    6.70
   5 -22   0    0.40    3.40
   5 -22   0    2.20    5.30
   5 -22   0    8.40    4.30
   5 -22   0   19.90    7.80
   5 -22   0    1.40    5.60
  -5  22   0    3.20    5.70
  -5  22   0   10.30    5.90
   4 -22   0   24.30    9.20
   4 -22   0   22.50    8.50
   4 -22   0   17.90    5.40
   4 -22   0  -30.00   32.00
   4 -22   0   11.00    8.30
   4 -22   0   18.70    7.10
   4 -22   0   22.20    8.10
  -4  22   0   11.30    6.10
  -4  22   0   32.20    7.70
   3 -22   0    2.90    7.10
   3 -22   0    6.90    8.70
   3 -22   0   13.50    5.90
   3 -22   0    4.70    5.60
   3 -22   0    0.20    5.40
   3 -22   0    9.20    7.60
   3 -22   0  -16.90   31.70
  -3  22   0    1.10    6.10
  -3  22   0    9.70    6.30
   2 -22   0    5.00    6.50
   2 -22   0   11.80    6.80
   2 -22   0   32.50   11.50
   2 -22   0   11.60    6.00
   2 -22   0    1.10    7.10
   2 -22   0   -8.10   23.60
   2 -22   0    6.30    7.10
   2 -22   0   14.20    6.50
  -2  22   0   15.90    7.70
  -2  22   0   16.00    8.70
  -2  22   0   13.00    5.30
  -2  22   0    2.80   10.00
   1 -22   0   32.20    9.60
   1 -22   0   23.00    9.30
   1 -22   0    1.90   31.10
   1 -22   0    1.20    9.00
   1 -22   0   22.20    8.40
   1 -22   0   26.10    7.90
   1 -22   0   23.60    7.60
  -1  22   0   21.90    7.00
  -1  22   0   45.50   10.70
  -1  22   0   52.79   10.30
  -1  22   0   45.70   13.50
   0 -22   0   -3.40   25.10
   0 -22   0    6.80    6.10
   0 -22   0    8.00   10.00
   0 -22   0    6.20    6.70
   0 -22   0    7.20    9.20
   0 -22   0   10.50    8.10
   0 -22   0    6.50    7.40
   0 -22   0    3.40    6.70
   0 -22   0    3.90    6.20
   0  22   0   14.70    8.40
   0  22   0    5.20   10.70
   0  22   0    2.20    8.00
   0  22   0    9.00    5.60
  -1 -22   0    9.20    5.90
  -1 -22   0   -7.30    4.60
  -1 -22   0   -9.30    5.50
  -1 -22   0   -1.40   11.50
  -1 -22   0    1.30    6.20
  -1 -22   0    4.50    7.80
  -1 -22   0    7.90    6.90
  -1 -22   0    7.40   31.10
  -1 -22   0   11.10    9.40
   1  22   0   -3.80    6.90
   1  22   0    9.50    8.20
   1  22   0    2.30    5.10
   1  22   0    5.80    7.50
  -2 -22   0   -2.90    7.40
  -2 -22   0   -6.20    5.50
  -2 -22   0    1.80    5.90
  -2 -22   0    1.10    9.40
  -2 -22   0    1.70    5.70
  -2 -22   0    5.20   23.10
  -2 -22   0   -5.40    4.80
  -2 -22   0   -0.60    4.80
  -2 -22   0   -3.60    7.90
   2  22   0    6.40    8.40
   2  22   0   -5.00    4.90
   2  22   0    0.90    8.30
   2  22   0    0.90    6.80
  -3 -22   0   26.20   10.50
  -3 -22   0    3.10   11.40
  -3 -22   0    9.10    7.20
  -3 -22   0    4.40    5.10
  -3 -22   0   10.90    7.30
  -3 -22   0   13.40    7.10
  -3 -22   0   25.30   11.50
  -3 -22   0   15.40    7.30
  -3 -22   0    3.70   20.40
   3  22   0   23.10   10.30
   3  22   0   14.40    7.00
   3  22   0   21.50    9.30
   3  22   0   11.80    9.80
   3  22   0   21.30    9.20
  -4 -22   0   21.10    9.60
  -4 -22   0   66.79   15.60
  -4 -22   0   45.90   12.30
  -4 -22   0   50.09   10.10
  -4 -22   0   -9.60   17.70
  -4 -22   0   34.40    8.40
   4  22   0   67.49   14.80
   4  22   0   49.00   11.30
   4  22   0   38.80   10.00
   4  22   0   54.29   12.70
   4  22   0   53.79   11.80
  -5 -22   0   27.60   12.20
  -5 -22   0   40.70    9.20
  -5 -22   0   26.50   11.10
  -5 -22   0   -0.80   18.00
  -5 -22   0   14.10    9.00
  -5 -22   0   24.80    7.40
   5  22   0   26.80    9.20
   5  22   0   27.30   11.00
   5  22   0   19.60   10.20
   5  22   0   43.40   10.50
   5  22   0   27.90    9.70
  -6 -22   0   -2.20    6.50
  -6 -22   0  -16.60    6.00
  -6 -22   0   -7.00    3.90
  -6 -22   0   -2.50    7.00
  -6 -22   0  -14.90   11.20
  -6 -22   0    3.50    8.60
   6  22   0   -1.40    5.40
   6  22   0   -7.30    5.40
   6  22   0    6.10    8.90
   6  22   0   10.60    9.30
  -7 -22   0   -7.70   15.30
  -7 -22   0    1.90    7.80
  -7 -22   0   15.90   10.20
   7  22   0    9.50    6.00
   7  22   0   -0.50    7.80
   7  22   0   -2.90   12.00
   7  22   0    0.40    5.00
   7  22   0   -0.90    5.60
   8  22   0    2.20    4.90
   8  22   0   -0.20    4.50
   8  22   0    2.80    4.40
   8  22   0    0.30    7.50
   8  22   0   -4.00    5.60
  -9 -22   0    2.90    4.60
   9  22   0   -8.40    4.20
   9  22   0   -1.30    4.80
   9  22   0   -0.10    5.90
   9  22   0  -20.50    7.30
 -10 -22   0   -4.10    4.00
  10  22   0   -1.90    5.20
 -11 -22   0   -3.70    3.40
  11  22   0    3.60    4.90
  11  22   0    0.50    5.10
 -12 -22   0    3.40    4.30
  12  22   0    5.20    4.40
  12  22   0   19.40    6.10
 -13 -22   0   -2.00    3.50
   5 -23   0    4.10    3.10
   5 -23   0   -0.50    3.80
   5 -23   0   -0.40   31.40
   5 -23   0   -1.20    4.30
   5 -23   0    4.80    2.80
  -5  23   0    5.10    4.20
   4 -23   0   -2.60    2.90
   4 -23   0    2.70   40.40
   4 -23   0    0.90    4.90
   4 -23   0   -1.20    5.10
   4 -23   0   -2.10    3.20
  -4  23   0   -1.20    4.70
  -4  23   0    2.60    4.90
  -4  23   0    5.60    5.10
   3 -23   0   -7.40    4.00
   3 -23   0    6.50   38.10
   3 -23   0   -2.70   11.00
   3 -23   0    1.30    4.20
   3 -23   0    5.00    4.90
   3 -23   0    2.40    5.70
  -3  23   0    9.80    6.10
  -3  23   0    5.60    5.30
  -3  23   0   -1.80    5.10
   2 -23   0   11.80    6.20
   2 -23   0   22.00    7.20
   2 -23   0   13.80    6.80
   2 -23   0   14.60    7.70
   2 -23   0   14.50    6.50
   2 -23   0  -11.60   35.20
  -2  23   0   31.00    8.20
  -2  23   0    5.70    5.00
  -2  23   0   21.40    7.70
  -2  23   0   19.30    7.70
   1 -23   0   15.10    8.90
   1 -23   0   -7.30   32.00
   1 -23   0    7.20    5.20
   1 -23   0    1.40    6.00
   1 -23   0   12.40    6.70
   1 -23   0    7.50    6.00
   1 -23   0   23.10    8.70
   1 -23   0   13.10    6.30
  -1  23   0   20.40    8.10
  -1  23   0   19.90    5.90
  -1  23   0   27.20    9.00
  -1  23   0   22.10    8.30
   0 -23   0   23.80   10.40
   0 -23   0    3.90    7.30
   0 -23   0   12.00    6.10
   0 -23   0   24.40    8.20
   0 -23   0   -6.60   15.80
   0 -23   0   -7.10    7.80
   0 -23   0   11.90    6.30
   0 -23   0   18.40    7.60
   0 -23   0   15.40    6.90
   0  23   0   27.70   10.20
   0  23   0   28.50   10.70
   0  23   0    4.50    9.40
   0  23   0   26.80    8.60
   0  23   0   23.00   10.20
  -1 -23   0   -8.10    7.10
  -1 -23   0    0.60    5.40
  -1 -23   0   -5.20   21.50
  -1 -23   0   -1.40    8.10
  -1 -23   0    0.60    5.70
  -1 -23   0   -4.90    7.50
  -1 -23   0    2.20    6.60
  -1 -23   0   -1.10    4.90
  -1 -23   0    3.70    6.00
   1  23   0    2.90    6.40
   1  23   0   -0.80    5.10
   1  23   0   -9.10    8.90
   1  23   0   -7.60    9.30
   1  23   0   -0.30    6.40
  -2 -23   0  -13.10    6.60
  -2 -23   0   -9.30    4.40
  -2 -23   0    1.20   21.20
  -2 -23   0    5.00    9.40
  -2 -23   0    0.30    5.80
  -2 -23   0   -0.10    5.20
  -2 -23   0    7.80    6.50
  -2 -23   0   -7.20    7.00
   2  23   0   -3.60    6.10
   2  23   0   -1.80    7.80
   2  23   0   -5.90    5.80
   2  23   0   -4.30    7.20
   2  23   0   -1.40    4.40
  -3 -23   0   19.60    7.30
  -3 -23   0   14.70    9.50
  -3 -23   0    6.70   24.80
  -3 -23   0   20.60    7.60
  -3 -23   0    8.00   12.40
  -3 -23   0   18.90    7.80
  -3 -23   0   14.40    7.40
  -3 -23   0   18.60    9.70
   3  23   0   31.40    9.60
   3  23   0   13.70    9.20
   3  23   0   33.40    9.00
   3  23   0   21.00   10.00
   3  23   0   18.60    8.30
  -4 -23   0    6.40    6.00
  -4 -23   0   14.20    7.30
  -4 -23   0   -1.60    7.40
  -4 -23   0    5.60    9.10
  -4 -23   0   17.20   27.70
  -4 -23   0   21.20    7.90
   4  23   0    6.20    6.40
   4  23   0   13.10    8.30
   4  23   0   19.60   11.10
   4  23   0   10.20    6.30
   4  23   0  -11.50    7.10
  -5 -23   0   20.50   10.30
  -5 -23   0   19.40    9.00
  -5 -23   0    6.20   20.60
  -5 -23   0   22.60    6.60
  -5 -23   0    6.00    8.40
  -5 -23   0   18.40    7.00
   5  23   0   28.90    8.60
   5  23   0   17.70   10.90
   5  23   0   -9.00    9.40
   5  23   0   13.90    7.40
   5  23   0   27.30   13.00
  -6 -23   0   16.60    9.10
  -6 -23   0   -0.60   17.20
  -6 -23   0   27.80    8.10
  -6 -23   0   23.40   10.70
   6  23   0   28.90   10.60
   6  23   0   32.60    7.70
   6  23   0   48.10    9.40
   6  23   0   43.60    9.90
  -7 -23   0   67.69   15.30
  -7 -23   0   38.40   10.70
   7  23   0   88.49   10.20
   7  23   0   48.50    9.80
   7  23   0   87.69   10.40
   7  23   0   94.79   14.80
   7  23   0   72.09   12.80
  -8 -23   0   13.10    7.90
  -8 -23   0   12.90    9.40
   8  23   0   12.30    5.50
   8  23   0    8.60    4.70
   8  23   0   18.40    7.30
  -9 -23   0   40.20   11.80
  -9 -23   0   22.80    8.70
   9  23   0   14.80    5.20
   9  23   0   50.59    9.70
 -10 -23   0    4.50    7.00
 -10 -23   0   -8.50    5.90
  10  23   0   -4.90    3.80
 -11 -23   0    1.00    7.00
 -11 -23   0    2.80    6.00
  11  23   0    3.00    4.70
  11  23   0   -9.00    6.30
  12  23   0    6.70    5.10
   3 -24   0    6.10    4.00
   3 -24   0   -1.20    4.00
   3 -24   0    9.90    4.40
   3 -24   0   13.20   35.50
   3 -24   0   14.30    5.40
  -3  24   0   10.30    5.40
   2 -24   0   42.30   42.00
   2 -24   0   -2.90    4.20
   2 -24   0    2.70    3.90
   2 -24   0   -2.50    4.10
   2 -24   0   -8.70    5.90
   2 -24   0    1.70    3.80
  -2  24   0    2.70    9.50
  -2  24   0   -4.50    6.60
  -2  24   0   10.70   10.10
   1 -24   0    7.00    6.70
   1 -24   0    2.50    5.10
   1 -24   0   10.30    5.60
   1 -24   0    3.90    6.90
   1 -24   0   12.70   38.50
   1 -24   0   11.90    5.30
   1 -24   0    3.50    4.30
  -1  24   0   19.70    7.40
  -1  24   0   11.10    5.70
  -1  24   0   20.00    7.10
   0 -24   0    1.90    5.20
   0 -24   0   -5.40    7.30
   0 -24   0    4.00    6.10
   0 -24   0   -3.50    3.50
   0 -24   0   -0.10    4.50
   0 -24   0  -13.10    4.30
   0  24   0   -1.30    3.70
   0  24   0   -0.50    5.70
   0  24   0   -0.50    5.20
   0  24   0    7.30    6.40
  -1 -24   0    3.20    7.40
  -1 -24   0   -1.50    5.00
  -1 -24   0    1.40    9.70
  -1 -24   0   12.50    7.20
  -1 -24   0    4.00    4.60
  -1 -24   0    7.50    7.10
   1  24   0   -3.20    5.20
   1  24   0   15.00    7.80
   1  24   0   15.50    7.60
   1  24   0    2.10    4.20
  -2 -24   0    9.00    9.50
  -2 -24   0    6.70    4.30
  -2 -24   0    4.50    5.60
  -2 -24   0  -18.60    8.30
  -2 -24   0   -4.50   14.60
  -2 -24   0   -1.20    7.10
  -2 -24   0   -5.00    4.80
   2  24   0   -1.70    6.50
   2  24   0    3.60    6.40
   2  24   0   -0.30    6.50
   2  24   0    3.70    6.50
  -3 -24   0   -0.10    5.20
  -3 -24   0  -16.70    5.60
  -3 -24   0   -7.50    5.30
  -3 -24   0    3.40    6.30
  -3 -24   0   16.40    8.00
  -3 -24   0   -5.20    4.70
   3  24   0    0.90    5.10
   3  24   0   -0.90    4.80
   3  24   0    6.00    7.30
   3  24   0    7.40    6.80
  -4 -24   0    4.60   16.50
  -4 -24   0    6.80    6.70
  -4 -24   0   -2.70    6.90
  -4 -24   0  -12.00    4.60
  -4 -24   0    3.70    7.90
  -4 -24   0   -4.20    4.60
  -4 -24   0    2.00    4.70
   4  24   0    0.30    4.40
   4  24   0   -2.30    5.20
   4  24   0    1.70    6.00
   4  24   0   -7.50    7.10
  -5 -24   0   -2.60   17.50
  -5 -24   0    1.50    5.40
  -5 -24   0    8.80    8.50
  -5 -24   0    5.70    6.20
  -5 -24   0  -12.80   10.40
  -5 -24   0   -5.70    3.30
   5  24   0   -0.80    5.90
   5  24   0    1.90    4.70
   5  24   0   -1.40    4.70
   5  24   0   14.40    8.40
  -6 -24   0    7.40    7.70
  -6 -24   0    3.40   29.00
  -6 -24   0    2.70    6.70
   6  24   0  -10.10    4.10
   6  24   0    2.70    5.80
   6  24   0   -1.70    2.60
   6  24   0    5.00    5.10
   6  24   0   -6.90   10.20
  -7 -24   0   13.30    7.40
  -7 -24   0    4.70    7.50
   7  24   0    0.90    5.70
   7  24   0   -4.70    5.10
   7  24   0   -3.00    4.50
   7  24   0    3.60    5.70
  -8 -24   0    3.80    7.40
  -8 -24   0   15.00    8.00
   8  24   0    0.10    4.20
   8  24   0   25.50    8.10
  -9 -24   0   -6.40    5.40
  -9 -24   0   -5.80    5.40
   9  24   0    2.80    5.20
  10  24   0   14.30    5.50
  11  24   0    1.90    3.80
   1 -25   0   12.60    6.40
   1 -25   0   10.40    5.10
   1 -25   0   25.40   38.20
  -1  25   0   18.60    6.20
  -1  25   0   11.70    6.10
   0 -25   0    4.00    4.40
   0 -25   0    2.40    3.60
   0 -25   0  -15.30   31.10
   0 -25   0   -1.70    4.30
   0  25   0   -0.70    5.60
   0  25   0    9.20    6.20
   0  25   0    4.80    5.10
   0  25   0    7.10    4.00
  -1 -25   0   11.40   35.50
  -1 -25   0    5.40    4.70
  -1 -25   0   -2.70    3.50
  -1 -25   0   11.30    5.20
   1  25   0    2.70    3.60
   1  25   0   14.20    7.90
   1  25   0   18.70    5.30
  -2 -25   0    9.60    4.70
  -2 -25   0   -7.50   26.40
  -2 -25   0    7.70    4.60
   2  25   0   18.70    7.60
   2  25   0   12.20    5.20
   2  25   0    3.10    4.20
   2  25   0    7.10    9.00
  -3 -25   0   10.00    4.70
  -3 -25   0    7.30    5.30
  -3 -25   0   19.20   28.80
   3  25   0    2.40    3.40
   3  25   0   23.90    7.10
   3  25   0    5.80    4.60
  -4 -25   0   -0.30    3.70
  -4 -25   0    2.70   24.40
  -4 -25   0   12.90    5.40
   4  25   0   14.70    7.80
   4  25   0   17.30    8.90
   4  25   0    8.60    5.20
   4  25   0   12.60    6.80
  -5 -25   0    1.50   25.40
  -5 -25   0    6.50    4.80
   5  25   0    7.90    5.00
   5  25   0   12.10    5.60
   5  25   0   11.50    6.90
   5  25   0    7.80    5.80
  -6 -25   0    1.40    4.20
   6  25   0    3.30    4.40
   6  25   0    6.00    5.70
   6  25   0    5.10    4.70
  -7 -25   0    3.50    4.70
   7  25   0    1.20    3.60
   7  25   0    6.70    5.50
  -8 -25   0   10.80    5.10
   8  25   0   17.60    6.30
  -9 -25   0    9.90    4.50
   9  25   0   11.10    4.90
  -2 -26   0   -0.70    3.60
  -3 -26   0  -11.40   24.70
  -3 -26   0   -1.20    3.50
  -3 -26   0   -0.30    3.60
   3  26   0    5.40    4.70
   3  26   0    3.20    4.00
   3  26   0   -1.00    3.70
  -4 -26   0  -22.60   19.30
  -4 -26   0    1.80    3.70
   4  26   0   -1.90    3.70
   4  26   0    5.60    3.80
   4  26   0    3.90    6.60
  -5 -26   0    2.70    3.80
   5  26   0   -1.90    3.60
   5  26   0   -6.60    3.40
  -6 -26   0    3.10    4.00
   6  26   0  -11.30    4.50
   8  25  -1   11.20    5.70
  -8 -25   1   24.70    6.40
   7  25  -1   27.40    5.30
  -7 -25   1   30.80    7.20
   6  25  -1    2.80    4.90
   6  25  -1    0.00    4.20
   6  25  -1   -4.00    3.80
  -6 -25   1   -0.10    4.10
   5  25  -1   14.70    6.10
   5  25  -1   12.50    5.20
   5  25  -1    3.40    4.80
  -5 -25   1    0.60    4.50
  -5 -25   1   22.20   28.70
   4  25  -1   -1.60    3.80
   4  25  -1    2.30    6.60
   4  25  -1    2.40    4.30
  -4 -25   1   -2.80    4.00
  -4 -25   1    4.80   27.80
  -4 -25   1    2.20    4.00
   3  25  -1    7.00    4.60
   3  25  -1   -1.00    5.10
   3  25  -1   -0.20    6.00
  -3 -25   1    5.50    4.70
  -3 -25   1    7.90    4.00
  -3 -25   1    8.40   26.50
   2  25  -1    5.70    5.20
   2  25  -1    0.60    3.90
   2  25  -1    1.20    5.60
  -2 -25   1    1.80    4.10
  -2 -25   1   -5.50    3.00
  -2 -25   1   -8.50   31.10
   1  25  -1   -2.90    2.10
   1  25  -1    2.90    5.20
   1  25  -1    5.00    3.90
   1  25  -1   -1.50    5.60
  -1 -25   1    6.70    4.20
  -1 -25   1   -0.20    3.20
  -1 -25   1    4.90   33.70
  -1 -25   1   -2.90    3.30
   0  25  -1    4.10    5.10
   0  25  -1    2.30    3.20
   0  25  -1    2.80    3.30
   0 -25   1  -14.90   27.10
   0 -25   1    1.50    3.80
   0 -25   1   -0.60    3.50
   0 -25   1    1.20    4.10
  -1  25  -1   20.80    6.40
   1 -25   1   19.60    5.00
   1 -25   1    6.00   32.40
   1 -25   1    4.20    3.70
   1 -25   1   10.90    4.30
  10  24  -1    1.00    3.90
   9  24  -1   11.80    5.30
  -9 -24   1   -8.60    5.80
  -9 -24   1    2.80    6.20
   8  24  -1    4.70    5.20
   8  24  -1   10.60    4.30
  -8 -24   1    2.50    7.70
  -8 -24   1    8.10    6.80
   7  24  -1    4.40    4.70
   7  24  -1    5.90    4.60
  -7 -24   1    4.20    7.50
  -7 -24   1    1.00    6.70
   6  24  -1   16.00    5.80
   6  24  -1    7.10    6.20
   6  24  -1    9.50    7.80
   6  24  -1    7.40    4.30
  -6 -24   1   -5.00    6.70
  -6 -24   1   17.70   16.90
   5  24  -1  -12.10    6.80
   5  24  -1    2.20    5.10
   5  24  -1   -4.40    2.10
  -5 -24   1   -4.90   10.90
  -5 -24   1   -9.50    6.90
  -5 -24   1    3.60    5.50
   4  24  -1    4.60    6.50
   4  24  -1    0.90    4.80
   4  24  -1   -0.50    4.00
   4  24  -1    0.40    7.00
  -4 -24   1  -10.80    4.10
  -4 -24   1    4.00    5.00
  -4 -24   1   -2.70    7.40
  -4 -24   1    9.10    4.40
  -4 -24   1   -0.70   18.40
  -4 -24   1    1.90    7.10
   3  24  -1    3.00    4.20
   3  24  -1    2.50    7.10
   3  24  -1    9.30    7.00
  -3 -24   1   -5.70   16.70
  -3 -24   1   17.30   14.30
  -3 -24   1   10.80    6.00
  -3 -24   1   -8.60    4.50
  -3 -24   1   -7.10    7.10
  -3 -24   1   16.50   12.90
  -3 -24   1    3.40    4.60
   2  24  -1    9.50    6.70
   2  24  -1   -3.30    4.30
   2  24  -1    0.40    4.40
   2  24  -1   -2.60    6.20
  -2 -24   1    0.70    5.50
  -2 -24   1   -2.20    4.10
  -2 -24   1    3.60    6.80
  -2 -24   1   -9.50    4.40
  -2 -24   1   -3.40    6.50
  -2 -24   1   -3.50    7.90
  -2 -24   1    2.80    4.30
   1  24  -1    6.20    4.50
   1  24  -1    5.00    6.30
   1  24  -1   17.00    7.50
   1  24  -1    7.90    5.60
  -1 -24   1  -11.80   17.80
  -1 -24   1    1.50    8.00
  -1 -24   1    9.00    5.20
  -1 -24   1    5.10    5.40
  -1 -24   1    0.40    4.10
  -1 -24   1   15.50    7.70
   0  24  -1   26.80    7.90
   0  24  -1   19.00    7.20
   0  24  -1   11.00    5.70
   0  24  -1   27.10    5.80
   0 -24   1   17.10    6.70
   0 -24   1    2.90    4.70
   0 -24   1   26.10   11.60
   0 -24   1    8.90    5.70
   0 -24   1    7.60   27.90
   0 -24   1    9.00    4.80
  -1  24  -1   26.80    8.10
  -1  24  -1   25.50    6.70
  -1  24  -1   14.40    6.40
  -1  24  -1   40.80    8.40
   1 -24   1   12.70    5.60
   1 -24   1    8.70   41.40
   1 -24   1   -0.80    5.50
   1 -24   1   14.40    6.00
   1 -24   1   13.70    5.40
   1 -24   1   18.30    6.30
   1 -24   1    5.80    7.00
  -2  24  -1   14.10    5.70
  -2  24  -1    8.80    6.10
  -2  24  -1   18.40    6.50
   2 -24   1    8.60    4.20
   2 -24   1    5.10    4.50
   2 -24   1   11.10    6.00
   2 -24   1   -7.60   28.80
   2 -24   1    5.30    5.00
  -3  24  -1   25.10    6.10
   3 -24   1  -21.30   23.10
   3 -24   1    3.00    4.40
   3 -24   1    7.50    4.10
   3 -24   1   10.20    4.30
   3 -24   1    7.10    5.00
  12  23  -1    9.90    3.80
  11  23  -1    6.50    4.20
 -11 -23   1    2.80    7.00
  10  23  -1   17.00    6.20
  10  23  -1   -2.00    5.40
   9  23  -1   10.10    7.50
  -9 -23   1    9.70    7.70
  -9 -23   1    5.90    6.30
   8  23  -1    8.10    8.40
   8  23  -1    8.60    5.60
   8  23  -1    7.60    6.10
  -8 -23   1   10.00    8.30
  -8 -23   1    4.70    7.60
   7  23  -1   20.40    9.70
   7  23  -1   23.20    6.40
   7  23  -1    7.40    3.60
   7  23  -1    6.90    5.30
   7  23  -1    9.00    6.40
  -7 -23   1   12.70    8.10
  -7 -23   1   18.60    8.80
  -7 -23   1  -13.90   16.80
   6  23  -1   23.60   10.10
   6  23  -1   24.80    7.00
   6  23  -1    9.50    5.00
   6  23  -1   28.10   10.50
   6  23  -1   25.50    8.20
  -6 -23   1   25.30   10.70
  -6 -23   1   13.80    9.30
   5  23  -1   25.50   10.30
   5  23  -1   18.70    7.60
   5  23  -1   16.80    6.60
   5  23  -1   23.30   16.00
   5  23  -1   17.30    8.30
  -5 -23   1   -2.50   19.00
  -5 -23   1   18.00    7.10
  -5 -23   1   22.80    9.00
  -5 -23   1   11.10    6.10
  -5 -23   1   -6.60    6.50
  -5 -23   1    4.00    7.90
   4  23  -1   17.40   13.90
   4  23  -1   -1.30    6.20
   4  23  -1   10.20    7.00
  -4 -23   1    0.50    5.50
  -4 -23   1   -3.90    4.10
  -4 -23   1    1.10   21.40
  -4 -23   1   14.10    6.10
  -4 -23   1   -0.60    8.60
  -4 -23   1    8.90    9.60
  -4 -23   1  -10.70    5.50
   3  23  -1   -3.30    5.00
   3  23  -1   -8.40    6.20
   3  23  -1   -6.70    4.70
  -3 -23   1   -0.50    4.30
  -3 -23   1   -6.40    7.80
  -3 -23   1    2.20    5.70
  -3 -23   1   -5.40   18.20
  -3 -23   1   -1.70    7.40
  -3 -23   1    0.60    5.00
  -3 -23   1   -6.10    4.90
  -3 -23   1   -6.50    7.50
   2  23  -1    1.90    8.00
   2  23  -1    2.30    5.50
   2  23  -1    0.30    7.10
   2  23  -1  -10.30    8.90
  -2 -23   1   -2.60    7.90
  -2 -23   1   12.40   23.60
  -2 -23   1    2.00    5.50
  -2 -23   1   -6.10    6.90
  -2 -23   1   -2.10    5.60
  -2 -23   1   -1.10    4.20
  -2 -23   1  -13.00    7.60
  -2 -23   1   -7.60    5.30
  -2 -23   1    4.60    5.60
   1  23  -1    1.70    6.50
   1  23  -1    7.50   10.80
   1  23  -1   -2.60    4.50
   1  23  -1   -1.30    7.00
  -1 -23   1    5.30    8.80
  -1 -23   1   16.30   31.10
  -1 -23   1   -2.10    4.40
  -1 -23   1   -0.80    5.20
  -1 -23   1   -2.50    4.50
  -1 -23   1    2.50    6.60
  -1 -23   1  -12.50    5.70
  -1 -23   1   -2.80    5.20
  -1 -23   1   -0.70    6.50
   0  23  -1    1.30    6.60
   0  23  -1   -2.50    7.10
   0  23  -1    4.10    7.60
   0 -23   1   -2.10    4.20
   0 -23   1   -1.10    8.70
   0 -23   1   -2.40    6.80
   0 -23   1    1.10    4.90
   0 -23   1   -1.10    7.70
   0 -23   1   -2.90    5.70
   0 -23   1    2.50    5.80
   0 -23   1   -0.30    5.80
   0 -23   1   -5.50   28.40
  -1  23  -1   -2.90    3.40
  -1  23  -1   -2.80    6.10
  -1  23  -1   -6.90    5.40
   1 -23   1    6.20    7.20
   1 -23   1   -7.80    6.00
   1 -23   1   -3.30    5.30
   1 -23   1    0.00    4.80
   1 -23   1   -2.80    4.70
   1 -23   1   -4.50    4.80
   1 -23   1    4.00   26.20
  -2  23  -1    7.70    6.20
  -2  23  -1   -3.50    5.00
  -2  23  -1   -0.20    4.10
  -2  23  -1   -0.50    6.10
   2 -23   1    2.20    7.10
   2 -23   1    0.60   32.60
   2 -23   1    4.80    5.70
   2 -23   1    1.80    4.10
   2 -23   1    9.40    6.70
   2 -23   1    6.70    7.10
  -3  23  -1   11.20    6.50
  -3  23  -1   14.70    6.00
  -3  23  -1   13.00    6.50
   3 -23   1    8.40   32.90
   3 -23   1    2.90    5.40
   3 -23   1    9.20    6.00
   3 -23   1    1.70    9.90
   3 -23   1    0.80    3.60
   3 -23   1    8.10    5.10
   3 -23   1    4.10    5.10
  -4  23  -1    6.70    5.40
  -4  23  -1   14.50    5.80
  -4  23  -1    9.20    6.80
   4 -23   1    8.90    5.90
   4 -23   1    6.20    4.60
   4 -23   1    8.30    4.70
   4 -23   1    3.10    4.80
   4 -23   1   16.10   34.60
  -5  23  -1    6.30    4.40
   5 -23   1    5.10    5.40
   5 -23   1   -4.10    2.30
   5 -23   1   -1.50    3.30
   5 -23   1   -0.20    4.00
   5 -23   1   -5.80   31.60
 -13 -22   1    5.20    4.80
  12  22  -1   -2.10    3.70
  12  22  -1   -4.40    4.30
 -12 -22   1    5.30    4.00
  11  22  -1    8.80    5.40
  11  22  -1   12.60    6.30
 -11 -22   1    5.80    4.00
  10  22  -1    5.90    6.00
  10  22  -1    6.70    2.80
 -10 -22   1    2.70    4.20
   9  22  -1   -4.10    8.90
   9  22  -1  -13.90    6.80
   9  22  -1   10.30    6.80
  -9 -22   1    6.50    5.50
   8  22  -1   -4.70    4.20
   8  22  -1  -10.90    4.30
   8  22  -1   -6.40    4.10
   8  22  -1  -10.00    5.40
   8  22  -1    3.80    6.20
  -8 -22   1    3.30    8.70
   7  22  -1    8.60    7.00
   7  22  -1   41.70   11.90
   7  22  -1   21.90   11.20
   7  22  -1   19.40    5.40
   7  22  -1   38.90    9.90
  -7 -22   1   47.20   13.90
  -7 -22   1   -7.70   20.40
  -7 -22   1   63.89   21.90
   6  22  -1    9.00    8.50
   6  22  -1    1.50    8.20
   6  22  -1   17.00    8.00
   6  22  -1    9.10    5.90
   6  22  -1    7.50    6.90
  -6 -22   1   16.20    9.80
  -6 -22   1   10.80    8.60
  -6 -22   1   10.00    8.10
  -6 -22   1    6.30    5.20
  -6 -22   1   -5.60   17.70
  -6 -22   1   -3.20    4.40
   5  22  -1   45.80   16.50
   5  22  -1   66.09   11.90
   5  22  -1   45.80   11.70
   5  22  -1   45.40   12.30
  -5 -22   1   29.70    8.00
  -5 -22   1   38.50   11.80
  -5 -22   1    8.00   22.30
  -5 -22   1   22.60   10.20
   4  22  -1   32.10    9.80
   4  22  -1   19.80   10.80
   4  22  -1   26.90    8.40
   4  22  -1   25.00   10.50
   4  22  -1   32.00   10.80
  -4 -22   1    5.30    7.80
  -4 -22   1    7.60    8.60
  -4 -22   1   20.60    7.50
  -4 -22   1   15.10    7.40
  -4 -22   1   21.30   10.90
  -4 -22   1   -8.20   21.10
   3  22  -1   82.09   14.60
   3  22  -1  101.09   14.90
   3  22  -1   99.69   14.90
   3  22  -1  132.39   15.00
   3  22  -1   72.39   12.20
  -3 -22   1   97.69   16.80
  -3 -22   1   89.79   13.90
  -3 -22   1   83.29   12.20
  -3 -22   1   93.59   13.00
  -3 -22   1   95.09   19.50
  -3 -22   1   65.59   14.30
   2  22  -1   27.60    7.80
   2  22  -1   39.80   10.40
   2  22  -1   16.90    9.20
   2  22  -1   28.00    9.40
  -2 -22   1   22.40    8.30
  -2 -22   1   20.80    6.50
  -2 -22   1   27.60    8.20
  -2 -22   1   21.90    7.90
  -2 -22   1   11.60   32.50
  -2 -22   1   38.50   11.70
  -2 -22   1   37.00   12.00
  -2 -22   1   24.20    8.80
  -2 -22   1   30.40   11.60
   1  22  -1   29.40   10.30
   1  22  -1   39.00    8.90
   1  22  -1   44.30   10.90
  -1 -22   1   26.90    8.60
  -1 -22   1   18.90    7.40
  -1 -22   1   24.70   13.60
  -1 -22   1   31.10    9.20
  -1 -22   1   24.50    8.90
  -1 -22   1   18.70   10.70
  -1 -22   1   -0.30   30.90
  -1 -22   1   35.20   10.10
   0  22  -1   -0.60    7.10
   0  22  -1    3.20    7.30
   0  22  -1   -2.20    6.00
   0  22  -1    5.40    5.10
   0 -22   1    0.70    6.20
   0 -22   1   -1.90    6.00
   0 -22   1   -2.00    8.80
   0 -22   1   -0.70    4.90
   0 -22   1   -7.00    4.80
   0 -22   1    0.30    7.30
   0 -22   1   -5.30    6.80
   0 -22   1  -10.00   21.20
   0 -22   1    0.90    5.40
  -1  22  -1   -0.10    4.60
  -1  22  -1    2.60    6.50
  -1  22  -1   -6.90   12.30
  -1  22  -1   10.10    8.00
   1 -22   1   -8.60    7.10
   1 -22   1    7.00    6.20
   1 -22   1    7.40   34.00
   1 -22   1    1.70    6.30
   1 -22   1    7.70    7.00
   1 -22   1    3.60    5.00
   1 -22   1   12.30    7.20
   1 -22   1   11.50    7.30
   1 -22   1   -3.60    7.90
  -2  22  -1   13.60    5.30
  -2  22  -1   32.30    8.30
   2 -22   1   12.00    6.40
   2 -22   1    6.20    6.50
   2 -22   1    2.20    6.30
   2 -22   1   16.20    7.30
   2 -22   1    7.80    7.80
   2 -22   1   -8.30   32.50
   2 -22   1   14.70    7.50
  -3  22  -1   52.49   10.40
  -3  22  -1   40.90    9.10
   3 -22   1   30.30    9.80
   3 -22   1   17.50    6.60
   3 -22   1   26.00    8.30
   3 -22   1   28.70    8.50
   3 -22   1   42.80   12.50
   3 -22   1   25.40    8.40
   3 -22   1   11.60   44.70
  -4  22  -1   27.60    7.20
  -4  22  -1   20.30    6.80
   4 -22   1   11.10   11.20
   4 -22   1   25.50    8.00
   4 -22   1   10.40    5.50
   4 -22   1   -2.90    7.50
   4 -22   1   11.80    4.70
   4 -22   1   -6.60   40.00
   4 -22   1   16.60    6.90
  -5  22  -1   20.40    8.20
  -5  22  -1   -2.60    7.90
  -5  22  -1   24.90    6.10
   5 -22   1    0.00   37.40
   5 -22   1   13.20    9.40
   5 -22   1    5.90    3.60
   5 -22   1   13.00    6.50
   5 -22   1    5.40    8.10
   5 -22   1   19.70    5.80
   5 -22   1   15.80    6.40
  -6  22  -1    3.00    4.20
   6 -22   1    4.30    4.50
   6 -22   1   16.70   39.00
   6 -22   1   15.80    6.10
   6 -22   1    4.90    3.00
   6 -22   1   21.80    7.40
 -14 -21   1    1.60    3.90
  13  21  -1    4.90    4.50
  13  21  -1   16.50    5.80
  13  21  -1    1.10    3.00
 -13 -21   1   14.60    5.90
  12  21  -1   -3.10    2.40
  12  21  -1    3.60    4.20
  12  21  -1    1.70    5.20
 -12 -21   1    0.70    8.80
  11  21  -1    8.40    3.20
  11  21  -1   18.40    7.70
  11  21  -1    6.20    5.70
 -11 -21   1   14.50    7.70
  10  21  -1   -3.20    5.50
  10  21  -1    3.00    7.90
 -10 -21   1   -2.30    4.70
   9  21  -1   -3.40    5.30
   9  21  -1   -9.80    3.90
   9  21  -1   -7.30    3.90
   9  21  -1  -17.40    7.50
   9  21  -1   -3.60   10.30
  -9 -21   1   -0.30    4.50
   8  21  -1   10.00    8.50
   8  21  -1    3.90    4.60
   8  21  -1    1.40    5.30
   8  21  -1   -2.30    6.20
   8  21  -1    3.20    5.00
   8  21  -1   -1.30    4.80
   8  21  -1   -5.50    4.10
  -8 -21   1    1.40    4.80
  -8 -21   1    7.00    9.40
  -8 -21   1   -4.20    5.60
   7  21  -1   18.80    8.00
   7  21  -1   23.50    7.60
   7  21  -1   18.10    8.00
   7  21  -1    8.10    9.00
   7  21  -1   14.80    7.40
   7  21  -1   23.00   10.60
   7  21  -1   11.10    5.90
   7  21  -1    0.50    5.70
  -7 -21   1   10.20   11.40
  -7 -21   1    3.70   15.60
  -7 -21   1   10.20    7.60
   6  21  -1    0.20    5.00
   6  21  -1   10.70    7.10
   6  21  -1    6.20    7.30
   6  21  -1    4.30    8.10
   6  21  -1    3.30    6.40
   6  21  -1   12.70    7.80
  -6 -21   1    6.80    7.30
  -6 -21   1    1.70    5.20
  -6 -21   1   -0.20    8.90
  -6 -21   1   -8.90    9.80
  -6 -21   1   -8.90    4.00
  -6 -21   1   -9.80   15.80
   5  21  -1  -12.20    3.80
   5  21  -1    0.40    6.30
   5  21  -1   -7.70    7.10
   5  21  -1   -3.00    8.00
   5  21  -1    3.50    7.20
   5  21  -1   14.30    7.60
  -5 -21   1    2.00    4.90
  -5 -21   1    0.10    6.70
  -5 -21   1  -19.60   13.40
  -5 -21   1   -7.50    4.70
  -5 -21   1   11.60    8.90
  -5 -21   1   -0.10    5.60
  -5 -21   1   -4.10    7.40
   4  21  -1    8.00    6.80
   4  21  -1   -0.10    8.10
   4  21  -1   24.20    9.40
   4  21  -1   18.40   10.40
   4  21  -1   16.00    8.60
   4  21  -1   21.60   11.00
  -4 -21   1    0.40   22.50
  -4 -21   1   28.60   10.80
  -4 -21   1    5.10    7.70
  -4 -21   1    8.80    6.10
  -4 -21   1   14.90   10.60
  -4 -21   1   14.70    9.40
  -4 -21   1   16.40    7.10
   3  21  -1   16.70    8.80
   3  21  -1   12.40    9.40
   3  21  -1    3.00    6.20
   3  21  -1    1.80    8.90
  -3 -21   1   -0.50    6.60
  -3 -21   1    4.80    5.60
  -3 -21   1    0.90    7.60
  -3 -21   1    9.40   32.00
  -3 -21   1   -8.40    5.30
  -3 -21   1    5.80    6.90
  -3 -21   1   -4.70    6.30
   2  21  -1    8.10    8.00
   2  21  -1    0.60    7.40
   2  21  -1    3.60    5.80
   2  21  -1   17.50    9.90
  -2 -21   1   12.80    9.30
  -2 -21   1   -0.20    5.50
  -2 -21   1   -8.50   22.50
  -2 -21   1    4.30    7.20
  -2 -21   1    0.80    8.40
  -2 -21   1  -11.60   10.20
  -2 -21   1   13.90    7.50
  -2 -21   1    2.40    6.80
   1  21  -1    2.60    8.00
   1  21  -1    8.70    6.10
   1  21  -1    4.50    7.70
   1  21  -1    7.00    6.30
   1  21  -1    5.50    8.90
  -1 -21   1   -2.60   11.50
  -1 -21   1   -2.70    5.80
  -1 -21   1    6.40    8.60
  -1 -21   1    1.20    6.00
  -1 -21   1   15.60    9.60
  -1 -21   1    0.30    6.30
  -1 -21   1    5.20    6.20
  -1 -21   1   -9.30   19.70
  -1 -21   1    0.20    6.40
  -1 -21   1    5.80    9.00
   0  21  -1    1.70    4.30
   0  21  -1   -2.50    5.90
   0  21  -1    5.70    7.80
   0  21  -1    0.30    9.30
   0 -21   1   -3.50    5.50
   0 -21   1    0.70    9.60
   0 -21   1   -4.30    4.80
   0 -21   1  -10.40    5.60
   0 -21   1    4.30   34.90
   0 -21   1  -10.90    5.30
   0 -21   1    4.00    5.80
   0 -21   1   -5.10    7.30
   0 -21   1   -5.20    7.10
   0 -21   1   -1.40    6.20
  -1  21  -1   -4.10    5.50
  -1  21  -1   -5.80    3.50
  -1  21  -1   -2.10    7.30
  -1  21  -1    1.50    7.20
   1 -21   1   -7.20    6.30
   1 -21   1   -8.20    9.30
   1 -21   1   -6.90   10.00
   1 -21   1   -7.00    5.20
   1 -21   1   10.00    7.00
   1 -21   1   12.80    9.50
   1 -21   1   -2.00    5.20
   1 -21   1    3.20    6.30
   1 -21   1    4.70    5.10
   1 -21   1   -3.70   35.00
  -2  21  -1    8.70    4.50
  -2  21  -1   -6.40    8.10
  -2  21  -1    5.20    7.30
  -2  21  -1   -9.80    5.60
   2 -21   1  -13.70    6.80
   2 -21   1    3.50    5.90
   2 -21   1    1.80    7.80
   2 -21   1    3.90    6.80
   2 -21   1    6.50    7.60
   2 -21   1    3.90    8.30
   2 -21   1    4.50    6.80
   2 -21   1    3.60    4.90
   2 -21   1   11.00   39.00
  -3  21  -1   -6.00    5.30
  -3  21  -1    9.30    7.00
  -3  21  -1    1.80    7.00
   3 -21   1    1.30    7.50
   3 -21   1   -9.10    9.30
   3 -21   1   -4.10    4.70
   3 -21   1    3.70   37.10
   3 -21   1   -1.60   10.30
   3 -21   1   10.30    6.50
   3 -21   1    5.10    5.50
  -4  21  -1    6.20    5.30
  -4  21  -1   -5.90    5.60
   4 -21   1    3.10    7.20
   4 -21   1    8.60    4.80
   4 -21   1   -4.80    5.40
   4 -21   1    5.00    8.30
   4 -21   1    9.90   38.20
   4 -21   1    2.30    5.10
   4 -21   1   -3.30    5.60
  -5  21  -1   19.40    7.00
  -5  21  -1   17.80    6.50
   5 -21   1    9.30    7.40
   5 -21   1   19.60    8.90
   5 -21   1    9.00    6.00
   5 -21   1    2.90    4.60
   5 -21   1   16.70    4.90
   5 -21   1    6.50    6.50
   5 -21   1   19.50   42.40
  -6  21  -1   12.90    5.30
   6 -21   1    1.80    6.30
   6 -21   1   -1.50    3.70
   6 -21   1    5.70   44.80
   6 -21   1    0.40    2.80
   6 -21   1  -15.90    8.60
   6 -21   1    8.70    7.90
   6 -21   1    6.60    5.20
   7 -21   1    7.00    5.00
   7 -21   1   13.60    4.60
   7 -21   1  -12.80   27.80
   7 -21   1    5.40    5.10
  15  20  -1    0.00    3.10
  14  20  -1    8.30    5.10
  14  20  -1    3.50    3.80
 -14 -20   1    4.10    4.90
  13  20  -1   12.60    5.90
  13  20  -1    6.70    2.90
  13  20  -1    1.00    4.00
 -13 -20   1    2.90    7.40
  12  20  -1   14.60    6.70
  12  20  -1    8.20    3.60
  12  20  -1   11.40    6.20
 -12 -20   1    7.10    6.30
  11  20  -1   68.19   13.00
  11  20  -1   61.79   10.10
 -11 -20   1   59.19   10.70
 -11 -20   1   68.59   11.20
  10  20  -1    5.50    6.40
  10  20  -1    3.80    5.60
  10  20  -1   14.50    7.60
  10  20  -1   -1.20    7.70
 -10 -20   1   -1.60    6.00
 -10 -20   1   -2.40    7.40
 -10 -20   1    5.10    6.40
 -10 -20   1    5.10    6.50
   9  20  -1   -6.70    5.80
   9  20  -1   11.10   12.50
   9  20  -1   -6.00    5.00
   9  20  -1   -4.20    5.00
   9  20  -1   -5.00    5.00
   9  20  -1    0.40    5.80
   9  20  -1   -3.10    4.20
  -9 -20   1    1.70    6.50
  -9 -20   1    4.40    8.60
  -9 -20   1   10.00    6.60
  -9 -20   1    6.50    5.60
   8  20  -1   30.50    7.90
   8  20  -1   37.50    8.30
   8  20  -1   48.00    8.90
   8  20  -1   47.00   12.90
   8  20  -1   31.80    8.60
   8  20  -1   15.20   14.50
   8  20  -1   35.60   10.40
   8  20  -1   42.50    8.40
  -8 -20   1   42.10    8.20
  -8 -20   1   -1.20   18.70
  -8 -20   1   24.70    8.10
  -8 -20   1   43.90   14.40
  -8 -20   1   39.50   10.40
   7  20  -1    5.30    7.30
   7  20  -1    3.10    5.90
   7  20  -1    8.20    6.40
   7  20  -1    6.90    8.30
   7  20  -1    4.30    4.60
   7  20  -1    2.80    4.90
   7  20  -1    7.00    6.60
  -7 -20   1    3.90    7.40
  -7 -20   1   -5.00    6.30
  -7 -20   1   -2.90   18.80
  -7 -20   1   -4.00    4.90
  -7 -20   1  -10.20    8.10
  -7 -20   1    7.10    9.70
  -7 -20   1   -6.40    4.50
   6  20  -1   48.30   13.70
   6  20  -1   28.70    9.10
   6  20  -1   35.10    9.00
   6  20  -1   45.80   11.40
   6  20  -1   40.80    9.80
   6  20  -1   20.30    6.70
   6  20  -1   42.20   10.40
   6  20  -1   16.60    5.90
  -6 -20   1   16.10    6.40
  -6 -20   1   15.50    8.00
  -6 -20   1   20.50    7.60
  -6 -20   1   11.70   15.40
  -6 -20   1   38.80   13.20
  -6 -20   1   51.09   12.30
   5  20  -1   94.09   14.60
   5  20  -1  134.09   22.70
   5  20  -1   94.69   17.10
   5  20  -1   42.50    7.90
   5  20  -1   41.80    8.00
   5  20  -1   60.59   11.70
   5  20  -1   95.89   14.20
   5  20  -1  108.09   14.40
  -5 -20   1    5.40   26.00
  -5 -20   1   55.79    9.50
  -5 -20   1   74.39   13.30
  -5 -20   1   61.59    9.70
  -5 -20   1   82.09   18.00
  -5 -20   1   73.59   11.70
  -5 -20   1   65.19   13.20
   4  20  -1  181.08   15.50
   4  20  -1   88.99   16.00
   4  20  -1  181.58   17.00
   4  20  -1  136.89   19.90
   4  20  -1  110.99   10.90
   4  20  -1  142.59   15.20
   4  20  -1  148.19   16.90
  -4 -20   1   79.99   12.00
  -4 -20   1  175.98   14.90
  -4 -20   1  124.09   15.50
  -4 -20   1  165.18   22.70
  -4 -20   1  130.79   21.90
  -4 -20   1  120.59   19.50
  -4 -20   1  100.59   16.60
  -4 -20   1  158.88   17.20
  -4 -20   1  147.99   14.60
  -4 -20   1  135.19   14.10
   3  20  -1   61.79   13.00
   3  20  -1   50.29   10.80
   3  20  -1   62.79   11.40
   3  20  -1   55.19   11.40
   3  20  -1   53.79   13.30
  -3 -20   1   67.39   16.00
  -3 -20   1   40.50    9.60
  -3 -20   1   30.10   11.20
  -3 -20   1   53.49   10.60
  -3 -20   1   28.90   11.10
  -3 -20   1   30.60    9.60
  -3 -20   1   14.60   36.30
  -3 -20   1   31.30    9.60
  -3 -20   1   47.00   10.30
   2  20  -1  154.48   15.90
   2  20  -1  124.39   13.10
   2  20  -1  122.69   18.00
   2  20  -1  166.28   18.10
   2  20  -1  181.78   15.50
  -2 -20   1  105.89   14.30
  -2 -20   1  112.79   16.10
  -2 -20   1  155.68   15.60
  -2 -20   1  141.29   15.50
  -2 -20   1   92.19   17.70
  -2 -20   1  170.78   24.00
  -2 -20   1  125.39   13.60
  -2 -20   1  165.78   21.80
   1  20  -1   15.80    6.40
   1  20  -1   26.60    9.20
   1  20  -1   20.90    9.30
   1  20  -1   23.30   10.50
   1  20  -1   18.20    7.00
  -1 -20   1    8.80    7.10
  -1 -20   1   16.50    8.10
  -1 -20   1   12.70    9.00
  -1 -20   1   15.50    8.00
  -1 -20   1   17.80    9.30
  -1 -20   1   26.90    8.70
  -1 -20   1   17.40    8.80
  -1 -20   1   32.70   11.00
  -1 -20   1  -10.30   25.20
  -1 -20   1   22.80    8.30
   0  20  -1   52.89   12.80
   0  20  -1   27.60    9.30
   0  20  -1   40.60    8.30
   0  20  -1   49.40   11.00
   0 -20   1   -7.40   30.00
   0 -20   1   36.50    9.80
   0 -20   1   33.90    9.40
   0 -20   1   60.79   16.40
   0 -20   1   38.20   12.80
   0 -20   1   33.20   11.50
   0 -20   1   31.90    9.90
   0 -20   1   43.50   13.20
   0 -20   1   50.09   14.10
   0 -20   1   39.00   12.20
  -1  20  -1   31.30    9.80
  -1  20  -1   27.10    6.50
  -1  20  -1   31.60    9.50
  -1  20  -1   18.70   10.10
  -1  20  -1    2.40    7.00
   1 -20   1   26.40    8.60
   1 -20   1   26.70    7.90
   1 -20   1    6.50   39.70
   1 -20   1   18.30    8.40
   1 -20   1   20.20    7.70
   1 -20   1   25.90    9.80
   1 -20   1   42.80    9.60
   1 -20   1   27.80   10.00
   1 -20   1   18.50    9.60
   1 -20   1   48.00   13.00
  -2  20  -1   -2.50    4.20
  -2  20  -1    8.70    7.10
  -2  20  -1    2.10    7.40
   2 -20   1   -0.50    5.70
   2 -20   1    5.90    7.50
   2 -20   1    5.70    6.20
   2 -20   1  -15.30    7.30
   2 -20   1   -3.30    6.00
   2 -20   1    8.90    8.50
   2 -20   1   -2.50    7.70
   2 -20   1    1.30    6.50
   2 -20   1   -9.00   36.10
  -3  20  -1   18.80    5.20
  -3  20  -1   15.60    7.70
  -3  20  -1   12.40    8.00
  -3  20  -1   10.80    7.00
   3 -20   1   14.90   10.00
   3 -20   1   18.70    9.10
   3 -20   1   16.40    6.50
   3 -20   1   10.80    5.40
   3 -20   1    0.90    7.80
   3 -20   1    9.50    9.70
   3 -20   1   -2.30    6.30
   3 -20   1    2.00    7.00
   3 -20   1    3.60   36.90
  -4  20  -1   20.00    6.70
  -4  20  -1   17.30    8.00
   4 -20   1   -9.50   35.90
   4 -20   1    6.50    6.00
   4 -20   1   10.70    7.30
   4 -20   1   18.70    7.00
   4 -20   1   23.50    9.70
   4 -20   1    8.90    9.60
   4 -20   1   21.10    8.10
  -5  20  -1    4.20    5.20
   5 -20   1    7.00    8.50
   5 -20   1    5.90    5.80
   5 -20   1    5.10    6.40
   5 -20   1   -0.60    4.30
   5 -20   1    9.30    6.90
   5 -20   1    3.50    7.70
   5 -20   1    8.70   44.50
  -6  20  -1    5.50    4.30
  -6  20  -1   -4.00    5.10
   6 -20   1   22.20   40.60
   6 -20   1   -1.90    4.10
   6 -20   1    8.00    4.30
   6 -20   1   -0.80    6.00
   6 -20   1   -3.30    5.70
   6 -20   1    4.40    6.90
  -7  20  -1   -1.40    4.70
   7 -20   1    0.00    3.70
   7 -20   1   -0.10    6.40
   7 -20   1    6.40    6.00
   7 -20   1    4.50    3.40
   7 -20   1    8.20    7.90
   8 -20   1   -4.40    3.20
   8 -20   1    8.80    6.10
   8 -20   1   18.20   35.10
   8 -20   1    0.80    3.70
  15  19  -1    3.80    2.80
 -15 -19   1    3.80    5.10
  14  19  -1   -3.10    2.40
  14  19  -1    3.20    5.50
 -14 -19   1   -1.50    5.70
  13  19  -1   -6.50    4.40
  13  19  -1    1.90    6.40
  13  19  -1   -5.20    3.90
 -13 -19   1   -5.00    6.00
  12  19  -1   42.50    7.80
  12  19  -1   43.50   13.30
 -12 -19   1   43.10   12.70
 -12 -19   1   34.30    9.20
  11  19  -1    9.60    6.70
  11  19  -1   23.30    9.00
  11  19  -1   14.30    6.90
  11  19  -1    9.90    7.70
 -11 -19   1   17.10    8.60
 -11 -19   1   23.90    7.80
 -11 -19   1   11.50    7.10
 -11 -19   1   11.90    7.10
  10  19  -1    1.00    8.40
  10  19  -1   14.90    7.70
  10  19  -1    9.00    6.30
  10  19  -1    3.20    6.40
 -10 -19   1    6.10    7.60
 -10 -19   1   10.80    7.30
 -10 -19   1   -8.00    5.10
 -10 -19   1   10.70    8.30
 -10 -19   1    2.20    6.20
   9  19  -1   20.10    7.50
   9  19  -1   -0.90   10.70
   9  19  -1   18.30    8.40
   9  19  -1    4.40    4.40
   9  19  -1    6.30    7.20
   9  19  -1   28.00    8.00
   9  19  -1   13.40    5.50
  -9 -19   1   -0.50    6.50
  -9 -19   1   16.00    7.80
  -9 -19   1   17.70    8.90
  -9 -19   1   13.50   10.00
  -9 -19   1    9.40    6.60
   8  19  -1    4.30    5.80
   8  19  -1    0.60    4.90
   8  19  -1    0.00    6.80
   8  19  -1   -8.30    8.50
   8  19  -1   -2.10    4.50
   8  19  -1    1.80    6.40
   8  19  -1   -6.40    7.90
   8  19  -1   -6.40    4.40
  -8 -19   1   -1.80    5.30
  -8 -19   1    3.50    5.20
  -8 -19   1    2.00    6.60
  -8 -19   1    1.50   21.50
  -8 -19   1    5.10    9.80
  -8 -19   1    5.10    6.10
   7  19  -1    0.20    5.90
   7  19  -1    4.10    9.30
   7  19  -1   -4.40    5.70
   7  19  -1   -1.10    6.20
   7  19  -1   -2.00    4.20
  -7 -19   1   -1.50    5.70
  -7 -19   1    7.60    5.40
  -7 -19   1   -2.10    4.40
  -7 -19   1    1.30    6.20
  -7 -19   1    5.00    6.10
  -7 -19   1   11.50   23.90
  -7 -19   1    6.70    6.10
  -7 -19   1  -11.00    4.70
  -7 -19   1   -6.90    4.60
   6  19  -1   21.40    9.90
   6  19  -1   13.20    9.40
   6  19  -1    7.90    7.20
   6  19  -1    7.20    5.70
   6  19  -1   22.40    8.40
   6  19  -1   15.80    8.50
   6  19  -1    3.20    5.10
   6  19  -1   24.00   10.50
  -6 -19   1    1.10   15.10
  -6 -19   1   26.50    6.80
  -6 -19   1   28.80   11.80
  -6 -19   1   13.20    9.80
  -6 -19   1   19.70    6.40
  -6 -19   1   27.60    9.50
   5  19  -1   -6.40    3.50
   5  19  -1    3.10    7.40
   5  19  -1   -3.00    6.50
   5  19  -1    5.90    7.20
   5  19  -1    0.90    6.10
   5  19  -1   -1.40    4.00
   5  19  -1   -2.20    6.70
  -5 -19   1   10.90   34.00
  -5 -19   1  -12.30    4.80
  -5 -19   1    2.20    8.30
  -5 -19   1   -1.30    5.00
  -5 -19   1    1.30    6.90
  -5 -19   1   -5.80    9.10
  -5 -19   1    5.90    6.20
   4  19  -1    4.40    8.00
   4  19  -1   10.30    9.00
   4  19  -1   -4.60    5.80
   4  19  -1   -3.30    3.90
   4  19  -1    0.20    5.80
   4  19  -1   -7.20    3.90
   4  19  -1    8.60    7.50
  -4 -19   1    4.50    6.80
  -4 -19   1    2.10    7.30
  -4 -19   1    6.70    6.10
  -4 -19   1    6.30    5.90
  -4 -19   1    4.00    5.90
  -4 -19   1    1.50    5.80
  -4 -19   1    5.00   10.00
  -4 -19   1  -14.00   16.90
  -4 -19   1    5.70    5.90
   3  19  -1   46.50   10.10
   3  19  -1   70.19   12.50
   3  19  -1   64.09   11.40
   3  19  -1   51.49   12.00
   3  19  -1   32.10    6.60
   3  19  -1   77.49   15.20
   3  19  -1   25.40    6.50
  -3 -19   1   46.10   11.00
  -3 -19   1   69.59   16.10
  -3 -19   1   41.00   13.60
  -3 -19   1   58.99   11.30
  -3 -19   1   34.10   10.00
  -3 -19   1   83.09   17.60
  -3 -19   1   37.40   11.50
  -3 -19   1   45.40   12.30
  -3 -19   1   55.09   11.40
  -3 -19   1   12.40   29.00
  -3 -19   1   81.39   11.80
   2  19  -1   -0.40    5.10
   2  19  -1    3.70    7.70
   2  19  -1    2.10    8.50
   2  19  -1    0.10    6.00
   2  19  -1   -3.90    3.70
   2  19  -1    1.90    6.00
  -2 -19   1    1.40   22.90
  -2 -19   1   -5.70    5.30
  -2 -19   1    3.00    8.20
  -2 -19   1   11.70    7.20
  -2 -19   1  -11.50    4.80
  -2 -19   1    1.80    8.70
  -2 -19   1  -10.60    5.80
  -2 -19   1   -2.00    5.60
  -2 -19   1   -0.60    5.70
   1  19  -1  100.39   16.10
   1  19  -1  105.89   13.30
   1  19  -1   80.69   13.40
   1  19  -1   74.99   11.80
   1  19  -1  112.99   13.90
  -1 -19   1   72.79   18.30
  -1 -19   1   77.99   12.50
  -1 -19   1   68.29   12.60
  -1 -19   1   13.10   32.80
  -1 -19   1   82.39   13.30
  -1 -19   1   77.99   13.90
   0  19  -1   13.70    8.10
   0  19  -1    4.60    7.60
   0  19  -1    2.40    7.50
   0  19  -1    5.20    6.60
   0  19  -1    0.50    4.80
   0 -19   1   12.30    6.60
   0 -19   1   26.10   11.10
   0 -19   1    4.90    9.30
   0 -19   1   -3.10    7.20
   0 -19   1   -4.30    7.70
   0 -19   1   10.10    7.70
   0 -19   1    1.00    6.50
   0 -19   1  -12.00   25.00
   0 -19   1    3.00    6.70
   0 -19   1    4.10    6.40
  -1  19  -1    5.30    6.70
  -1  19  -1    6.20    5.60
  -1  19  -1   -6.70    6.70
  -1  19  -1   -3.40    4.00
   1 -19   1    4.00    6.00
   1 -19   1   -0.60    5.30
   1 -19   1   10.80    7.50
   1 -19   1   -8.10    6.00
   1 -19   1   -1.70    6.90
   1 -19   1   11.60    7.40
   1 -19   1   10.20    7.90
   1 -19   1    2.30    8.20
   1 -19   1    7.60   40.60
   1 -19   1    4.70    6.30
  -2  19  -1    6.80    5.80
  -2  19  -1    7.60    5.00
  -2  19  -1   -9.60    6.10
  -2  19  -1  -11.40    4.60
  -2  19  -1    0.80    7.30
   2 -19   1   13.30   10.20
   2 -19   1   -9.60   37.70
   2 -19   1    1.10    6.80
   2 -19   1    2.70    7.10
   2 -19   1   16.10    8.00
   2 -19   1    4.80    5.40
   2 -19   1   -6.40    6.30
   2 -19   1    3.90    6.80
   2 -19   1    2.80    5.70
   2 -19   1   -6.00    6.20
  -3  19  -1    2.60    4.50
  -3  19  -1   16.10    7.90
  -3  19  -1    9.80    6.20
   3 -19   1    8.30    8.20
   3 -19   1    4.40    5.70
   3 -19   1    9.90    8.10
   3 -19   1   17.60   10.80
   3 -19   1   -4.20    9.40
   3 -19   1   22.10    8.10
   3 -19   1    9.90    8.20
   3 -19   1   22.20   11.10
  -4  19  -1   -4.50    6.30
  -4  19  -1   -5.80    7.30
  -4  19  -1    5.00    6.30
   4 -19   1    6.30    5.20
   4 -19   1   -1.50    5.80
   4 -19   1    6.20    7.80
   4 -19   1   13.10    8.40
   4 -19   1   -0.60    7.80
   4 -19   1    2.30    5.20
   4 -19   1   -8.10   46.70
   4 -19   1   -1.80    2.50
   4 -19   1    5.10    6.90
   4 -19   1   -4.70    8.10
  -5  19  -1    5.00    8.40
  -5  19  -1   18.80    7.30
  -5  19  -1   10.70    7.00
   5 -19   1   -3.50    8.00
   5 -19   1   -0.20    8.20
   5 -19   1    0.50    4.90
   5 -19   1    8.00    6.40
   5 -19   1   39.70   54.99
   5 -19   1    1.20    5.90
   5 -19   1    9.00    5.80
  -6  19  -1   11.30    5.20
  -6  19  -1   16.50    7.10
   6 -19   1   14.70    5.30
   6 -19   1   14.30    7.30
   6 -19   1    5.40    7.90
   6 -19   1   11.30    5.90
   6 -19   1   18.70    9.40
   6 -19   1   -6.50   41.90
   6 -19   1   12.20    7.20
  -7  19  -1    3.30    5.10
  -7  19  -1    0.80    4.40
   7 -19   1   -9.00    6.00
   7 -19   1    4.90    6.20
   7 -19   1    0.60    3.40
   7 -19   1    6.30    7.20
   7 -19   1    0.70   46.30
   7 -19   1    1.60    4.80
   7 -19   1    1.70    4.30
  -8  19  -1   27.70    6.00
   8 -19   1   18.20    9.80
   8 -19   1   19.30    6.90
   8 -19   1   17.60    8.60
   9 -19   1   -2.20    2.70
   9 -19   1    8.80    5.90
   9 -19   1   -8.60   26.00
   9 -19   1    3.70    4.40
  16  18  -1   10.60    3.60
 -16 -18   1   -4.50    3.80
  15  18  -1    6.10    3.30
  15  18  -1   -2.60    5.20
 -15 -18   1   -1.60    3.70
 -15 -18   1    0.00    5.50
  14  18  -1    1.30    5.80
  14  18  -1   -1.00    3.50
 -14 -18   1  -14.40    4.50
 -14 -18   1    1.10    6.30
 -14 -18   1  -17.70    7.00
  13  18  -1   17.90    8.70
  13  18  -1   26.70    6.10
  13  18  -1   15.80    6.50
 -13 -18   1   10.10    4.90
 -13 -18   1   21.60    8.00
 -13 -18   1   12.40    5.80
 -13 -18   1   22.40   10.20
  12  18  -1   49.20   11.40
  12  18  -1   41.50    7.90
  12  18  -1   43.10   11.40
 -12 -18   1   18.00    8.30
 -12 -18   1   43.00    9.70
 -12 -18   1   32.30    6.50
 -12 -18   1   43.80    8.70
 -12 -18   1   42.70   11.20
  11  18  -1   14.60    7.20
  11  18  -1   12.70    6.70
  11  18  -1   27.80    8.40
  11  18  -1    5.20    8.20
 -11 -18   1   -1.80    5.80
 -11 -18   1    4.70    7.40
 -11 -18   1    4.30    6.40
 -11 -18   1    4.60    6.80
 -11 -18   1    4.30    6.30
  10  18  -1   38.40    9.50
  10  18  -1   29.70   11.30
  10  18  -1   27.70    8.60
  10  18  -1   31.20    9.30
 -10 -18   1   31.80    8.60
 -10 -18   1   33.70   11.60
 -10 -18   1   25.30    7.80
 -10 -18   1   18.30    9.30
   9  18  -1  164.68   16.10
   9  18  -1  119.49   18.30
   9  18  -1  157.58   15.30
   9  18  -1  184.38   16.90
   9  18  -1  104.69   16.90
   9  18  -1  153.38   11.70
  -9 -18   1  190.48   20.10
  -9 -18   1  158.78   14.00
  -9 -18   1  161.98   15.70
  -9 -18   1  162.88   15.80
   8  18  -1   40.50    8.60
   8  18  -1   46.40   10.10
   8  18  -1   50.09    8.80
   8  18  -1   67.49   12.60
   8  18  -1   76.79   15.40
   8  18  -1   43.00    9.50
   8  18  -1   57.79   12.20
  -8 -18   1   58.59   11.10
  -8 -18   1   59.49   14.40
  -8 -18   1   52.99   10.20
  -8 -18   1   59.49   12.10
  -8 -18   1   53.19    9.20
   7  18  -1  112.09   13.10
   7  18  -1  105.39   14.70
   7  18  -1   89.59   12.50
   7  18  -1  115.79   15.40
   7  18  -1   94.79   13.50
   7  18  -1  118.69   12.50
   7  18  -1   85.09   15.20
   7  18  -1   96.79   14.40
  -7 -18   1   98.79   12.60
  -7 -18   1  103.49   18.40
  -7 -18   1  123.59   18.40
  -7 -18   1   97.39   10.50
  -7 -18   1   60.99   11.70
  -7 -18   1  120.09   11.20
  -7 -18   1  111.39   12.40
  -7 -18   1   81.69   13.30
   6  18  -1   52.59   10.40
   6  18  -1   39.30    8.40
   6  18  -1   34.30    8.10
   6  18  -1   36.90   10.20
   6  18  -1   37.10    9.60
   6  18  -1   41.60    9.80
   6  18  -1   38.20   10.90
  -6 -18   1   50.49    9.10
  -6 -18   1   56.19   11.30
  -6 -18   1   54.69   12.10
  -6 -18   1   46.40    9.30
  -6 -18   1   56.99   10.00
  -6 -18   1  -13.90   20.80
  -6 -18   1   74.99   10.80
  -6 -18   1   44.20   12.90
  -6 -18   1   34.70    7.00
  -6 -18   1   52.89    8.80
   5  18  -1  110.99   11.40
   5  18  -1   92.19   11.80
   5  18  -1   87.49   13.50
   5  18  -1  111.29   14.50
   5  18  -1  108.39   16.70
   5  18  -1  104.09   13.20
  -5 -18   1   87.59   13.80
  -5 -18   1  120.59   11.10
  -5 -18   1  119.09   14.10
  -5 -18   1  106.49   15.50
  -5 -18   1  101.49   19.10
  -5 -18   1  110.59   13.70
  -5 -18   1   89.09   11.80
  -5 -18   1   98.79   13.90
   4  18  -1   22.70    6.80
   4  18  -1   18.90    5.60
   4  18  -1   37.30   12.40
   4  18  -1   23.40    8.30
   4  18  -1   24.50    8.90
   4  18  -1   15.70    8.40
   4  18  -1   13.50    7.10
  -4 -18   1   16.20    7.50
  -4 -18   1   12.50   28.80
  -4 -18   1    7.30    9.10
  -4 -18   1   28.30   10.30
  -4 -18   1   15.10    8.10
  -4 -18   1   16.70    7.50
  -4 -18   1   14.10    7.00
  -4 -18   1   29.90    9.70
  -4 -18   1   24.50    7.50
   3  18  -1   50.99   10.70
   3  18  -1   62.19   13.30
   3  18  -1   39.10    9.70
   3  18  -1   41.40   10.90
   3  18  -1   49.90   10.20
   3  18  -1   42.80    7.30
   3  18  -1   37.00    7.20
  -3 -18   1   59.59   10.90
  -3 -18   1   54.69   13.10
  -3 -18   1   52.99   10.70
  -3 -18   1   46.10   13.50
  -3 -18   1    4.70   28.70
  -3 -18   1   46.30   10.80
  -3 -18   1   57.19   11.60
  -3 -18   1   30.80    8.70
  -3 -18   1   48.80   10.20
   2  18  -1    4.90    6.70
   2  18  -1   -5.90    3.40
   2  18  -1   11.40    6.50
   2  18  -1   -0.30    7.10
   2  18  -1    5.80    7.00
   2  18  -1    3.50    5.80
   2  18  -1   -4.60    3.60
  -2 -18   1    3.80    6.70
  -2 -18   1    0.30    5.50
  -2 -18   1    4.40    8.40
  -2 -18   1    6.10    8.60
  -2 -18   1    2.40    5.70
  -2 -18   1   15.30   35.90
  -2 -18   1   -6.10    5.30
  -2 -18   1    1.60    7.40
  -2 -18   1    7.40    6.30
  -2 -18   1    1.40    6.10
  -2 -18   1   -0.60    6.90
   1  18  -1  186.68   16.20
   1  18  -1  173.68   16.40
   1  18  -1  119.69   10.10
   1  18  -1  159.08   13.80
   1  18  -1  155.48   20.30
   1  18  -1  121.09   17.00
   1  18  -1  161.78   14.80
  -1 -18   1  159.08   21.20
  -1 -18   1  179.58   19.40
  -1 -18   1  186.78   16.70
  -1 -18   1  188.88   17.20
  -1 -18   1  135.49   13.80
  -1 -18   1  169.08   16.20
  -1 -18   1  145.29   15.10
   0  18  -1   93.79   12.10
   0  18  -1   89.99   12.20
   0  18  -1  104.49   12.80
   0  18  -1  125.39   14.40
   0  18  -1   75.59   13.60
   0 -18   1  106.09   17.40
   0 -18   1   66.09   12.20
   0 -18   1   85.09   16.70
   0 -18   1   88.49   17.10
   0 -18   1    6.10   46.60
   0 -18   1   96.89   15.20
   0 -18   1   91.19   14.00
   0 -18   1   94.79   12.90
   0 -18   1   92.59   13.70
  -1  18  -1   81.99   14.50
  -1  18  -1   59.89    9.70
  -1  18  -1   72.89   10.80
  -1  18  -1   77.29   11.90
  -1  18  -1   58.49   11.10
   1 -18   1   60.39   13.20
   1 -18   1   70.19   15.40
   1 -18   1   80.29   12.90
   1 -18   1   60.79   11.40
   1 -18   1    4.00   33.30
   1 -18   1   61.39   12.70
   1 -18   1   74.79   13.30
   1 -18   1   68.59   14.40
   1 -18   1   35.90   11.90
   1 -18   1   68.49   11.50
  -2  18  -1   20.20    7.90
  -2  18  -1   23.10    9.20
  -2  18  -1   28.00    8.30
  -2  18  -1   19.30    9.20
  -2  18  -1   29.30    6.90
   2 -18   1    9.60    7.60
   2 -18   1   26.60   10.10
   2 -18   1    2.50   43.00
   2 -18   1   19.50    5.00
   2 -18   1   23.60    9.20
   2 -18   1   18.10    7.40
   2 -18   1   17.90    8.90
   2 -18   1   30.00   12.60
   2 -18   1   20.60    7.70
   2 -18   1   21.10   11.20
  -3  18  -1   -2.40    6.30
  -3  18  -1    5.20    5.20
  -3  18  -1    4.10    7.20
  -3  18  -1   -2.40    4.70
   3 -18   1   -6.20    6.20
   3 -18   1   -4.00    4.90
   3 -18   1   -1.70    6.80
   3 -18   1   13.30    7.90
   3 -18   1   -1.50    5.90
   3 -18   1    5.70    9.50
   3 -18   1    5.30    7.70
   3 -18   1  -19.90   44.20
   3 -18   1    6.90    4.00
   3 -18   1    3.50    6.30
  -4  18  -1    8.70    7.10
  -4  18  -1    2.30    6.30
  -4  18  -1    2.60    4.90
   4 -18   1    4.10    6.30
   4 -18   1    0.80    7.80
   4 -18   1    6.30    7.80
   4 -18   1   12.60    7.10
   4 -18   1   11.60    6.80
   4 -18   1   10.50    7.30
   4 -18   1   -2.20    5.50
   4 -18   1  -35.40   40.80
   4 -18   1    6.20    7.90
   4 -18   1    4.30    8.20
  -5  18  -1    2.70    4.30
  -5  18  -1   -8.30    4.70
   5 -18   1   -0.30    5.50
   5 -18   1   -7.80    6.50
   5 -18   1    3.30    5.20
   5 -18   1   -2.10    7.60
   5 -18   1   19.60   55.19
   5 -18   1   -0.70    6.00
   5 -18   1   -2.20    3.00
   5 -18   1    0.80    7.20
   5 -18   1   -6.50    6.20
   5 -18   1   10.80    5.70
  -6  18  -1    1.70    5.10
   6 -18   1  -32.70   40.90
   6 -18   1   -3.30    4.20
   6 -18   1    8.40    5.60
   6 -18   1   -7.80    5.60
   6 -18   1    0.90    8.10
   6 -18   1    4.40    6.30
   6 -18   1  -12.20    7.20
   6 -18   1    3.90    5.90
   6 -18   1   -5.10    2.20
  -7  18  -1   -2.60    3.60
  -7  18  -1   11.80    7.50
   7 -18   1   21.70   55.89
   7 -18   1   11.20    7.70
   7 -18   1   -2.10    8.80
   7 -18   1    3.60    3.90
   7 -18   1   -3.10    5.00
   7 -18   1    0.90    5.80
   7 -18   1    1.40    4.40
  -8  18  -1    4.70    4.40
   8 -18   1   22.20    8.60
   8 -18   1  -26.30   31.30
   8 -18   1    3.40    6.10
   8 -18   1    0.80    3.50
   8 -18   1    0.00    5.20
   8 -18   1   10.50    5.40
   8 -18   1    6.00    8.00
   9 -18   1    3.30   36.60
   9 -18   1    1.30    3.90
  10 -18   1   -4.60    4.20
  10 -18   1   -3.30    2.80
  10 -18   1   -0.90    3.80
  10 -18   1    1.10   28.60
  16  17  -1   -4.50    2.30
 -16 -17   1   -0.50    3.40
 -16 -17   1    2.10    5.00
  15  17  -1    2.10    3.40
  15  17  -1   -1.60    5.20
 -15 -17   1   -1.10    5.90
 -15 -17   1    2.70    5.90
 -15 -17   1   -6.80    4.70
  14  17  -1    0.20    6.20
  14  17  -1    4.20    4.00
 -14 -17   1   -4.60    5.80
 -14 -17   1    2.00    8.30
 -14 -17   1  -12.00    4.20
 -14 -17   1    0.30    4.20
 -14 -17   1   -1.20    6.70
  13  17  -1   21.00    5.60
  13  17  -1   14.70    5.30
  13  17  -1   23.10    8.80
 -13 -17   1    3.80   10.10
 -13 -17   1   14.60    6.00
 -13 -17   1   15.30    8.10
 -13 -17   1   11.40    5.70
 -13 -17   1   41.20   10.10
 -13 -17   1   15.60    5.50
 -13 -17   1   13.40    7.50
  12  17  -1   -0.10    5.10
  12  17  -1   10.60    8.40
  12  17  -1   -0.10    7.00
  12  17  -1   -7.50    5.00
  12  17  -1    8.10    6.40
 -12 -17   1   -2.30    4.70
 -12 -17   1   -3.40    5.90
 -12 -17   1    4.10    7.50
 -12 -17   1   -0.50    6.90
 -12 -17   1    5.90    8.40
 -12 -17   1   -7.60    4.40
 -12 -17   1   -8.90    5.20
 -12 -17   1   -7.40    3.40
  11  17  -1   20.40    7.90
  11  17  -1    7.60    7.00
 -11 -17   1   16.70    6.30
 -11 -17   1   17.70    5.90
 -11 -17   1    6.30    4.40
 -11 -17   1    4.20    8.30
 -11 -17   1   18.00    7.20
 -11 -17   1   11.80    8.50
  10  17  -1    4.20    6.50
  10  17  -1   11.40    7.00
  10  17  -1   -4.90    7.20
  10  17  -1    3.60    8.60
  10  17  -1   11.60    7.10
 -10 -17   1    7.00    8.10
 -10 -17   1    2.60    5.70
 -10 -17   1   -5.40    3.30
 -10 -17   1    5.70    5.90
 -10 -17   1    3.10    6.30
   9  17  -1   13.60    8.80
   9  17  -1    8.60    6.40
   9  17  -1    3.80    4.70
   9  17  -1    2.00    4.80
   9  17  -1    3.50    5.70
   9  17  -1    2.20    8.30
   9  17  -1   19.20    8.00
  -9 -17   1   15.60    7.30
  -9 -17   1   12.60    9.50
  -9 -17   1    2.40    4.70
  -9 -17   1    6.50    5.70
  -9 -17   1    1.20    4.90
  -9 -17   1    9.60    7.10
  -9 -17   1    2.50    3.60
   8  17  -1   -8.00    5.80
   8  17  -1   -4.20    4.60
   8  17  -1    4.20    5.70
   8  17  -1   -2.10    7.30
   8  17  -1    9.00    7.80
   8  17  -1    7.10    6.20
   8  17  -1    0.20    5.60
  -8 -17   1   -6.70    3.70
  -8 -17   1   -5.40    5.40
  -8 -17   1   -1.70    5.30
  -8 -17   1    5.00    8.30
  -8 -17   1    4.80    6.70
  -8 -17   1    2.10    4.50
  -8 -17   1   13.90   29.40
  -8 -17   1   -3.50    4.20
   7  17  -1    1.80    5.30
   7  17  -1    5.10    6.70
   7  17  -1    6.90    6.50
   7  17  -1   -1.90    4.40
   7  17  -1   17.60    7.50
   7  17  -1    3.60    6.80
   7  17  -1   10.30    8.10
   7  17  -1    0.70    4.80
  -7 -17   1    4.20    6.60
  -7 -17   1   -3.40    4.10
  -7 -17   1   -0.70    4.30
  -7 -17   1    9.10    7.20
  -7 -17   1   -4.10    4.50
  -7 -17   1    8.50    6.20
  -7 -17   1    3.20    8.00
  -7 -17   1   -0.80    4.90
  -7 -17   1    8.80   27.40
   6  17  -1    9.80    5.90
   6  17  -1   10.70    5.40
   6  17  -1    5.50    6.50
   6  17  -1   17.50    8.60
   6  17  -1    6.00    7.10
   6  17  -1    7.90    6.00
   6  17  -1   13.80    7.30
   6  17  -1   17.50    7.10
  -6 -17   1    2.40    4.20
  -6 -17   1   12.40    5.80
  -6 -17   1    7.20    7.20
  -6 -17   1   16.90    6.80
  -6 -17   1    5.60    5.80
  -6 -17   1    9.30    9.20
  -6 -17   1   16.10    5.70
  -6 -17   1    7.50   24.90
  -6 -17   1    3.30    6.80
  -6 -17   1   11.00    7.10
   5  17  -1   52.59    9.20
   5  17  -1   66.29   12.10
   5  17  -1   84.39   12.90
   5  17  -1   69.49   11.70
   5  17  -1   84.29   12.50
   5  17  -1   55.79   13.20
   5  17  -1   58.19    9.80
  -5 -17   1   62.09   11.00
  -5 -17   1   63.59   14.20
  -5 -17   1   81.49   11.10
  -5 -17   1   51.29   11.00
  -5 -17   1   79.39   11.20
  -5 -17   1   62.39    9.30
  -5 -17   1   61.89   12.50
  -5 -17   1   84.09   11.30
   4  17  -1    3.80    3.90
   4  17  -1    6.20    7.50
   4  17  -1    0.20    5.90
   4  17  -1    7.40    6.60
   4  17  -1   -5.20    3.30
   4  17  -1    6.80    6.70
   4  17  -1    4.50    4.90
  -4 -17   1   -0.20    6.10
  -4 -17   1    4.10    6.40
  -4 -17   1    6.80    6.20
  -4 -17   1    2.30    6.30
  -4 -17   1   11.30    7.20
  -4 -17   1    3.60    6.30
  -4 -17   1   -0.80    4.30
  -4 -17   1    5.50    8.00
  -4 -17   1    4.40    5.30
   3  17  -1   19.50    5.90
   3  17  -1   32.50    9.20
   3  17  -1   38.40    9.70
   3  17  -1   32.20    8.90
   3  17  -1   48.60    8.40
   3  17  -1   35.70    8.60
   3  17  -1   26.70    7.50
  -3 -17   1   28.20    8.70
  -3 -17   1   11.70   28.00
  -3 -17   1   24.10    7.90
  -3 -17   1   24.30    7.40
  -3 -17   1   32.50   11.80
  -3 -17   1   39.70    8.90
  -3 -17   1   11.60    7.90
   2  17  -1    3.40    4.40
   2  17  -1    4.80    4.70
   2  17  -1   -0.90    6.30
   2  17  -1    5.30    6.40
   2  17  -1    1.70    7.70
   2  17  -1   10.40    7.20
   2  17  -1    5.30    5.80
  -2 -17   1   -0.20   26.10
  -2 -17   1   19.70    7.80
  -2 -17   1   14.50    7.20
  -2 -17   1   11.00    7.00
  -2 -17   1   13.60    8.50
  -2 -17   1   12.00    7.00
  -2 -17   1   12.30    6.50
  -2 -17   1   13.70    9.70
  -2 -17   1    1.10    5.90
  -2 -17   1   24.40   10.60
   1  17  -1   29.50    8.10
   1  17  -1   19.50    8.80
   1  17  -1   32.20    9.00
   1  17  -1   26.80    5.90
   1  17  -1   30.30    8.50
   1  17  -1   19.70    8.40
  -1 -17   1   34.00   10.50
  -1 -17   1   42.20   12.30
  -1 -17   1   25.80    7.80
  -1 -17   1   13.90   11.30
  -1 -17   1   27.00   40.70
  -1 -17   1   18.90    8.10
  -1 -17   1   36.20    9.60
  -1 -17   1   31.00    8.60
  -1 -17   1   38.20   11.60
  -1 -17   1   15.70   11.00
  -1 -17   1   18.90    7.00
   0  17  -1   97.69    9.10
   0  17  -1  111.09   13.20
   0  17  -1  104.99   15.00
   0  17  -1   86.99   11.40
   0  17  -1  119.19   12.50
   0 -17   1  112.99   18.30
   0 -17   1  118.79   14.00
   0 -17   1   98.69   13.50
   0 -17   1  129.39   14.10
   0 -17   1   84.89   15.70
   0 -17   1   81.69   15.50
   0 -17   1  111.89   14.90
   0 -17   1   14.80   40.20
   0 -17   1  107.99   15.90
  -1  17  -1   32.50    9.90
  -1  17  -1   35.40    8.50
  -1  17  -1   33.80    8.70
  -1  17  -1   41.30    8.20
  -1  17  -1   31.50    9.90
   1 -17   1   25.50    9.40
   1 -17   1   40.80   11.10
   1 -17   1   40.80   10.50
   1 -17   1   -0.10   33.60
   1 -17   1   33.10   11.20
   1 -17   1   26.80    9.00
   1 -17   1   22.20    8.00
   1 -17   1   25.40    7.60
   1 -17   1   25.90    8.60
   1 -17   1   25.20    9.90
  -2  17  -1   59.99   10.30
  -2  17  -1  106.59   10.10
  -2  17  -1   73.59    9.60
  -2  17  -1   96.99   14.90
   2 -17   1   64.19   11.80
   2 -17   1   21.40   39.00
   2 -17   1   69.79   14.60
   2 -17   1   69.99    7.80
   2 -17   1   48.10   10.70
   2 -17   1   61.99   13.40
   2 -17   1   79.09   14.30
   2 -17   1   70.29   10.90
   2 -17   1   71.09   12.50
   2 -17   1   80.19   12.40
   2 -17   1   63.99   14.00
  -3  17  -1   56.49   11.20
  -3  17  -1   66.29   10.60
  -3  17  -1   74.09    9.60
  -3  17  -1   69.79   10.60
  -3  17  -1   63.29    8.80
   3 -17   1   60.79   11.90
   3 -17   1   -6.40   35.00
   3 -17   1   34.50   11.80
   3 -17   1   51.59   14.20
   3 -17   1   59.99    7.60
   3 -17   1   67.99   10.90
   3 -17   1   54.69   11.70
   3 -17   1   52.89   13.80
   3 -17   1   64.39   12.50
   3 -17   1   48.50   12.80
  -4  17  -1   80.29    9.50
  -4  17  -1   80.69   12.70
  -4  17  -1   72.09   10.40
   4 -17   1  106.69   18.10
   4 -17   1   52.19    7.00
   4 -17   1   57.69   14.00
   4 -17   1   69.09   17.60
   4 -17   1   46.80    9.70
   4 -17   1   73.39   12.70
   4 -17   1   -2.20   43.40
   4 -17   1   43.20   10.90
   4 -17   1   65.19   10.90
   4 -17   1   72.69   13.40
  -5  17  -1   10.80    6.90
  -5  17  -1   11.40    5.20
  -5  17  -1   11.80    7.30
   5 -17   1   -3.90    8.50
   5 -17   1   14.00    7.20
   5 -17   1   12.30    7.10
   5 -17   1   10.10    7.90
   5 -17   1    7.10    6.30
   5 -17   1    1.00    9.50
   5 -17   1    8.90    6.30
   5 -17   1   -6.80   57.69
   5 -17   1   17.50    7.00
   5 -17   1   12.20    9.40
   5 -17   1   10.90    4.20
  -6  17  -1    2.40    3.90
  -6  17  -1   -0.60    4.90
  -6  17  -1   -1.60    7.10
   6 -17   1   33.10   69.69
   6 -17   1   -4.80    5.70
   6 -17   1    1.20    5.20
   6 -17   1    3.90    3.30
   6 -17   1    4.90    7.90
   6 -17   1    3.40    7.60
   6 -17   1    3.50    6.80
   6 -17   1    3.10    6.00
   6 -17   1    7.10    5.20
  -7  17  -1   45.60    8.30
   7 -17   1  -12.30   44.80
   7 -17   1   42.80    9.80
   7 -17   1   45.50   11.90
   7 -17   1   27.50    4.80
   7 -17   1   32.30   10.20
   7 -17   1   36.40    9.90
   7 -17   1   26.90    7.00
   7 -17   1   24.90    9.50
   7 -17   1   22.50    7.30
  -8  17  -1    9.20    4.60
   8 -17   1    8.20    6.20
   8 -17   1    5.80    5.70
   8 -17   1    4.30    8.30
   8 -17   1   10.00    3.50
   8 -17   1    7.00    8.40
   8 -17   1   13.00    6.10
   8 -17   1    6.90    4.30
   8 -17   1  -20.00   30.60
  -9  17  -1    5.30    3.40
   9 -17   1   12.40    8.20
   9 -17   1    9.20    7.10
   9 -17   1    8.70    3.80
   9 -17   1   10.90    6.50
   9 -17   1   -4.00    3.00
   9 -17   1    5.30    8.50
   9 -17   1   -0.70   41.20
  10 -17   1    6.50    5.80
  10 -17   1    1.20    4.70
  10 -17   1    2.60    3.90
  10 -17   1   -4.00   28.60
  11 -17   1    2.50    4.00
  11 -17   1    6.50    3.50
  11 -17   1  -42.10   20.40
  11 -17   1    3.20    4.60
  17  16  -1    8.50    3.30
  17  16  -1   -1.10    3.00
 -17 -16   1   14.10    5.50
 -17 -16   1   -2.60    4.50
  16  16  -1   10.90    4.20
  16  16  -1   -1.80    4.90
 -16 -16   1    3.50    4.40
 -16 -16   1   20.70    7.70
 -16 -16   1   11.50    5.60
 -16 -16   1    8.10    5.00
  15  16  -1    4.30    4.00
  15  16  -1   -3.00    4.80
 -15 -16   1   -8.90   16.80
 -15 -16   1    3.10    5.10
 -15 -16   1   -3.50    5.70
 -15 -16   1    8.00    5.00
 -15 -16   1    2.30    5.10
  14  16  -1   23.50    6.30
 -14 -16   1   20.50    8.30
 -14 -16   1   16.70    6.40
 -14 -16   1   19.80    6.90
 -14 -16   1   15.30    8.00
 -14 -16   1   -2.50    8.60
  13  16  -1   13.70    4.90
  13  16  -1   25.20    6.60
  13  16  -1   10.70    8.90
 -13 -16   1   10.00    6.60
 -13 -16   1    3.60    7.50
 -13 -16   1   29.70   10.10
 -13 -16   1   11.70    7.50
 -13 -16   1   15.10    8.00
 -13 -16   1    1.50    8.20
 -13 -16   1   13.90    5.70
 -13 -16   1    2.60    6.90
  12  16  -1   17.30    6.50
  12  16  -1   28.20    9.30
  12  16  -1   28.50   11.00
  12  16  -1   33.20   11.30
  12  16  -1   25.50    9.00
 -12 -16   1   40.90    8.20
 -12 -16   1   31.60   10.80
 -12 -16   1   48.30    9.20
 -12 -16   1   23.40    8.30
 -12 -16   1   26.90    7.90
 -12 -16   1   35.80   11.20
 -12 -16   1   25.50    6.90
 -12 -16   1   15.20    8.80
  11  16  -1   15.00    8.50
  11  16  -1   18.60    9.10
  11  16  -1   32.00    9.70
  11  16  -1   27.60    8.40
 -11 -16   1   37.90    9.40
 -11 -16   1   28.10    8.10
 -11 -16   1   25.00    6.40
 -11 -16   1   31.50    8.50
 -11 -16   1   28.00   10.00
 -11 -16   1   20.20   12.50
 -11 -16   1   22.70    9.60
  10  16  -1  112.79   15.60
  10  16  -1  101.39   16.00
  10  16  -1   94.89   13.40
  10  16  -1   98.79   14.00
  10  16  -1  124.49   16.50
 -10 -16   1  105.49   16.70
 -10 -16   1  158.58   15.90
 -10 -16   1   95.89   13.00
 -10 -16   1  111.19   11.30
 -10 -16   1  103.49   10.30
 -10 -16   1   95.69    9.90
 -10 -16   1  129.89   13.10
 -10 -16   1   73.29   12.90
   9  16  -1    9.30    6.80
   9  16  -1   20.40    8.30
   9  16  -1   25.20    8.50
   9  16  -1   24.90    6.50
   9  16  -1   31.20    7.00
   9  16  -1   23.50    8.40
   9  16  -1   22.20    9.50
  -9 -16   1   17.40    5.80
  -9 -16   1   28.00    8.20
  -9 -16   1   30.50    8.40
  -9 -16   1   22.60    7.90
  -9 -16   1   14.10    5.40
  -9 -16   1   16.60    5.60
  -9 -16   1   19.70    9.60
  -9 -16   1   15.80    5.10
  -9 -16   1   23.20    8.10
   8  16  -1   65.99   10.30
   8  16  -1   66.79   13.10
   8  16  -1   59.99   10.80
   8  16  -1   62.49   11.30
   8  16  -1   41.10    9.10
   8  16  -1   69.09    9.60
   8  16  -1   59.09   11.40
   8  16  -1   72.29   11.20
  -8 -16   1   48.40   10.50
  -8 -16   1   55.59    8.00
  -8 -16   1   59.39   10.90
  -8 -16   1   41.30    9.00
  -8 -16   1   27.40    6.50
  -8 -16   1   35.90    8.30
  -8 -16   1   12.20   24.50
  -8 -16   1   54.49    7.40
  -8 -16   1   44.40    7.40
  -8 -16   1   49.40   12.70
   7  16  -1  258.07   19.60
   7  16  -1  217.38   17.20
   7  16  -1  271.87   18.50
   7  16  -1  265.37   22.00
   7  16  -1  246.48   17.50
   7  16  -1  251.07   18.40
   7  16  -1  248.68   18.00
   7  16  -1  257.67   17.40
  -7 -16   1  219.98   17.90
  -7 -16   1  262.87   17.90
  -7 -16   1  255.57   16.70
  -7 -16   1  253.97   16.10
  -7 -16   1  262.97   23.50
  -7 -16   1  212.48   16.60
  -7 -16   1  265.67   20.00
  -7 -16   1  270.77   15.80
   6  16  -1  237.38   17.00
   6  16  -1  267.87   18.80
   6  16  -1  247.38   17.10
   6  16  -1  220.58   16.60
   6  16  -1  230.28   16.50
   6  16  -1  269.17   19.60
  -6 -16   1  257.07   23.10
  -6 -16   1  219.78   15.00
  -6 -16   1  237.38   16.10
  -6 -16   1  217.68   17.60
  -6 -16   1  230.28   16.90
  -6 -16   1  211.78   15.30
  -6 -16   1  248.58   16.80
  -6 -16   1  269.87   16.30
  -6 -16   1  236.78   17.80
  -6 -16   1  232.68   18.10
   5  16  -1  146.29   16.50
   5  16  -1  128.49   14.00
   5  16  -1  143.49   17.70
   5  16  -1  148.39   12.90
   5  16  -1  148.39   13.70
   5  16  -1  159.98   14.80
   5  16  -1  157.98   13.90
   5  16  -1  149.99   12.70
  -5 -16   1  122.59   20.60
  -5 -16   1  143.79   14.30
  -5 -16   1  137.59   12.70
  -5 -16   1  145.29   12.80
  -5 -16   1  141.79   12.90
  -5 -16   1  155.18   15.10
  -5 -16   1  154.68   12.00
  -5 -16   1  170.78   13.40
  -5 -16   1  154.28   21.70
   4  16  -1   10.20    6.20
   4  16  -1   -0.90    5.60
   4  16  -1   17.40    6.70
   4  16  -1   16.50    8.00
   4  16  -1    5.90    6.60
   4  16  -1    8.90    6.20
   4  16  -1    8.40    4.70
  -4 -16   1   17.20    7.90
  -4 -16   1   -1.90   20.10
  -4 -16   1   16.50    6.40
  -4 -16   1   13.40    6.70
  -4 -16   1   20.10    9.50
  -4 -16   1   19.50    6.30
  -4 -16   1   12.20    5.30
  -4 -16   1   22.60    5.70
  -4 -16   1   13.40    5.90
  -4 -16   1    7.30    5.60
  -4 -16   1   12.70    6.70
  -4 -16   1   18.50    6.00
   3  16  -1    3.40    6.80
   3  16  -1    7.70    6.60
   3  16  -1   -0.70    5.10
   3  16  -1    3.00    5.40
   3  16  -1    5.90    4.20
   3  16  -1   -2.40    6.30
   3  16  -1    8.90    4.50
  -3 -16   1    2.00    4.60
  -3 -16   1    0.40    8.10
  -3 -16   1    3.30    5.90
  -3 -16   1    0.70    7.40
  -3 -16   1    2.40    5.10
  -3 -16   1   11.00    6.50
  -3 -16   1   -0.70    4.40
  -3 -16   1    0.60   28.20
  -3 -16   1   -1.30    4.80
  -3 -16   1    6.20    6.90
   2  16  -1   12.70    7.10
   2  16  -1   -5.40    5.10
   2  16  -1    6.90    5.60
   2  16  -1    1.90    4.10
   2  16  -1    5.30    5.80
   2  16  -1   -1.10    4.30
   2  16  -1    3.90    6.20
   2  16  -1    1.40    3.40
  -2 -16   1    3.40    6.70
  -2 -16   1    1.10   26.10
  -2 -16   1    7.80    5.70
  -2 -16   1    2.60    5.50
  -2 -16   1    8.60    5.70
  -2 -16   1   -5.30    3.90
  -2 -16   1    1.30    5.50
  -2 -16   1    1.00    7.20
  -2 -16   1    1.50    6.80
   1  16  -1  106.59   12.30
   1  16  -1  104.89   10.00
   1  16  -1   88.89   10.90
   1  16  -1   76.19    8.20
   1  16  -1   92.69    8.70
   1  16  -1  110.29   15.40
   1  16  -1   77.89   10.90
   1  16  -1   88.39   14.60
  -1 -16   1   78.09   11.70
  -1 -16   1   81.39   11.30
  -1 -16   1  122.19   13.10
  -1 -16   1   87.99   15.30
  -1 -16   1   75.19   11.00
  -1 -16   1    6.60   24.00
  -1 -16   1   95.79   13.40
  -1 -16   1   91.39   13.20
  -1 -16   1   81.79   15.10
  -1 -16   1   75.89   14.50
  -1 -16   1   79.99   13.80
   0  16  -1   -2.00    5.50
   0  16  -1    4.80    4.80
   0  16  -1    1.00    4.60
   0  16  -1    3.80    5.10
   0  16  -1   -0.40    3.40
   0  16  -1    0.30    5.40
   0  16  -1   -4.60    3.30
   0  16  -1   -4.80    4.90
   0 -16   1   -8.60    2.50
   0 -16   1    2.20   34.90
   0 -16   1   -0.80    4.40
   0 -16   1    1.10    5.50
   0 -16   1    5.00    6.40
   0 -16   1   -2.60    5.30
   0 -16   1    1.80    5.60
   0 -16   1    2.30    5.40
   0 -16   1    9.40    5.60
   0 -16   1   -1.80    6.70
   0 -16   1    3.50    6.70
  -1  16  -1    7.50    7.50
  -1  16  -1    7.30    5.30
  -1  16  -1   11.20    7.30
  -1  16  -1   20.10    6.40
  -1  16  -1   10.10    4.20
  -1  16  -1   13.60    6.50
  -1  16  -1    4.20    4.80
  -1  16  -1   23.60    6.70
   1 -16   1   15.40    6.60
   1 -16   1   10.00    7.80
   1 -16   1   11.00    7.80
   1 -16   1    9.20    8.30
   1 -16   1    9.40    6.50
   1 -16   1   19.20    7.50
   1 -16   1   13.60    4.50
   1 -16   1   -3.20    4.90
   1 -16   1   -0.60   34.80
  -2  16  -1   27.50    6.10
  -2  16  -1   19.40    6.50
  -2  16  -1   17.30    7.20
  -2  16  -1   29.70    7.20
   2 -16   1   27.10    9.00
   2 -16   1   28.60    8.10
   2 -16   1   29.00    8.70
   2 -16   1   -2.20   22.10
   2 -16   1   26.30    7.60
   2 -16   1   26.40    7.20
   2 -16   1   20.00    5.10
   2 -16   1   28.90    8.80
   2 -16   1   27.10   10.80
   2 -16   1   23.50    8.50
   2 -16   1   29.20    9.60
  -3  16  -1   21.20    5.60
  -3  16  -1   20.80    6.90
  -3  16  -1   41.20   10.20
  -3  16  -1   34.90    7.40
   3 -16   1   16.80    8.30
   3 -16   1   31.20    7.50
   3 -16   1   25.30   10.50
   3 -16   1   14.40    8.00
   3 -16   1   18.80    7.10
   3 -16   1   32.80   10.80
   3 -16   1    7.00   54.09
   3 -16   1   27.10    9.90
   3 -16   1   23.80    8.50
   3 -16   1   32.90   10.60
  -4  16  -1    7.00    5.80
  -4  16  -1    2.10    6.10
  -4  16  -1    2.70    4.20
  -4  16  -1    0.60    4.00
   4 -16   1   -1.50    6.20
   4 -16   1    5.20    6.50
   4 -16   1    2.30    6.20
   4 -16   1    5.70    5.60
   4 -16   1    3.80    8.40
   4 -16   1   -4.50    3.20
   4 -16   1   -4.00    4.40
   4 -16   1    1.20    6.80
   4 -16   1    2.80    7.40
   4 -16   1  -10.80   56.39
   4 -16   1    2.20    6.10
  -5  16  -1    0.00    3.70
  -5  16  -1    8.90    5.80
  -5  16  -1    5.50    5.00
   5 -16   1    5.30    9.60
   5 -16   1   13.50   55.29
   5 -16   1   -2.20    4.60
   5 -16   1    0.70    3.60
   5 -16   1   -7.10    5.90
   5 -16   1   -5.40    6.10
   5 -16   1    8.20    7.00
   5 -16   1    2.10    7.50
   5 -16   1   -5.00    6.10
   5 -16   1   -6.20    4.60
   5 -16   1   -0.40    4.80
  -6  16  -1   -1.20    5.80
  -6  16  -1   -4.00    3.20
   6 -16   1   -1.90    5.40
   6 -16   1  -20.00   48.60
   6 -16   1   -2.80    6.20
   6 -16   1    3.70    8.20
   6 -16   1    7.30    6.40
   6 -16   1   -6.80    2.90
   6 -16   1    2.90    5.00
   6 -16   1   -7.70    6.20
   6 -16   1   -4.30    5.40
   6 -16   1    4.20    4.90
  -7  16  -1   19.90    5.40
  -7  16  -1   24.90    6.40
  -7  16  -1    9.90    7.10
   7 -16   1   11.70    3.80
   7 -16   1   10.60    5.70
   7 -16   1   17.40    9.40
   7 -16   1    9.50    6.90
   7 -16   1   14.10    6.20
   7 -16   1   18.20    8.60
   7 -16   1   18.90    9.70
   7 -16   1    4.80    6.90
  -8  16  -1   -0.50    4.40
  -8  16  -1    7.80    4.00
   8 -16   1    9.50    7.50
   8 -16   1   12.60    8.80
   8 -16   1  -12.30   42.70
   8 -16   1    0.70    3.20
   8 -16   1    5.00    5.60
   8 -16   1    0.00    3.90
   8 -16   1    4.90    8.00
   8 -16   1    5.90    5.00
   8 -16   1    0.40    5.50
  -9  16  -1    4.90    4.00
   9 -16   1  -14.60   32.70
   9 -16   1   -0.80    6.40
   9 -16   1   -1.70    2.80
   9 -16   1    1.30    5.70
   9 -16   1   -8.40    6.80
   9 -16   1  -11.20    4.40
   9 -16   1    4.80    4.10
   9 -16   1   -5.80    4.30
  10 -16   1   -1.50    6.20
  10 -16   1   -2.50    2.60
  10 -16   1    3.50    3.70
  10 -16   1  -25.40   25.70
  10 -16   1    0.90    5.10
  11 -16   1    1.80    3.50
  11 -16   1    2.20    4.30
  11 -16   1   -3.00   27.10
  11 -16   1    2.40    5.20
  12 -16   1    1.00    6.40
  12 -16   1   -1.30    3.20
  12 -16   1   -1.70    3.20
  17  15  -1    8.00    3.60
  17  15  -1    3.30    3.00
 -17 -15   1   10.40    4.60
 -17 -15   1    2.20    5.90
 -17 -15   1    2.10    4.80
  16  15  -1    2.60    4.50
  16  15  -1   -8.00    4.60
 -16 -15   1    4.50    4.80
 -16 -15   1    5.70    5.70
 -16 -15   1   -0.50    5.80
 -16 -15   1    6.30    6.80
  15  15  -1   -5.00    5.60
  15  15  -1   -1.70    3.80
 -15 -15   1   -2.20    5.40
 -15 -15   1  -10.40    4.70
 -15 -15   1   -1.30    5.20
 -15 -15   1   -9.50    6.40
 -15 -15   1   -0.30    5.80
  14  15  -1    7.80    4.20
  14  15  -1   21.50    8.80
 -14 -15   1   14.60    7.90
 -14 -15   1   11.50    7.80
 -14 -15   1    4.70    7.00
 -14 -15   1   18.30    8.60
 -14 -15   1    7.90    6.00
  13  15  -1    4.90    7.90
  13  15  -1    2.90    5.40
  13  15  -1    1.50    4.30
 -13 -15   1   -4.70    3.90
 -13 -15   1    8.20    7.40
 -13 -15   1    2.10    5.60
 -13 -15   1   -3.30    4.90
 -13 -15   1   -8.20    5.70
 -13 -15   1  -13.20    7.10
 -13 -15   1   -4.60    6.70
 -13 -15   1   -2.30    6.40
  12  15  -1   20.60    8.60
  12  15  -1   24.00    6.90
  12  15  -1   19.60    8.90
  12  15  -1   38.60   11.80
  12  15  -1   17.10    8.10
 -12 -15   1   11.10    6.90
 -12 -15   1   15.50    6.30
 -12 -15   1   24.40    7.80
 -12 -15   1   25.00    9.10
 -12 -15   1   12.60    7.10
 -12 -15   1   14.20    6.50
 -12 -15   1   35.50   10.30
 -12 -15   1   18.50    6.90
 -12 -15   1   18.20    8.50
  11  15  -1   -0.80    5.70
  11  15  -1    0.20    6.40
  11  15  -1   -3.80    4.90
  11  15  -1   -2.30    6.80
 -11 -15   1    1.90    5.90
 -11 -15   1   13.10    6.90
 -11 -15   1    1.80    5.50
 -11 -15   1    1.80    5.00
 -11 -15   1   -4.20    6.80
 -11 -15   1   -3.90    4.70
 -11 -15   1   -7.20    5.70
 -11 -15   1    2.90    5.80
 -11 -15   1   -5.60    5.60
  10  15  -1   -5.40    5.50
  10  15  -1   -3.30    6.40
  10  15  -1    2.60    6.90
  10  15  -1    2.30    6.60
  10  15  -1   -0.70    5.60
 -10 -15   1    4.70    5.50
 -10 -15   1    1.20    7.00
 -10 -15   1   -1.60    5.90
 -10 -15   1    3.60    6.90
 -10 -15   1  -10.10    5.30
 -10 -15   1   -6.40    6.00
 -10 -15   1    2.20    5.10
 -10 -15   1    2.50    5.30
 -10 -15   1   -5.20    4.80
   9  15  -1    8.40    6.30
   9  15  -1    5.50    6.60
   9  15  -1    1.80    6.20
   9  15  -1    0.60    6.70
   9  15  -1    2.90    4.70
   9  15  -1    8.70    6.70
  -9 -15   1    3.20    5.40
  -9 -15   1   10.80    6.50
  -9 -15   1    5.90    6.90
  -9 -15   1   -2.70    3.90
  -9 -15   1    7.20    5.10
  -9 -15   1    7.90    7.20
  -9 -15   1    1.40    4.10
  -9 -15   1   -0.60    6.60
  -9 -15   1   -1.30    4.10
  -9 -15   1   -2.30    4.90
   8  15  -1   19.30    7.70
   8  15  -1   23.20    6.70
   8  15  -1   25.00    7.70
   8  15  -1   17.30    5.50
   8  15  -1   10.50    6.40
   8  15  -1   17.90    7.20
   8  15  -1   12.90    7.10
  -8 -15   1    2.80    3.80
  -8 -15   1   29.00    8.10
  -8 -15   1   31.70    6.80
  -8 -15   1   14.70    5.30
  -8 -15   1   25.70    6.20
  -8 -15   1   31.00    8.00
  -8 -15   1   14.50    5.10
  -8 -15   1   31.00    9.00
  -8 -15   1   31.40   10.90
  -8 -15   1   28.50    7.40
   7  15  -1    9.30    4.90
   7  15  -1   -1.70    5.60
   7  15  -1   10.80    5.80
   7  15  -1    9.80    5.90
   7  15  -1    6.70    6.00
   7  15  -1    5.90    6.80
   7  15  -1   14.40    6.80
   7  15  -1   14.10    6.40
   7  15  -1    1.50    5.60
  -7 -15   1    6.40    5.00
  -7 -15   1    7.20    7.70
  -7 -15   1   17.60    7.00
  -7 -15   1   12.80    5.50
  -7 -15   1   -6.60    3.20
  -7 -15   1    4.30    5.50
  -7 -15   1    7.50    5.60
  -7 -15   1    8.80    6.60
  -7 -15   1   -9.00    4.70
  -7 -15   1   10.30    5.00
  -7 -15   1    4.00    4.00
  -7 -15   1    8.40    5.70
   6  15  -1   46.20    9.50
   6  15  -1   24.80    7.90
   6  15  -1   49.99    9.50
   6  15  -1   43.00    8.40
   6  15  -1   52.89    9.40
   6  15  -1   51.69   10.40
   6  15  -1   32.60    9.90
   6  15  -1   53.79   11.20
  -6 -15   1   42.60    7.30
  -6 -15   1   55.79    9.70
  -6 -15   1   49.40   11.70
  -6 -15   1   43.40    7.60
  -6 -15   1   50.69    6.90
  -6 -15   1   50.39    8.10
  -6 -15   1   62.89   11.10
  -6 -15   1   35.50    7.80
  -6 -15   1   53.49   10.10
  -6 -15   1   55.19    8.70
   5  15  -1  223.28   16.10
   5  15  -1  286.87   18.60
   5  15  -1  210.28   20.30
   5  15  -1  220.98   15.30
   5  15  -1  272.37   16.80
   5  15  -1  262.07   17.20
   5  15  -1  278.07   18.40
   5  15  -1  256.97   20.20
  -5 -15   1  240.88   15.80
  -5 -15   1  239.68   15.00
  -5 -15   1  236.08   15.70
  -5 -15   1  241.18   19.60
  -5 -15   1  238.98   15.80
  -5 -15   1  243.88   15.90
  -5 -15   1  248.68   16.80
  -5 -15   1  227.18   17.00
  -5 -15   1  237.58   17.30
  -5 -15   1  265.77   24.70
  -5 -15   1  234.18   15.70
   4  15  -1   60.69    9.70
   4  15  -1   67.39   11.50
   4  15  -1   72.59   10.80
   4  15  -1   70.19    9.50
   4  15  -1   75.59   13.10
   4  15  -1   76.39   10.70
   4  15  -1   62.89   12.40
   4  15  -1   76.79   10.20
  -4 -15   1   73.69    9.90
  -4 -15   1   60.69    9.90
  -4 -15   1   68.09   14.10
  -4 -15   1   49.80   10.20
  -4 -15   1   74.49   10.20
  -4 -15   1   80.99    8.60
  -4 -15   1   66.09    9.40
  -4 -15   1   83.09   12.10
  -4 -15   1   82.29   10.50
  -4 -15   1   61.49   10.20
  -4 -15   1   52.49    8.50
   3  15  -1  120.49   10.40
   3  15  -1  138.69   15.60
   3  15  -1  115.29   11.60
   3  15  -1  131.39   14.60
   3  15  -1  132.99   12.60
   3  15  -1  116.79   10.90
   3  15  -1  111.39   12.00
  -3 -15   1  131.29   11.00
  -3 -15   1  105.89   15.90
  -3 -15   1  129.89   11.90
  -3 -15   1  107.09   10.00
  -3 -15   1  141.29   12.40
  -3 -15   1  130.49   14.40
  -3 -15   1  147.29   13.50
  -3 -15   1  136.29   11.80
  -3 -15   1  125.19   11.80
  -3 -15   1  135.59   10.40
  -3 -15   1  142.79   12.50
   2  15  -1   21.50    7.00
   2  15  -1   29.90    7.10
   2  15  -1   26.90    9.40
   2  15  -1   34.90    8.00
   2  15  -1   23.70    5.20
   2  15  -1   26.00    8.10
   2  15  -1   29.90    6.30
   2  15  -1   30.30    8.10
  -2 -15   1   37.10    8.00
  -2 -15   1   20.40    6.90
  -2 -15   1   30.60    7.10
  -2 -15   1   19.00    7.30
  -2 -15   1   -1.30   18.90
  -2 -15   1   26.80    7.00
  -2 -15   1   32.50    8.40
  -2 -15   1   20.10    6.60
  -2 -15   1   15.60    8.30
   1  15  -1   24.50    8.40
   1  15  -1   29.50    7.50
   1  15  -1   22.90    5.50
   1  15  -1   31.60    7.40
   1  15  -1   28.80    7.30
   1  15  -1   31.10    6.80
   1  15  -1   38.60    7.60
   1  15  -1   25.00    8.70
  -1 -15   1   41.60    8.60
  -1 -15   1   31.00    7.80
  -1 -15   1   33.20    8.20
  -1 -15   1   24.50   21.20
  -1 -15   1    5.30    6.10
  -1 -15   1   26.70    6.10
  -1 -15   1   28.60    5.50
  -1 -15   1   25.60    9.20
  -1 -15   1   36.70    8.20
  -1 -15   1   15.30    6.20
  -1 -15   1   31.20    7.50
   0  15  -1   39.90    9.70
   0  15  -1   37.30    8.20
   0  15  -1   38.60    7.40
   0  15  -1   36.20    7.60
   0  15  -1   38.00    9.50
   0  15  -1   33.00    7.20
   0  15  -1   34.40    5.90
   0 -15   1   43.30    8.20
   0 -15   1   26.80    7.90
   0 -15   1   40.00   10.10
   0 -15   1    5.80   31.80
   0 -15   1   22.70    7.20
   0 -15   1   34.40   10.80
   0 -15   1   28.70    9.20
   0 -15   1   41.60   10.30
   0 -15   1   36.50    8.30
   0 -15   1   38.70    5.80
   0 -15   1   38.10    8.40
   0 -15   1   26.40    8.10
  -1  15  -1  267.37   15.90
  -1  15  -1  237.88   15.10
  -1  15  -1  226.08   13.00
  -1  15  -1  269.37   16.80
  -1  15  -1  224.68   19.90
  -1  15  -1  247.78   14.50
  -1  15  -1  269.77   19.50
   1 -15   1  243.38   20.40
   1 -15   1  207.68   17.10
   1 -15   1  247.88   12.70
   1 -15   1  318.47   26.20
   1 -15   1  219.58   17.20
   1 -15   1  229.18   17.70
   1 -15   1  196.18   17.50
   1 -15   1  246.28   20.70
  -2  15  -1   56.09    9.00
  -2  15  -1   31.60    5.80
  -2  15  -1   34.70   10.50
  -2  15  -1   41.80    7.60
  -2  15  -1   41.30    7.60
  -2  15  -1   48.90    7.80
  -2  15  -1   41.00   10.40
  -2  15  -1   60.39   11.50
   2 -15   1   46.30   12.80
   2 -15   1   47.30    8.60
   2 -15   1   27.90    8.50
   2 -15   1   50.19   10.20
   2 -15   1   39.70   10.40
   2 -15   1   41.00    5.90
   2 -15   1   38.40   10.50
   2 -15   1   41.20    9.40
   2 -15   1   37.40    9.80
   2 -15   1   56.39   12.60
   2 -15   1   -8.50   42.20
  -3  15  -1  288.87   21.50
  -3  15  -1  257.27   15.00
  -3  15  -1  280.47   20.00
  -3  15  -1  254.67   16.00
   3 -15   1  263.77   19.90
   3 -15   1  245.58   21.70
   3 -15   1  245.28   20.20
   3 -15   1  238.78   19.70
   3 -15   1  257.27   13.30
   3 -15   1  221.88   20.70
   3 -15   1  234.88   20.20
   3 -15   1   52.49   60.49
   3 -15   1  251.07   20.50
   3 -15   1  263.97   19.30
   3 -15   1  231.48   17.70
  -4  15  -1   95.79    8.80
  -4  15  -1   91.09    9.80
  -4  15  -1   79.29    9.10
   4 -15   1   93.39   13.10
   4 -15   1   85.09   12.80
   4 -15   1   86.39    8.00
   4 -15   1   23.40   43.60
   4 -15   1   71.49   13.90
   4 -15   1  106.49   12.60
   4 -15   1  116.29   16.30
   4 -15   1   79.29   14.30
   4 -15   1   59.89   13.10
   4 -15   1   92.89   13.40
   4 -15   1   78.89   13.30
  -5  15  -1   87.19    9.50
  -5  15  -1   75.69   12.00
  -5  15  -1   74.09    9.90
  -5  15  -1   71.89    7.80
   5 -15   1   41.10   63.29
   5 -15   1   95.39   14.20
   5 -15   1   78.69   11.50
   5 -15   1   81.39    7.80
   5 -15   1   61.89   11.00
   5 -15   1   59.99   11.70
   5 -15   1   92.69   13.10
   5 -15   1   78.39   15.80
   5 -15   1   71.09   12.60
   5 -15   1   78.29   14.80
   5 -15   1   77.89   12.10
  -6  15  -1   70.29    8.50
  -6  15  -1   88.89   14.90
  -6  15  -1   68.29   10.80
   6 -15   1   57.49   13.40
   6 -15   1   61.49    9.90
   6 -15   1   61.29    8.00
   6 -15   1   55.29   11.50
   6 -15   1   85.19   13.80
   6 -15   1   46.60   10.10
   6 -15   1   84.49   15.50
   6 -15   1   62.79   11.30
   6 -15   1   25.60   51.09
   6 -15   1   87.79   11.70
  -7  15  -1   31.10    9.30
  -7  15  -1   12.90    5.40
  -7  15  -1   10.10    6.80
  -7  15  -1    9.90    4.50
   7 -15   1   19.10    7.10
   7 -15   1   17.10    7.00
   7 -15   1   13.10    9.30
   7 -15   1   20.70    5.10
   7 -15   1   20.60    8.60
   7 -15   1    9.50    8.90
   7 -15   1   40.40   66.19
   7 -15   1    9.20    7.90
   7 -15   1   14.50    6.20
  -8  15  -1   -1.40    4.10
  -8  15  -1   -6.90    5.90
   8 -15   1    5.00    7.20
   8 -15   1    6.00    6.40
   8 -15   1    4.50    6.00
   8 -15   1    2.70    5.10
   8 -15   1   -0.20    7.00
   8 -15   1    5.50    3.60
   8 -15   1    2.10    6.50
   8 -15   1    5.60    5.70
  -9  15  -1    7.70    4.30
   9 -15   1   26.70    8.80
   9 -15   1   16.10    6.70
   9 -15   1   13.80    5.80
   9 -15   1   15.30    4.90
   9 -15   1   12.00    8.30
   9 -15   1   12.10    4.00
   9 -15   1   -4.30    7.30
  10 -15   1   27.40    6.70
  10 -15   1   37.20   10.20
  10 -15   1   30.40    5.00
  10 -15   1   20.80   34.00
  10 -15   1   28.50    8.00
  11 -15   1   -2.10    4.20
  11 -15   1    2.80    3.00
  11 -15   1   13.20   32.50
  12 -15   1    8.00    4.20
  12 -15   1    6.10    4.40
  12 -15   1   11.20    3.90
  13 -15   1   -0.50    3.10
  13 -15   1   -3.60    2.10
  17  14  -1    1.20    3.40
  17  14  -1    6.70    3.70
 -17 -14   1   16.40    6.90
 -17 -14   1   -0.50    6.20
  16  14  -1   13.80    6.90
  16  14  -1    8.50    4.40
 -16 -14   1   20.80    8.10
 -16 -14   1    4.60    5.70
 -16 -14   1    7.90    6.50
 -16 -14   1   12.90    7.30
  15  14  -1   21.70    6.10
  15  14  -1   26.10   10.40
  15  14  -1   17.40    5.50
 -15 -14   1   14.70    8.20
 -15 -14   1   22.80    7.20
 -15 -14   1   25.10    8.50
 -15 -14   1   16.90    7.50
  14  14  -1   57.59    8.60
  14  14  -1   34.10    8.50
  14  14  -1   54.59   13.00
  14  14  -1   22.40    6.30
 -14 -14   1   57.69   12.00
 -14 -14   1   24.60    9.40
 -14 -14   1   63.69   11.50
 -14 -14   1   29.50   10.40
 -14 -14   1   38.70   11.00
 -14 -14   1   17.50    7.10
  13  14  -1   32.50   10.50
  13  14  -1   14.30    5.60
 -13 -14   1   18.40    7.10
 -13 -14   1   35.80    9.90
 -13 -14   1   10.80    7.30
 -13 -14   1   17.10    6.60
 -13 -14   1    4.40    6.90
 -13 -14   1   19.20    5.90
 -13 -14   1   36.60   13.20
 -13 -14   1   30.00    9.50
  12  14  -1   27.30    8.00
  12  14  -1   22.60    8.50
  12  14  -1   17.80    6.30
  12  14  -1   18.30    7.90
  12  14  -1   26.20   10.60
  12  14  -1   31.40    8.90
 -12 -14   1   24.80    7.70
 -12 -14   1   51.49   11.70
 -12 -14   1   37.80    7.60
 -12 -14   1   32.00   10.10
 -12 -14   1    7.50    8.10
 -12 -14   1   41.30    9.40
 -12 -14   1   33.90    9.10
 -12 -14   1   15.50   11.50
 -12 -14   1   29.20    9.90
  11  14  -1   15.00    7.70
  11  14  -1   15.30    4.90
  11  14  -1   24.50    9.10
  11  14  -1   23.30    7.70
  11  14  -1   32.20    9.80
  11  14  -1    7.40    6.10
 -11 -14   1   19.30    6.60
 -11 -14   1   18.10    8.20
 -11 -14   1   19.80    8.50
 -11 -14   1   17.40    7.00
 -11 -14   1   23.40    8.90
 -11 -14   1   15.00    6.90
 -11 -14   1   17.10    8.40
 -11 -14   1   14.70    6.10
  10  14  -1   11.00    7.30
  10  14  -1   33.10    8.70
  10  14  -1   32.80   10.50
  10  14  -1   19.10    5.00
  10  14  -1   33.40    9.40
  10  14  -1   27.00    8.10
  10  14  -1   23.10    9.30
 -10 -14   1   11.80    5.10
 -10 -14   1   18.30    7.50
 -10 -14   1   25.90    6.30
 -10 -14   1   30.00    8.80
 -10 -14   1   31.50    7.90
 -10 -14   1   20.50    8.90
 -10 -14   1   27.70    7.80
 -10 -14   1   22.40    6.60
 -10 -14   1   31.60    7.20
 -10 -14   1   16.80    8.20
   9  14  -1  173.68   15.40
   9  14  -1   95.89   21.40
   9  14  -1  175.38   11.80
   9  14  -1  154.08   10.10
   9  14  -1  200.98   16.90
   9  14  -1  169.78   15.40
   9  14  -1  198.18   21.30
   9  14  -1  154.58   11.90
   9  14  -1  169.28   14.20
  -9 -14   1  170.68   14.50
  -9 -14   1  178.98   14.90
  -9 -14   1  172.68   17.70
  -9 -14   1  169.88   12.20
  -9 -14   1  187.08   13.50
  -9 -14   1  172.48   15.00
  -9 -14   1  174.78   15.30
  -9 -14   1  162.08   11.90
  -9 -14   1  176.98   13.30
   8  14  -1   44.80   11.00
   8  14  -1   73.09    8.70
   8  14  -1   65.79   11.00
   8  14  -1   51.59   10.00
   8  14  -1   82.59   10.50
   8  14  -1   70.19   10.30
   8  14  -1   98.79   15.20
   8  14  -1   77.29   12.10
   8  14  -1   61.79   10.70
  -8 -14   1   71.99    8.80
  -8 -14   1   55.19   10.00
  -8 -14   1   54.09    9.00
  -8 -14   1   65.09   12.90
  -8 -14   1   61.29   10.80
  -8 -14   1   66.09    7.30
  -8 -14   1   60.99   10.20
  -8 -14   1   44.40    7.00
  -8 -14   1   48.40   10.00
  -8 -14   1   64.69   10.10
  -8 -14   1   60.09   10.40
   7  14  -1    4.30    5.20
   7  14  -1    3.00    5.80
   7  14  -1    0.40    4.20
   7  14  -1    6.60    5.80
   7  14  -1    1.70    5.60
   7  14  -1    4.50    5.20
   7  14  -1   -3.80    4.40
   7  14  -1    0.50    4.50
   7  14  -1    7.30    6.60
  -7 -14   1   -1.80    4.90
  -7 -14   1    6.40    6.60
  -7 -14   1    2.60    4.50
  -7 -14   1    1.90    3.80
  -7 -14   1    6.10    5.30
  -7 -14   1   -1.00    3.50
  -7 -14   1    9.10    5.90
  -7 -14   1   -5.80    2.40
  -7 -14   1    2.90    6.00
  -7 -14   1    1.10    3.80
  -7 -14   1    5.00    4.50
  -7 -14   1    1.70    4.30
  -7 -14   1   -3.60    3.70
  -7 -14   1    0.50    4.00
   6  14  -1    8.30    5.70
   6  14  -1    5.20    6.10
   6  14  -1    9.60    5.00
   6  14  -1   15.10    6.20
   6  14  -1    2.90    5.30
   6  14  -1    8.30    5.70
   6  14  -1   13.00    6.10
   6  14  -1   11.70    5.70
  -6 -14   1   -5.30    5.00
  -6 -14   1    9.60    4.30
  -6 -14   1    5.10    5.30
  -6 -14   1    6.40    4.80
  -6 -14   1    6.70    5.10
  -6 -14   1   -2.50    2.40
  -6 -14   1    8.10    4.30
  -6 -14   1   -4.10    4.80
  -6 -14   1    4.20    3.70
  -6 -14   1    3.00    4.30
  -6 -14   1   10.50    5.30
   5  14  -1  123.89   11.50
   5  14  -1   90.79   11.60
   5  14  -1  130.09   11.10
   5  14  -1  134.69   11.20
   5  14  -1  100.59   14.40
   5  14  -1  139.09   12.90
   5  14  -1  135.19   11.50
   5  14  -1   96.69   13.80
  -5 -14   1  135.39   10.90
  -5 -14   1  118.79   11.00
  -5 -14   1  109.29   11.70
  -5 -14   1  134.09   14.90
  -5 -14   1  108.99   11.60
  -5 -14   1  130.39   10.80
  -5 -14   1  129.79   11.40
  -5 -14   1  108.39   10.60
  -5 -14   1  109.19   11.70
  -5 -14   1  125.39   10.30
   4  14  -1   36.40    6.80
   4  14  -1   35.40    9.50
   4  14  -1   52.99    9.70
   4  14  -1   60.59    8.90
   4  14  -1   52.99    8.50
   4  14  -1   51.49    9.00
   4  14  -1   32.70    8.80
  -4 -14   1   70.39    9.70
  -4 -14   1   41.70    8.70
  -4 -14   1   47.80    8.50
  -4 -14   1   57.49   12.50
  -4 -14   1   56.39   10.30
  -4 -14   1   54.19    8.20
  -4 -14   1   38.40    7.70
  -4 -14   1   50.39    7.80
  -4 -14   1   47.70    8.30
  -4 -14   1   48.80    7.30
  -4 -14   1   55.99    8.90
   3  14  -1   39.20    8.50
   3  14  -1   31.00    5.90
   3  14  -1   43.80   10.40
   3  14  -1   24.70    7.00
   3  14  -1   36.80    7.70
   3  14  -1   25.90    8.10
   3  14  -1   35.00    7.20
  -3 -14   1   33.00    7.20
  -3 -14   1   49.50    8.70
  -3 -14   1   35.30    9.20
  -3 -14   1   28.80    7.40
  -3 -14   1   31.70    6.00
  -3 -14   1   31.60    8.30
  -3 -14   1   32.00    6.80
  -3 -14   1   39.00   10.60
  -3 -14   1   46.50    8.40
  -3 -14   1   33.30    7.30
   2  14  -1   18.00    7.20
   2  14  -1   29.40    6.10
   2  14  -1   19.10    5.80
   2  14  -1   20.10    8.10
   2  14  -1   33.40    9.30
   2  14  -1   25.60    6.90
   2  14  -1   32.30    7.20
   2  14  -1   27.50    5.60
  -2 -14   1   28.30    8.20
  -2 -14   1   23.50    6.60
  -2 -14   1   30.60    8.60
  -2 -14   1   14.90   24.60
  -2 -14   1   30.80    6.70
  -2 -14   1   28.00    7.00
  -2 -14   1   31.90    7.10
  -2 -14   1   39.60    7.50
   1  14  -1   33.70    8.50
   1  14  -1   23.00    6.30
   1  14  -1   36.30    6.10
   1  14  -1   41.30    8.20
   1  14  -1   37.80    7.20
   1  14  -1   35.40    7.20
   1  14  -1   30.20    5.60
   1  14  -1   25.70    8.60
  -1 -14   1   28.00    7.20
  -1 -14   1   -5.20   14.80
  -1 -14   1   46.60    9.00
  -1 -14   1   35.70    7.90
  -1 -14   1   37.10   10.20
  -1 -14   1   37.20    7.60
  -1 -14   1   32.30    7.00
  -1 -14   1   25.50    6.50
   0  14  -1    3.10    3.80
   0  14  -1    9.50    4.50
   0  14  -1    2.50    3.00
   0  14  -1    5.10    5.20
   0  14  -1   -0.80    2.90
   0  14  -1   11.20    5.00
   0  14  -1    6.30    4.00
   0  14  -1    5.40    6.10
   0 -14   1   -9.80   26.10
   0 -14   1   -3.10    3.70
   0 -14   1    2.40    3.40
   0 -14   1    5.20    3.50
   0 -14   1   -0.90    4.40
   0 -14   1    0.60    4.40
   0 -14   1    5.80    4.70
   0 -14   1    9.90    5.90
   0 -14   1    5.20    6.50
   0 -14   1    3.80    4.30
   0 -14   1    7.10    5.20
   0 -14   1   -2.30    4.40
  -1  14  -1   64.09    9.40
  -1  14  -1   65.49    6.80
  -1  14  -1   60.49    6.60
  -1  14  -1   91.89   11.70
  -1  14  -1   77.19    9.40
  -1  14  -1   94.59   13.20
  -1  14  -1   57.29   10.80
  -1  14  -1   76.79    8.20
   1 -14   1   81.59   11.30
   1 -14   1   60.59   13.00
   1 -14   1   48.10   10.60
   1 -14   1   35.10   27.60
   1 -14   1   59.49   12.10
   1 -14   1   90.99   13.00
   1 -14   1   66.19   10.40
   1 -14   1   66.29    7.40
   1 -14   1   54.69   11.30
   1 -14   1   72.29   11.30
   1 -14   1   60.29    9.00
   1 -14   1   75.99   10.70
  -2  14  -1   96.59    8.50
  -2  14  -1   98.39    8.90
  -2  14  -1   97.19   13.10
  -2  14  -1   66.79   11.40
  -2  14  -1   94.39    7.90
  -2  14  -1  120.99   17.40
  -2  14  -1  116.39   10.20
   2 -14   1   20.70   39.50
   2 -14   1  102.49   14.60
   2 -14   1  100.69   12.90
   2 -14   1   94.39   14.40
   2 -14   1   94.79   12.60
   2 -14   1   96.79   14.90
   2 -14   1   89.19   12.30
   2 -14   1  116.39   10.50
   2 -14   1  107.39   12.70
   2 -14   1  100.99    7.90
   2 -14   1   79.99   13.20
  -3  14  -1    2.90    3.70
  -3  14  -1    3.80    3.70
  -3  14  -1   -4.90    4.80
  -3  14  -1   -0.60    4.10
  -3  14  -1    4.80    4.50
  -3  14  -1    1.00    5.30
   3 -14   1    0.30    5.40
   3 -14   1   -0.20    4.50
   3 -14   1    5.70    7.50
   3 -14   1    2.10    5.90
   3 -14   1    1.30    5.20
   3 -14   1    7.00    5.40
   3 -14   1    2.20    3.50
   3 -14   1    1.10   53.69
   3 -14   1    0.70    4.90
  -4  14  -1    9.60    4.20
  -4  14  -1   12.90    4.70
  -4  14  -1    8.60    7.10
  -4  14  -1   12.40    4.90
  -4  14  -1   12.10    7.00
  -4  14  -1   11.90    9.30
   4 -14   1   14.50   51.19
   4 -14   1   24.40    9.80
   4 -14   1    9.70    6.30
   4 -14   1   11.40    6.80
   4 -14   1    6.20    6.10
   4 -14   1   13.20    6.90
   4 -14   1   15.50    4.50
   4 -14   1   11.70    7.30
   4 -14   1   12.20    6.00
   4 -14   1   12.80    8.50
   4 -14   1    7.90    5.60
  -5  14  -1  113.29    9.20
  -5  14  -1  123.89   10.00
  -5  14  -1  108.49   12.20
  -5  14  -1  116.59    9.60
   5 -14   1   98.39   14.10
   5 -14   1   90.69   15.50
   5 -14   1   89.69   13.10
   5 -14   1  -11.60   44.50
   5 -14   1  131.39   18.40
   5 -14   1  113.09   15.10
   5 -14   1  100.49   14.80
   5 -14   1  124.99   11.40
   5 -14   1  143.09   14.10
   5 -14   1  129.09    9.20
  -6  14  -1   11.00    4.40
  -6  14  -1    1.60    8.00
  -6  14  -1    4.70    3.70
   6 -14   1   12.50    6.00
   6 -14   1   21.60    7.20
   6 -14   1    5.80    5.90
   6 -14   1   -2.40    5.00
   6 -14   1    1.90    6.60
   6 -14   1    5.00    4.10
   6 -14   1   -2.30    5.10
   6 -14   1   11.50   52.29
   6 -14   1    4.80    6.60
   6 -14   1   16.90    8.20
   6 -14   1    8.80    8.30
  -7  14  -1   -5.10    4.10
  -7  14  -1    0.10    3.50
  -7  14  -1   -7.10    4.60
   7 -14   1   -6.20    3.80
   7 -14   1   10.70    8.70
   7 -14   1    0.00    5.20
   7 -14   1   -3.80    3.10
   7 -14   1   -2.60    6.70
   7 -14   1    4.10    7.70
   7 -14   1   -2.60    5.30
   7 -14   1   -4.10    4.40
   7 -14   1  -22.10   43.80
   7 -14   1    3.70    5.50
  -8  14  -1    9.00    6.60
  -8  14  -1    2.80    5.60
   8 -14   1   -1.80    4.30
   8 -14   1   -1.70    7.10
   8 -14   1   -1.50    3.00
   8 -14   1  -10.40    5.60
   8 -14   1    1.90    5.90
   8 -14   1    3.70    4.70
   8 -14   1   -4.80    3.90
   8 -14   1   -8.00   43.80
   8 -14   1    7.60    7.20
  -9  14  -1   10.80    4.10
   9 -14   1    8.40    7.10
   9 -14   1    3.90    4.80
   9 -14   1    3.90    3.30
   9 -14   1   24.50   46.70
   9 -14   1   11.90    7.40
   9 -14   1    9.00    5.60
   9 -14   1    0.60    4.80
   9 -14   1   15.20    8.10
   9 -14   1    4.30    7.80
  10 -14   1  -15.00    7.50
  10 -14   1    4.90    4.00
  10 -14   1   -4.80    2.40
  10 -14   1    5.20    6.10
  10 -14   1   -2.90    4.70
  10 -14   1   -9.10   30.10
  10 -14   1   -9.60    5.40
  11 -14   1   12.70    5.40
  11 -14   1  -19.30   30.50
  11 -14   1    8.60    6.10
  11 -14   1    1.40    3.00
  11 -14   1    6.30    6.60
  12 -14   1    1.20    3.50
  12 -14   1   11.80    5.50
  12 -14   1    7.50    5.00
  12 -14   1    2.90    2.60
  12 -14   1    0.80   32.40
  13 -14   1   -3.70    2.60
  13 -14   1    0.80    3.60
  13 -14   1   -1.80    3.80
  13 -14   1   -0.20    4.10
  18  13  -1   -0.40    2.60
  18  13  -1    3.50    2.50
 -18 -13   1   -1.90    4.10
 -18 -13   1   -0.10    3.80
 -18 -13   1    6.80    4.60
  17  13  -1   -1.40    3.50
  17  13  -1   -3.10    5.70
  17  13  -1   -3.60    2.90
 -17 -13   1   -4.20    3.90
 -17 -13   1   -3.00    5.20
 -17 -13   1    1.40    5.50
  16  13  -1    3.90    3.40
  16  13  -1    0.80    4.20
  16  13  -1    8.80    7.20
  16  13  -1    7.70    4.60
 -16 -13   1   13.10    7.50
 -16 -13   1   -2.70    6.00
 -16 -13   1   14.40    7.80
 -16 -13   1   16.60    8.30
 -16 -13   1    8.40    6.50
  15  13  -1    1.40    5.10
  15  13  -1    8.30    7.20
  15  13  -1    8.10    6.30
  15  13  -1    6.60    5.20
  15  13  -1    6.50    3.70
 -15 -13   1    5.40    6.90
 -15 -13   1   24.30   12.00
 -15 -13   1    6.60    7.30
 -15 -13   1   11.90    8.10
 -15 -13   1   17.60   11.00
  14  13  -1    8.20    7.60
  14  13  -1    5.30    5.30
  14  13  -1    3.20    5.50
  14  13  -1    0.00    4.10
  14  13  -1    8.90    5.30
  14  13  -1   -1.90    3.90
 -14 -13   1   -4.00    5.60
 -14 -13   1   14.90    8.70
 -14 -13   1   12.40    7.20
 -14 -13   1    8.60    7.50
 -14 -13   1   11.90    7.60
  13  13  -1   52.09   10.20
  13  13  -1   29.80    6.60
  13  13  -1   28.70    6.70
  13  13  -1   44.10    8.30
  13  13  -1   57.79   12.80
 -13 -13   1   48.90   10.10
 -13 -13   1   47.00   11.30
 -13 -13   1   39.30    7.30
 -13 -13   1   41.90    9.10
 -13 -13   1   58.99   10.40
 -13 -13   1   43.90    9.60
 -13 -13   1   29.40    9.60
 -13 -13   1   74.69   13.10
  12  13  -1   -1.70    4.10
  12  13  -1    4.70    7.30
  12  13  -1   -3.80    3.70
  12  13  -1    3.60    5.70
  12  13  -1   10.70    5.40
  12  13  -1   13.40    7.60
  12  13  -1   12.80    6.00
 -12 -13   1    6.60    6.60
 -12 -13   1   -1.00    5.50
 -12 -13   1   -3.40    5.70
 -12 -13   1   15.20   12.20
 -12 -13   1   11.30    6.20
 -12 -13   1    8.30    7.60
 -12 -13   1   11.50    6.60
 -12 -13   1    7.00    4.70
 -12 -13   1   -1.60    6.50
  11  13  -1    6.90    5.80
  11  13  -1    3.10    6.50
  11  13  -1    5.40    6.40
  11  13  -1    6.20    4.90
  11  13  -1    3.80    5.50
  11  13  -1    4.70    6.30
  11  13  -1   -0.20    3.50
 -11 -13   1   -4.30    4.30
 -11 -13   1   24.40    8.70
 -11 -13   1   -5.30    5.10
 -11 -13   1    2.70    5.90
 -11 -13   1    5.50    7.00
 -11 -13   1   15.30    6.20
 -11 -13   1    1.00    6.70
 -11 -13   1   11.10    7.30
 -11 -13   1    6.00    5.50
  10  13  -1   30.70    9.00
  10  13  -1   32.80    8.30
  10  13  -1   30.90    7.80
  10  13  -1   36.70   10.20
  10  13  -1   21.70    5.90
  10  13  -1   23.70    9.70
  10  13  -1   27.40    8.70
  10  13  -1   30.20    8.80
  10  13  -1   13.80    4.50
 -10 -13   1   22.40    8.50
 -10 -13   1   15.80    7.40
 -10 -13   1   22.10    7.80
 -10 -13   1   25.20    7.10
 -10 -13   1   39.00    8.40
 -10 -13   1   52.79    9.80
 -10 -13   1   23.00    6.40
 -10 -13   1   48.70   10.30
 -10 -13   1   17.10    6.30
   9  13  -1  120.09   11.80
   9  13  -1  110.89    9.00
   9  13  -1  129.79   13.60
   9  13  -1  107.29    9.70
   9  13  -1  125.99   10.00
   9  13  -1  126.59   11.20
   9  13  -1  114.19   12.80
   9  13  -1  144.59   14.10
   9  13  -1  137.89   10.50
  -9 -13   1  131.99   11.90
  -9 -13   1  127.19   11.10
  -9 -13   1   94.29   13.40
  -9 -13   1  122.39   12.90
  -9 -13   1  119.19   11.90
  -9 -13   1   93.79    9.20
  -9 -13   1  117.59   12.60
  -9 -13   1  127.79   14.50
  -9 -13   1  133.19   12.30
  -9 -13   1  118.79   11.40
  -9 -13   1  133.49   13.20
   8  13  -1   -1.30    4.80
   8  13  -1    5.40    5.30
   8  13  -1   -1.50    5.50
   8  13  -1    4.30    6.20
   8  13  -1   -1.10    2.70
   8  13  -1    3.20    4.60
   8  13  -1    2.20    4.30
   8  13  -1   -0.70    4.10
   8  13  -1   -1.70    4.90
   8  13  -1   -3.20    3.00
   8  13  -1    1.10    4.60
  -8 -13   1    1.60    3.70
  -8 -13   1   -0.90    3.00
  -8 -13   1    3.00    5.60
  -8 -13   1    3.70    4.80
  -8 -13   1   -1.70    3.00
  -8 -13   1    0.90    5.00
  -8 -13   1   -1.80    6.40
  -8 -13   1    0.40    3.80
  -8 -13   1   -4.10    3.00
  -8 -13   1    2.60    4.20
  -8 -13   1    2.40    5.10
  -8 -13   1    3.00    4.50
   7  13  -1  128.39   10.60
   7  13  -1  135.59   12.80
   7  13  -1  103.59    7.40
   7  13  -1  140.59   12.00
   7  13  -1  120.49   11.90
   7  13  -1  134.19   13.90
   7  13  -1  126.79   11.20
   7  13  -1  120.89   10.80
   7  13  -1  118.59   14.70
   7  13  -1  120.49   11.80
  -7 -13   1  142.49   13.70
  -7 -13   1  106.59   14.90
  -7 -13   1  146.69   12.40
  -7 -13   1  122.79    9.20
  -7 -13   1  119.89    8.90
  -7 -13   1  119.69   11.60
  -7 -13   1  128.29   10.90
  -7 -13   1  145.99   12.50
  -7 -13   1  103.19    9.10
  -7 -13   1  116.89   12.50
  -7 -13   1  111.79   10.80
  -7 -13   1  142.29   10.70
   6  13  -1  115.29   10.50
   6  13  -1  127.69   14.80
   6  13  -1  120.09   12.90
   6  13  -1  106.49   10.60
   6  13  -1  116.89   11.10
   6  13  -1  121.39   10.80
   6  13  -1  147.19   12.50
  -6 -13   1  144.69   11.10
  -6 -13   1  136.39    9.90
  -6 -13   1  123.29    8.30
  -6 -13   1  126.59   11.10
  -6 -13   1  125.29   10.40
  -6 -13   1  122.39    9.60
  -6 -13   1  119.69   13.90
  -6 -13   1  138.99    9.70
  -6 -13   1  110.79   10.60
  -6 -13   1  115.59   10.50
  -6 -13   1  127.19   12.50
  -6 -13   1  114.99   10.80
  -6 -13   1  113.99   11.40
   5  13  -1  169.18   15.00
   5  13  -1  184.78   14.00
   5  13  -1  181.48   13.00
   5  13  -1  171.58   12.80
   5  13  -1  166.28   16.30
   5  13  -1  162.58   12.10
   5  13  -1  184.98   12.90
   5  13  -1  163.68   13.30
  -5 -13   1  161.48   15.50
  -5 -13   1  185.68   12.10
  -5 -13   1  194.68   14.00
  -5 -13   1  184.48   12.30
  -5 -13   1  165.98   13.50
  -5 -13   1  166.78   12.30
  -5 -13   1  176.98   11.80
  -5 -13   1  168.78   12.90
  -5 -13   1  188.98   13.00
  -5 -13   1  166.08    8.50
   4  13  -1  213.58   14.50
   4  13  -1  196.78   12.80
   4  13  -1  202.08   14.40
   4  13  -1  204.88   13.20
   4  13  -1  207.28   13.40
   4  13  -1  200.38   15.70
  -4 -13   1  226.98   13.70
  -4 -13   1  211.88   12.70
  -4 -13   1  198.38   19.50
  -4 -13   1  210.48   18.30
  -4 -13   1  188.68   10.20
  -4 -13   1  199.18   14.50
  -4 -13   1  199.28   13.20
  -4 -13   1  199.88   12.80
  -4 -13   1  211.08   13.40
  -4 -13   1  202.08   14.90
  -4 -13   1  194.88   17.10
   3  13  -1  111.29   10.70
   3  13  -1  118.29   10.90
   3  13  -1  126.89    9.80
   3  13  -1  129.99    9.60
   3  13  -1  114.19   13.50
   3  13  -1  116.69   11.60
   3  13  -1  124.39   10.60
   3  13  -1  108.99    9.10
  -3 -13   1  120.19   10.40
  -3 -13   1  123.59   12.10
  -3 -13   1  121.69   10.50
  -3 -13   1  106.59    7.50
  -3 -13   1  118.39   13.20
  -3 -13   1  134.79   10.40
  -3 -13   1  125.99    9.80
  -3 -13   1  122.29   11.10
   2  13  -1  290.27   16.30
   2  13  -1  262.87   14.60
   2  13  -1  311.17   19.20
   2  13  -1  264.57   15.60
   2  13  -1  289.17   16.30
   2  13  -1  300.07   20.90
   2  13  -1  273.37   14.50
  -2 -13   1  297.17   14.50
  -2 -13   1  270.07   18.40
  -2 -13   1  279.17   16.80
  -2 -13   1  259.17   19.90
  -2 -13   1  266.07   16.40
  -2 -13   1  293.17   16.60
  -2 -13   1  267.47   15.40
  -2 -13   1  273.07   16.30
   1  13  -1 1108.59   40.60
   1  13  -1 1150.78   46.10
   1  13  -1 1178.78   40.60
   1  13  -1 1180.28   41.90
   1  13  -1 1152.28   49.40
   1  13  -1 1182.88   42.70
   1  13  -1 1219.78   42.80
  -1 -13   1 1186.68   42.20
  -1 -13   1 1184.98   49.60
  -1 -13   1 1213.68   43.90
  -1 -13   1 1191.28   47.50
  -1 -13   1 1210.48   44.70
  -1 -13   1 1212.28   44.40
  -1 -13   1 1164.68   43.30
   0  13  -1  221.18   15.60
   0  13  -1  237.48   14.30
   0  13  -1  230.58   12.50
   0  13  -1  237.38   14.10
   0  13  -1  206.08   12.30
   0  13  -1  224.88   16.60
   0  13  -1  248.98   19.20
   0 -13   1  236.48   15.60
   0 -13   1  213.28   14.30
   0 -13   1  242.08   18.90
   0 -13   1  241.18   17.90
   0 -13   1  219.98   14.60
   0 -13   1  237.98   16.40
   0 -13   1  248.58   15.90
   0 -13   1  238.28   15.60
  -1  13  -1  158.98   13.80
  -1  13  -1  136.39    9.70
  -1  13  -1  167.58   11.80
  -1  13  -1  160.88   10.00
  -1  13  -1  159.28   11.30
   1 -13   1  163.78   15.50
   1 -13   1  175.78   16.60
   1 -13   1  168.18   12.60
   1 -13   1  151.98   13.00
   1 -13   1  193.98   28.10
   1 -13   1  157.18   11.10
   1 -13   1  151.38    9.20
   1 -13   1  196.28   19.00
   1 -13   1  165.18   13.40
   1 -13   1  167.88   15.10
  -2  13  -1   63.09    7.90
  -2  13  -1   60.89    7.50
  -2  13  -1   48.40   10.10
  -2  13  -1   46.00    9.10
  -2  13  -1   60.69    7.30
  -2  13  -1   58.09    7.10
   2 -13   1   76.39   10.70
   2 -13   1   60.09   10.00
   2 -13   1   20.00   37.90
   2 -13   1   85.59   13.60
   2 -13   1   56.39   11.10
   2 -13   1   82.89   12.80
   2 -13   1   61.59   11.30
   2 -13   1   75.29   11.70
   2 -13   1   68.89    7.50
   2 -13   1   88.49   10.10
  -3  13  -1  173.58   17.50
  -3  13  -1  154.38    9.80
  -3  13  -1  151.58   13.30
  -3  13  -1  164.08   10.90
  -3  13  -1  175.88   11.60
  -3  13  -1  146.09    9.90
  -3  13  -1  170.48   16.40
   3 -13   1  137.29   15.30
   3 -13   1  152.18    9.40
   3 -13   1  159.28   11.50
   3 -13   1  166.68   13.90
   3 -13   1  162.48   15.00
   3 -13   1   18.70   42.60
   3 -13   1  157.48   12.50
   3 -13   1  164.78   15.20
   3 -13   1  170.78   15.40
   3 -13   1  161.88   13.40
   3 -13   1  138.79   13.40
  -4  13  -1   39.20    6.10
  -4  13  -1   40.10    8.40
  -4  13  -1   37.40    5.80
  -4  13  -1   26.50    7.30
  -4  13  -1   45.10    6.70
  -4  13  -1   46.00    6.70
  -4  13  -1   66.39   12.60
  -4  13  -1   42.00    6.50
   4 -13   1   40.20   10.00
   4 -13   1   41.80   45.30
   4 -13   1   43.30    9.60
   4 -13   1   35.60    8.50
   4 -13   1   43.60    9.00
   4 -13   1   50.69    6.50
   4 -13   1   52.99    8.80
   4 -13   1   45.60   10.70
   4 -13   1   58.79    8.50
   4 -13   1   51.99    9.60
   4 -13   1   60.89   12.20
  -5  13  -1  202.58   17.70
  -5  13  -1  217.28   12.00
  -5  13  -1  205.58   12.30
  -5  13  -1  202.28   15.60
  -5  13  -1  205.58   20.10
  -5  13  -1  230.38   16.40
   5 -13   1  241.08   18.50
   5 -13   1  221.08   16.50
   5 -13   1  211.78   19.10
   5 -13   1  227.58   15.80
   5 -13   1  221.68   12.10
   5 -13   1  248.88   17.40
   5 -13   1  226.78   18.90
   5 -13   1  243.88   15.10
   5 -13   1  188.48   16.60
   5 -13   1  130.89   69.79
  -6  13  -1    3.20    5.40
  -6  13  -1    7.10    3.90
  -6  13  -1   11.50    4.00
  -6  13  -1   10.10    4.80
   6 -13   1   24.10    9.70
   6 -13   1   26.30    7.90
   6 -13   1   13.30    5.90
   6 -13   1   12.20    6.50
   6 -13   1   15.40    4.70
   6 -13   1    7.70    5.40
   6 -13   1    6.10   46.90
   6 -13   1    3.30    5.10
   6 -13   1    6.90    5.90
   6 -13   1   12.20    7.60
   6 -13   1    7.40    7.60
  -7  13  -1   76.69   10.60
  -7  13  -1   85.89    7.30
   7 -13   1   77.59   14.20
   7 -13   1   16.20   43.90
   7 -13   1   71.79    8.60
   7 -13   1   91.69   11.80
   7 -13   1   67.59   10.10
   7 -13   1   58.89   12.20
   7 -13   1   55.59    9.80
   7 -13   1   76.69   12.90
   7 -13   1   63.79   11.50
   7 -13   1   55.39    9.80
  -8  13  -1   41.60    6.10
   8 -13   1   19.80    6.40
   8 -13   1   27.40    7.70
   8 -13   1   32.80    9.60
   8 -13   1   64.59   51.89
   8 -13   1   34.00    7.90
   8 -13   1   23.10    9.20
   8 -13   1   44.50   10.10
   8 -13   1   21.70    5.00
   8 -13   1   35.40   10.50
  -9  13  -1    2.60    6.00
   9 -13   1    0.30    3.00
   9 -13   1   11.20    5.70
   9 -13   1    8.70    8.30
   9 -13   1   13.00   45.70
   9 -13   1    6.00    7.20
   9 -13   1    2.10    6.10
   9 -13   1  -10.10    4.00
   9 -13   1   -0.20    3.80
   9 -13   1    7.60    7.40
   9 -13   1    0.40    3.30
  10 -13   1   -2.40    5.10
  10 -13   1    1.20    5.60
  10 -13   1  -18.90   24.30
  10 -13   1   -3.70    3.60
  10 -13   1    6.80    2.60
  10 -13   1    4.60    7.20
  10 -13   1  -11.60    6.20
  10 -13   1   -2.50    3.10
  11 -13   1    7.90    3.90
  11 -13   1   10.10    6.50
  11 -13   1   -0.70    2.90
  11 -13   1   13.00    6.70
  11 -13   1   17.60    6.10
  11 -13   1    4.50   34.00
  12 -13   1   -9.00   28.90
  12 -13   1   -0.90    3.70
  12 -13   1    9.80    5.50
  12 -13   1    6.80    5.80
  13 -13   1    2.00    3.70
  13 -13   1    2.10    3.00
  13 -13   1    8.10    3.30
  13 -13   1    4.90    4.90
  14 -13   1   -0.70    2.50
  14 -13   1   -0.40    2.80
  14 -13   1    0.00    2.90
  18  12  -1    1.10    3.10
  18  12  -1    3.40    3.20
 -18 -12   1    0.50    4.30
 -18 -12   1   11.40    5.60
 -18 -12   1   -4.00    4.70
 -18 -12   1   11.40    6.00
  17  12  -1   -4.90    4.20
  17  12  -1    5.50    5.10
  17  12  -1   12.90    3.90
  17  12  -1   10.10    8.00
  17  12  -1    8.60    3.70
  17  12  -1    5.30    3.30
 -17 -12   1    0.60    5.20
 -17 -12   1   11.90    7.00
 -17 -12   1    0.10    6.20
 -17 -12   1   14.20    6.10
  16  12  -1    1.40    4.40
  16  12  -1    6.50    5.00
  16  12  -1   -2.00    3.60
  16  12  -1    6.30    3.50
  16  12  -1    2.60    4.00
  16  12  -1    3.10    6.60
  16  12  -1   14.00    6.20
 -16 -12   1    5.00    6.80
 -16 -12   1    1.70    7.00
 -16 -12   1    9.70    7.20
 -16 -12   1    7.70   10.50
  15  12  -1   -2.60    4.30
  15  12  -1   -3.20    6.70
  15  12  -1    0.70    3.90
  15  12  -1   -3.30    2.60
  15  12  -1   -1.10    4.90
  15  12  -1   -5.60    3.50
 -15 -12   1    1.10    6.50
 -15 -12   1    8.70    6.90
 -15 -12   1   -9.60    7.90
 -15 -12   1   -0.30    5.90
 -15 -12   1    5.40    8.50
 -15 -12   1    1.00    6.60
  14  12  -1   30.30    8.10
  14  12  -1   37.00    8.20
  14  12  -1   34.40   10.80
  14  12  -1   22.80    7.00
  14  12  -1   26.60    8.60
  14  12  -1   34.00    6.80
  14  12  -1   23.50    5.60
 -14 -12   1   27.30    8.40
 -14 -12   1   27.80    8.10
 -14 -12   1   34.10    9.70
 -14 -12   1   32.30   10.40
 -14 -12   1   31.10    9.50
 -14 -12   1   38.80   11.40
  13  12  -1   61.79   10.50
  13  12  -1   82.89    7.50
  13  12  -1   62.39   10.90
  13  12  -1   84.49   15.20
  13  12  -1   56.59    9.60
  13  12  -1   74.99   10.50
  13  12  -1   60.59    8.70
 -13 -12   1   65.79   13.20
 -13 -12   1   59.59   11.60
 -13 -12   1   30.80   11.40
 -13 -12   1   59.39   11.00
 -13 -12   1   62.59   12.60
 -13 -12   1   64.09   11.10
 -13 -12   1   49.40    7.50
 -13 -12   1   70.19   12.10
 -13 -12   1   69.69   11.20
  12  12  -1    8.10    7.50
  12  12  -1    4.60    5.60
  12  12  -1   -0.30    3.90
  12  12  -1   10.30    7.50
  12  12  -1   -0.50    4.40
  12  12  -1    3.80    5.30
  12  12  -1    3.40    3.60
  12  12  -1   -1.00    5.20
  12  12  -1   -0.50    5.60
 -12 -12   1   -2.10    5.00
 -12 -12   1    6.10    7.20
 -12 -12   1   -5.30    3.70
 -12 -12   1    4.90    6.70
 -12 -12   1   12.60    7.30
 -12 -12   1    6.20    5.30
 -12 -12   1    5.00    7.20
  11  12  -1   75.09   12.50
  11  12  -1   61.49    8.50
  11  12  -1   66.79   10.40
  11  12  -1   82.49   11.80
  11  12  -1   69.79   11.30
  11  12  -1   86.29   14.00
  11  12  -1   71.99   12.70
  11  12  -1   66.39   10.20
 -11 -12   1   77.69   12.80
 -11 -12   1   53.09    8.60
 -11 -12   1   62.49   10.90
 -11 -12   1   48.50    9.30
 -11 -12   1   90.89   12.10
 -11 -12   1   81.89   13.80
 -11 -12   1   71.59   12.90
 -11 -12   1   68.49   11.10
  10  12  -1   75.19   12.50
  10  12  -1   92.59   12.70
  10  12  -1   95.59   13.70
  10  12  -1   84.59   12.60
  10  12  -1   61.59    9.10
  10  12  -1   87.29   11.20
  10  12  -1   80.69    8.40
  10  12  -1  107.29   12.50
 -10 -12   1   90.89   13.20
 -10 -12   1   78.19   10.80
 -10 -12   1   92.89   11.00
 -10 -12   1   86.49    8.20
 -10 -12   1   80.79   12.90
 -10 -12   1   61.99    9.50
 -10 -12   1   66.89   11.50
   9  12  -1  117.09   12.70
   9  12  -1  104.69   12.50
   9  12  -1  115.59   10.60
   9  12  -1  122.39   12.80
   9  12  -1   96.89    8.90
   9  12  -1  112.99   10.60
   9  12  -1   73.89   13.30
   9  12  -1  108.79    9.00
   9  12  -1  119.89   13.40
  -9 -12   1   96.99   16.00
  -9 -12   1  122.79   11.70
  -9 -12   1  112.89   16.70
  -9 -12   1  101.89   11.70
  -9 -12   1  116.99   11.40
  -9 -12   1  106.69   10.70
  -9 -12   1  105.29    8.90
  -9 -12   1  126.89   12.80
   8  12  -1    4.80    4.30
   8  12  -1    3.00    4.20
   8  12  -1    0.30    3.60
   8  12  -1   -5.00    3.90
   8  12  -1   -2.60    2.60
   8  12  -1    3.60    6.30
   8  12  -1    1.50    4.90
   8  12  -1   -1.10    3.60
   8  12  -1   -2.20    4.60
   8  12  -1   -2.80    2.40
   8  12  -1    0.50    4.60
  -8 -12   1   -3.80    4.50
  -8 -12   1   -2.70    4.00
  -8 -12   1   -0.60    2.70
  -8 -12   1    0.80    4.10
  -8 -12   1   -1.50    2.90
  -8 -12   1    2.60    4.70
  -8 -12   1   -0.60    3.70
  -8 -12   1    2.50    4.70
  -8 -12   1    0.30    4.20
  -8 -12   1    2.80    4.30
   7  12  -1   41.50    5.40
   7  12  -1   40.30    9.80
   7  12  -1   44.00    8.80
   7  12  -1   39.00    7.80
   7  12  -1   52.39    8.00
   7  12  -1   21.90    6.30
   7  12  -1   35.20    5.70
   7  12  -1   43.40    8.30
   7  12  -1   28.30    8.10
   7  12  -1   34.60    6.70
   7  12  -1   39.60    7.00
  -7 -12   1   36.50    7.70
  -7 -12   1   37.10    7.70
  -7 -12   1   29.50    7.20
  -7 -12   1   37.50    7.80
  -7 -12   1   33.80    6.80
  -7 -12   1   34.90    9.00
  -7 -12   1   34.50    5.50
  -7 -12   1   36.10    5.90
  -7 -12   1   30.60    6.50
  -7 -12   1   37.40    7.40
  -7 -12   1   42.80    8.40
  -7 -12   1   36.50    6.00
   6  12  -1   -4.00    4.50
   6  12  -1    2.80    4.80
   6  12  -1    5.90    4.30
   6  12  -1    3.50    4.70
   6  12  -1   -0.60    2.20
   6  12  -1    4.80    3.70
   6  12  -1    7.80    4.40
   6  12  -1    1.20    4.10
  -6 -12   1    0.60    2.50
  -6 -12   1   -1.40    3.20
  -6 -12   1   -1.40    3.60
  -6 -12   1    1.20    5.10
  -6 -12   1    6.40    4.20
  -6 -12   1    3.10    4.20
  -6 -12   1    8.60    4.10
  -6 -12   1    3.60    3.20
  -6 -12   1   -0.10    3.40
  -6 -12   1    3.50    3.30
  -6 -12   1   -0.80    4.00
  -6 -12   1    4.20    3.40
  -6 -12   1   -1.40    3.80
   5  12  -1   27.20    6.60
   5  12  -1   25.80    7.40
   5  12  -1   32.90    6.90
   5  12  -1   16.70    6.20
   5  12  -1   21.50    5.90
   5  12  -1   33.10    6.70
   5  12  -1   17.40    6.00
   5  12  -1   31.30    6.50
  -5 -12   1   21.80    5.00
  -5 -12   1   22.80    5.60
  -5 -12   1   36.60    7.10
  -5 -12   1   15.80    5.30
  -5 -12   1   21.60    5.00
  -5 -12   1   39.30    7.50
  -5 -12   1   24.60    6.40
  -5 -12   1   30.50    8.60
  -5 -12   1   24.60    7.40
  -5 -12   1   16.00    4.60
  -5 -12   1   20.00    4.40
  -5 -12   1   27.50    6.20
  -5 -12   1   19.00    3.50
  -5 -12   1   38.20    7.40
   4  12  -1   -2.30    3.90
   4  12  -1    7.20    3.80
   4  12  -1   12.40    4.90
   4  12  -1    2.40    3.90
   4  12  -1    4.70    3.40
  -4 -12   1   -0.80    2.60
  -4 -12   1    8.30    6.30
  -4 -12   1    1.50    2.30
  -4 -12   1    2.80    1.70
  -4 -12   1    7.60    4.20
  -4 -12   1    5.10    4.40
  -4 -12   1    3.50    3.30
  -4 -12   1    8.20    4.70
  -4 -12   1    1.60    3.30
  -4 -12   1    0.40    3.60
  -4 -12   1    6.90    3.60
  -4 -12   1    8.50    4.40
   3  12  -1    1.10    3.70
   3  12  -1    2.00    4.90
   3  12  -1    1.20    2.70
   3  12  -1   -3.00    3.70
   3  12  -1   -6.30    2.40
   3  12  -1    1.50    3.80
   3  12  -1   -2.80    3.10
  -3 -12   1    3.10    2.90
  -3 -12   1    0.50    3.00
  -3 -12   1   -2.10    3.20
  -3 -12   1   -1.80    2.80
  -3 -12   1   -1.90    3.00
  -3 -12   1    1.00    3.60
  -3 -12   1    2.80    4.10
  -3 -12   1    0.70    2.80
  -3 -12   1    0.30    2.20
  -3 -12   1    4.80    2.40
   2  12  -1   70.49    7.00
   2  12  -1   76.99    7.50
   2  12  -1   91.39   10.30
   2  12  -1   78.59    7.20
   2  12  -1   89.09    8.60
   2  12  -1   88.19    8.60
   2  12  -1  103.69   11.80
  -2 -12   1   76.69    4.80
  -2 -12   1   87.49    8.40
  -2 -12   1   86.39    9.40
  -2 -12   1   87.39    8.50
  -2 -12   1   74.79   11.60
  -2 -12   1   79.09    8.30
  -2 -12   1   83.69    8.70
  -2 -12   1   82.49    7.80
   1  12  -1    7.80    2.90
   1  12  -1    6.70    5.10
   1  12  -1   -0.60    2.70
   1  12  -1    2.80    3.70
   1  12  -1    3.10    3.20
   1  12  -1    7.40    3.70
   1  12  -1    1.10    3.20
  -1 -12   1    2.50    3.70
  -1 -12   1    6.20    4.00
  -1 -12   1    7.80    3.90
  -1 -12   1    5.30    4.30
  -1 -12   1    3.40    4.80
   0  12  -1    9.10    4.00
   0  12  -1    6.70    3.00
   0  12  -1    5.20    4.50
   0  12  -1    8.90    4.10
   0  12  -1   10.70    4.00
   0  12  -1    9.10    3.50
   0  12  -1    7.00    5.20
   0 -12   1    4.80    4.80
   0 -12   1    5.10    5.10
   0 -12   1    5.60    4.10
   0 -12   1    6.80    4.30
   0 -12   1    5.00    3.50
  -1  12  -1    9.70    4.00
  -1  12  -1    0.80    2.50
  -1  12  -1    7.80    3.80
  -1  12  -1    1.60    4.40
  -1  12  -1    5.50    3.30
  -1  12  -1    4.10    3.20
  -1  12  -1    8.30    5.00
   1 -12   1    7.10    4.70
   1 -12   1    2.10    3.70
   1 -12   1    3.70    4.70
   1 -12   1    7.90    5.50
   1 -12   1    0.70   25.20
   1 -12   1    4.30    4.10
   1 -12   1    4.40    4.30
   1 -12   1   -1.50    4.40
   1 -12   1    3.40    2.60
   1 -12   1    9.70    4.80
   1 -12   1    5.80    3.20
  -2  12  -1   23.60    4.90
  -2  12  -1   20.60    4.90
  -2  12  -1   21.30    4.20
  -2  12  -1   14.70    3.80
  -2  12  -1   16.20    4.50
  -2  12  -1   17.80    6.00
   2 -12   1   20.10    5.90
   2 -12   1   15.00    7.10
   2 -12   1   12.10    3.50
   2 -12   1   15.40    5.30
   2 -12   1   24.30    7.30
   2 -12   1   31.10    7.40
   2 -12   1   21.80    6.40
   2 -12   1   20.60    4.90
   2 -12   1   19.90    7.10
   2 -12   1   19.70   31.40
  -3  12  -1   56.79    9.30
  -3  12  -1   51.59    6.30
  -3  12  -1   46.00    5.40
  -3  12  -1   39.40    6.00
  -3  12  -1   55.09   10.60
  -3  12  -1   42.90    8.90
  -3  12  -1   56.39    6.00
  -3  12  -1   57.49    7.10
   3 -12   1   31.70    7.90
   3 -12   1   52.89   10.90
   3 -12   1   55.89    7.60
   3 -12   1   22.80   40.60
   3 -12   1   51.29   10.20
   3 -12   1   51.99    5.70
   3 -12   1   63.69    9.60
   3 -12   1   60.99    9.20
   3 -12   1   57.79    8.80
   3 -12   1   57.49   10.40
   3 -12   1   42.70    7.90
  -4  12  -1   26.20    8.00
  -4  12  -1   19.60    4.40
  -4  12  -1   31.70    4.90
  -4  12  -1   18.80    4.50
  -4  12  -1   29.30    6.90
  -4  12  -1   11.60    6.40
  -4  12  -1   21.60    4.60
   4 -12   1   23.40    8.00
   4 -12   1   25.70    5.70
   4 -12   1   20.00    6.20
   4 -12   1   21.30    6.70
   4 -12   1   25.10    6.90
   4 -12   1   10.80    6.10
   4 -12   1   10.60   40.70
   4 -12   1   22.20    7.40
   4 -12   1   19.80    7.90
   4 -12   1   34.20    7.20
   4 -12   1   17.20    4.60
  -5  12  -1    4.80    4.90
  -5  12  -1    5.60    3.10
  -5  12  -1   17.80    4.00
  -5  12  -1    3.60    3.20
  -5  12  -1   -3.20    5.10
  -5  12  -1    7.00    5.10
   5 -12   1   10.20    4.60
   5 -12   1    7.30    5.60
   5 -12   1    3.40    6.10
   5 -12   1    5.50    3.50
   5 -12   1   12.10    5.30
   5 -12   1  -21.50   41.20
   5 -12   1   -0.20    5.60
   5 -12   1   -4.50    3.60
   5 -12   1   10.70    5.90
   5 -12   1    8.00    6.10
   5 -12   1    5.40    4.90
   5 -12   1    5.80    4.30
  -6  12  -1   24.70    7.90
  -6  12  -1   26.60    4.80
  -6  12  -1   15.20    5.30
  -6  12  -1   14.40    6.00
  -6  12  -1   18.10    4.40
  -6  12  -1   15.30    4.80
   6 -12   1   19.20    6.10
   6 -12   1   15.40    7.60
   6 -12   1   20.10    6.70
   6 -12   1   26.40    6.80
   6 -12   1   33.50    8.00
   6 -12   1   18.20    4.80
   6 -12   1   16.80    6.50
   6 -12   1   18.40    7.40
   6 -12   1   31.30    9.60
   6 -12   1   21.50   44.50
   6 -12   1   13.40    5.30
  -7  12  -1   19.00    9.80
  -7  12  -1   33.90    7.60
  -7  12  -1   33.70    5.70
  -7  12  -1   44.80    5.40
   7 -12   1   29.90    7.70
   7 -12   1   23.70    8.20
   7 -12   1   49.00   10.60
   7 -12   1   33.60    7.20
   7 -12   1   41.90    8.00
   7 -12   1   39.80    7.30
   7 -12   1   41.40    8.40
   7 -12   1   41.40    8.20
   7 -12   1   26.80    9.70
   7 -12   1   28.30    7.70
   7 -12   1   55.09   55.09
   7 -12   1   46.30    6.50
   7 -12   1   38.10    8.90
  -8  12  -1    0.50    5.40
  -8  12  -1   -3.50    2.70
   8 -12   1    6.60   46.70
   8 -12   1    2.80    5.70
   8 -12   1    3.70    4.20
   8 -12   1    6.10    4.50
   8 -12   1    6.10    4.40
   8 -12   1   -1.20    3.50
   8 -12   1    0.30    5.80
   8 -12   1   -3.00    3.90
   8 -12   1    0.60    3.70
   8 -12   1    8.80    6.80
   8 -12   1   -0.80    6.10
   8 -12   1    1.20    4.50
  -9  12  -1   22.70    4.40
  -9  12  -1    4.00    6.70
   9 -12   1   24.80    6.90
   9 -12   1   10.10    5.70
   9 -12   1    8.60    4.00
   9 -12   1   17.70    5.20
   9 -12   1    8.90    5.00
   9 -12   1   19.00    8.10
   9 -12   1   17.80    5.80
   9 -12   1   33.30   10.30
   9 -12   1   14.20    8.20
   9 -12   1   13.20   40.10
   9 -12   1   27.00    8.10
  10 -12   1   44.50   10.00
  10 -12   1   35.30    9.10
  10 -12   1   26.50   10.50
  10 -12   1    7.50   41.50
  10 -12   1   32.80    6.30
  10 -12   1   14.60    6.80
  10 -12   1   54.69    9.20
  10 -12   1   16.90    6.20
  10 -12   1   17.30    8.00
  11 -12   1   31.20    5.80
  11 -12   1   14.60    8.00
  11 -12   1   38.50   41.90
  11 -12   1   23.60    6.60
  11 -12   1   29.50    7.40
  11 -12   1    6.80    3.50
  11 -12   1   17.70    4.70
  12 -12   1   10.40    5.10
  12 -12   1   -2.80    2.60
  12 -12   1   -2.70   32.00
  12 -12   1    5.60    6.10
  12 -12   1    1.90    5.00
  12 -12   1    9.40    3.70
  13 -12   1    1.90    3.90
  13 -12   1   -0.30    2.70
  13 -12   1    3.60    4.80
  13 -12   1   -3.70    2.60
  13 -12   1    3.50    3.90
  14 -12   1    3.50    3.30
  14 -12   1   -5.70    3.50
  14 -12   1    1.90    3.10
  18  11  -1    4.80    5.50
  18  11  -1    5.50    3.70
  18  11  -1   -0.50    2.10
  18  11  -1    2.80    3.00
 -18 -11   1    0.90    4.70
 -18 -11   1   -1.30    3.90
 -18 -11   1    3.00    6.50
 -18 -11   1   10.80    9.50
  17  11  -1    9.80    4.10
  17  11  -1   12.90    4.40
  17  11  -1   12.30    3.40
  17  11  -1    3.60    4.10
  17  11  -1   19.50    6.80
  17  11  -1    7.60    6.30
  17  11  -1   -4.60    4.50
 -17 -11   1   16.30    7.30
 -17 -11   1    8.00    8.90
 -17 -11   1    7.20    7.20
 -17 -11   1   15.90    7.60
  16  11  -1   -6.30    3.50
  16  11  -1   -2.00    4.60
  16  11  -1    0.60    3.80
  16  11  -1   -2.70    4.20
  16  11  -1   -4.20    2.90
  16  11  -1    9.90    6.20
  16  11  -1    1.40    6.50
 -16 -11   1   -1.90    5.80
 -16 -11   1    9.80    6.70
 -16 -11   1    5.50    6.80
 -16 -11   1    0.90    6.70
 -16 -11   1   -2.00    6.90
  15  11  -1   -1.40    7.30
  15  11  -1    7.00    5.60
  15  11  -1    5.70    6.40
  15  11  -1    9.80    4.30
  15  11  -1    1.00    5.00
  15  11  -1    4.80    4.30
  15  11  -1    2.80    5.90
 -15 -11   1    2.20    6.30
 -15 -11   1   10.20    9.30
 -15 -11   1   -2.20    5.60
 -15 -11   1    9.30    8.20
 -15 -11   1   13.60    7.60
 -15 -11   1    2.30    6.30
 -15 -11   1    7.40    7.90
  14  11  -1   54.59   10.10
  14  11  -1   32.10    8.40
  14  11  -1   43.40    8.70
  14  11  -1   23.30    6.30
  14  11  -1   28.90    7.70
  14  11  -1   46.80    9.80
  14  11  -1   53.39   12.60
 -14 -11   1   38.00    9.90
 -14 -11   1   45.70   13.60
 -14 -11   1   40.60   10.20
 -14 -11   1   34.30    9.30
 -14 -11   1   47.30   11.60
 -14 -11   1   33.80    9.50
 -14 -11   1   52.09    9.50
  13  11  -1    4.60    4.90
  13  11  -1    1.80    4.70
  13  11  -1    2.20    6.80
  13  11  -1    8.60    6.60
  13  11  -1    0.50    8.80
  13  11  -1    7.40    4.00
 -13 -11   1   -2.70    6.10
 -13 -11   1    8.70    7.60
 -13 -11   1    2.90    5.80
 -13 -11   1   24.80    8.70
 -13 -11   1    2.40    7.80
  12  11  -1    8.10    5.20
  12  11  -1   17.50    7.80
  12  11  -1   20.20    8.50
  12  11  -1    7.40    8.00
  12  11  -1   18.60    6.00
  12  11  -1   23.10    5.30
  12  11  -1   16.50    6.70
  12  11  -1   20.20    7.90
 -12 -11   1    4.70    5.10
 -12 -11   1   11.90    7.20
 -12 -11   1   21.30    8.00
 -12 -11   1    7.40    6.20
[truncated: 11,261,432 more chars]
