# Supplementary material for: Crystal structure of [Ni(OH2)6]Cl2·(18-crown-6)2·2H2O
Source: Acta Crystallogr E Crystallogr Commun. 2024 Oct 24;80(Pt 11):1190–3. doi: 10.1107/S2056989024010041 (PMC11660469; doi:10.1107/S2056989024010041)
Supplement: Supplementary file 2 [file e-80-01190-Isup2.hkl]

#
# h,k,l, Fc-squared, Fo-squared, sigma(Fo-squared), status flag
#
data_I
_shelx_title ' JB01028b_0m_a.res in P-1'
_shelx_refln_list_code          4
_shelx_F_calc_maximum       93.92
_exptl_crystal_F_000       430.00
_reflns_d_resolution_high  0.7800

loop_
 _space_group_symop_operation_xyz
 'x, y, z'
 '-x, -y, -z'

_cell_length_a     7.6472
_cell_length_b    10.4180
_cell_length_c    12.7214
_cell_angle_alpha  77.288
_cell_angle_beta   77.649
_cell_angle_gamma  75.400

_shelx_F_squared_multiplier     1.000

loop_
 _refln_index_h
 _refln_index_k
 _refln_index_l
 _refln_F_squared_calc
 _refln_F_squared_meas
 _refln_F_squared_sigma
 _refln_observed_status
   1   0   0          2.11          2.36         0.22 o
   2   0   0       3435.16       3388.38        73.09 o
   3   0   0        212.70        224.71         3.12 o
   4   0   0       1002.77        981.61         9.16 o
   5   0   0          3.81          6.17         0.46 o
   6   0   0        415.92        431.27         4.94 o
   7   0   0        131.35        131.14         2.26 o
   8   0   0        189.08        180.53         2.78 o
   9   0   0        438.74        445.98         5.74 o
  -9   1   0         36.21         33.47         1.29 o
  -8   1   0         71.67         69.66         1.75 o
  -7   1   0         43.98         45.38         1.43 o
  -6   1   0         73.08         87.02         1.75 o
  -5   1   0         19.82         22.24         1.07 o
  -4   1   0        311.33        320.07         4.67 o
  -3   1   0       5902.90       6150.92       126.19 o
  -2   1   0       3007.79       3031.05        87.80 o
  -1   1   0        404.44        378.66        11.59 o
   1   1   0          5.18          3.06         0.20 o
   2   1   0       2036.99       2072.65        59.24 o
   3   1   0       1735.20       1718.94        22.31 o
   4   1   0        282.36        274.06         2.90 o
   5   1   0          2.80          7.68         0.53 o
   6   1   0        216.96        212.32         2.66 o
   7   1   0         85.94         83.44         1.84 o
   8   1   0        212.48        189.75         3.04 o
   9   1   0         60.30         65.65         2.17 o
  -8   2   0        594.92        586.36         6.30 o
  -7   2   0        609.75        599.10         6.37 o
  -6   2   0        229.47        271.59         3.38 o
  -5   2   0       1023.91       1013.83        11.68 o
  -4   2   0        852.95        853.53         9.82 o
  -3   2   0        113.58        117.26         4.15 o
  -2   2   0        271.42        255.48         9.12 o
   0   2   0         87.40         87.37         1.01 o
   2   2   0       1173.62       1165.92        21.75 o
   3   2   0       5037.99       4909.07       112.78 o
   4   2   0        710.66        697.06         6.04 o
   5   2   0        812.58        846.04         7.98 o
   6   2   0        162.76        155.28         2.35 o
   7   2   0         12.70         13.24         0.93 o
   8   2   0         13.60         13.84         0.89 o
   9   2   0         91.35         90.00         2.44 o
  -8   3   0         13.02          9.45         0.83 o
  -7   3   0         56.07         61.91         1.74 o
  -6   3   0         49.82         50.37         1.47 o
  -5   3   0        373.09        352.29         4.14 o
  -4   3   0          8.08         13.80         0.84 o
  -3   3   0        135.61        145.43         4.00 o
  -2   3   0         19.58         18.11         1.31 o
  -1   3   0       2333.18       2331.13        53.19 o
   0   3   0        359.51        375.77         3.61 o
   1   3   0        208.35        218.26         2.28 o
   2   3   0       1855.83       1883.23        54.72 o
   3   3   0         60.37         46.10         1.08 o
   4   3   0       4328.47       4379.30       125.06 o
   5   3   0        194.92        197.17         2.37 o
   6   3   0       1403.31       1401.77        13.30 o
   7   3   0          2.05          2.02         0.57 o
   8   3   0        284.24        293.34         4.02 o
   9   3   0         36.49         27.08         1.59 o
  -8   4   0        162.82        166.05         2.72 o
  -7   4   0        107.92        115.93         2.70 o
  -6   4   0        505.35        483.29         5.53 o
  -5   4   0       1299.02       1334.42        12.34 o
  -4   4   0       1919.37       1958.37        18.72 o
  -3   4   0       1333.25       1249.40        12.97 o
  -2   4   0       2106.03       2124.85        36.12 o
  -1   4   0         40.32         56.20         1.11 o
   0   4   0        107.54        130.59         1.63 o
   1   4   0         44.62         51.32         0.93 o
   2   4   0          4.14          4.34         0.42 o
   3   4   0          2.70          1.32         0.32 o
   4   4   0       3865.60       3909.93       112.70 o
   5   4   0          5.77          7.69         0.56 o
   6   4   0        510.98        519.39         6.02 o
   7   4   0          0.65          0.86         0.63 o
   8   4   0         22.77         19.15         1.03 o
   9   4   0         52.98         61.01         1.96 o
  -7   5   0        133.58        128.76         3.95 o
  -6   5   0         73.51         78.05         1.96 o
  -5   5   0         40.72         41.67         1.55 o
  -4   5   0        870.80        836.86         8.18 o
  -3   5   0       1089.67       1095.44        11.74 o
  -2   5   0         70.26         74.39         1.44 o
  -1   5   0        406.11        335.66         3.62 o
   0   5   0        563.51        532.31         5.09 o
   1   5   0        101.43         97.14         1.42 o
   2   5   0          1.99          1.69         0.32 o
   3   5   0       1390.56       1325.02        12.37 o
   4   5   0        132.16        130.91         2.01 o
   5   5   0        795.24        809.56         7.00 o
   6   5   0       1349.33       1342.54        12.62 o
   7   5   0        581.85        597.16         6.13 o
   8   5   0        527.75        508.95         5.42 o
   9   5   0        258.20        249.96         3.51 o
  -7   6   0          3.50          2.59         0.79 o
  -6   6   0         31.66         33.73         1.74 o
  -5   6   0        131.26        149.91         2.68 o
  -4   6   0       1655.77       1668.83        16.53 o
  -3   6   0        411.54        424.35         4.86 o
  -2   6   0        126.66        130.71         1.77 o
  -1   6   0        671.56        647.13         6.60 o
   0   6   0        333.37        345.12         3.52 o
   1   6   0        377.32        434.75         3.87 o
   2   6   0        106.14         99.70         1.43 o
   3   6   0          7.08         20.51         0.74 o
   4   6   0          4.50          2.91         0.41 o
   5   6   0         10.43         11.04         0.69 o
   6   6   0         10.63         11.95         0.92 o
   7   6   0         22.49         21.86         1.07 o
   8   6   0          1.09          0.55         0.61 o
   9   6   0         66.78         67.67         1.83 o
  -6   7   0         45.93         47.71         1.97 o
  -5   7   0        199.38        202.03         3.24 o
  -4   7   0         16.68         20.76         1.12 o
  -3   7   0         18.70         20.92         0.85 o
  -2   7   0       1765.37       1775.07        15.07 o
  -1   7   0       3110.28       3063.27        30.22 o
   0   7   0        550.80        547.83         5.60 o
   1   7   0        703.03        717.74         5.99 o
   2   7   0       1255.87       1227.49         9.41 o
   3   7   0        172.98        154.62         2.00 o
   4   7   0        786.26        791.80         6.39 o
   5   7   0        142.23        138.64         1.99 o
   6   7   0        710.34        704.37         6.78 o
   7   7   0        887.85        836.10         7.64 o
   8   7   0        230.81        237.34         3.29 o
  -6   8   0        166.47        174.26         2.78 o
  -5   8   0         18.18         18.02         1.07 o
  -4   8   0        163.41        163.97         2.30 o
  -3   8   0         14.42         13.58         0.56 o
  -2   8   0         31.06         38.25         1.22 o
  -1   8   0          3.94          2.04         0.51 o
   0   8   0        220.24        232.57         2.83 o
   1   8   0        288.19        298.72         3.15 o
   2   8   0       1105.79       1098.85         8.65 o
   3   8   0         48.51         42.19         1.09 o
   4   8   0        765.47        763.65         6.15 o
   5   8   0        269.75        246.30         2.91 o
   6   8   0        183.56        161.02         2.31 o
   7   8   0        103.63        102.75         2.01 o
   8   8   0         83.60         86.30         1.99 o
  -5   9   0        152.68        153.54         2.26 o
  -4   9   0        206.48        188.18         3.55 o
  -3   9   0        125.67        135.30         2.44 o
  -2   9   0        596.07        602.73         6.99 o
  -1   9   0        119.10         97.43         3.14 o
   0   9   0       1525.81       1549.02        17.32 o
   1   9   0        905.89        840.63         7.94 o
   2   9   0       3123.24       3054.62        25.09 o
   3   9   0        259.88        268.94         3.40 o
   4   9   0        626.66        610.31         5.39 o
   5   9   0         63.74         64.04         1.35 o
   6   9   0        387.82        379.56         3.86 o
   7   9   0        140.01        150.08         2.16 o
   8   9   0          1.60          0.46         0.62 o
  -4  10   0          0.58         -0.61         0.61 o
  -3  10   0          5.63          4.01         0.73 o
  -2  10   0          1.76          0.62         0.52 o
  -1  10   0         82.91         69.66         1.66 o
   0  10   0         18.83         20.44         1.37 o
   1  10   0          1.59          0.60         0.40 o
   2  10   0         22.11         26.28         1.19 o
   3  10   0         45.06         44.22         1.28 o
   4  10   0         21.82         25.29         1.07 o
   5  10   0        140.60        140.75         2.14 o
   6  10   0        100.29        109.90         2.05 o
   7  10   0         57.92         51.45         1.48 o
  -3  11   0        400.04        405.59         5.12 o
  -2  11   0         24.51         27.10         1.43 o
  -1  11   0        590.05        589.96         5.87 o
   0  11   0         33.10         33.94         1.41 o
   1  11   0        258.56        265.25         3.50 o
   2  11   0        345.73        343.23         4.10 o
   3  11   0        570.26        571.50         5.31 o
   4  11   0         10.00          9.16         0.78 o
   5  11   0        261.17        266.03         3.25 o
   6  11   0        167.13        169.41         2.44 o
  -1  12   0          0.76          0.59         0.70 o
   0  12   0         37.14         38.81         1.79 o
   1  12   0          2.84          2.33         0.91 o
   2  12   0         36.17         40.91         1.56 o
   3  12   0          0.77         -0.05         0.63 o
   4  12   0        458.20        450.11         4.62 o
   5  12   0         15.71         20.00         1.11 o
   2  13   0        125.53        124.24         2.27 o
  -5 -12   1         19.33         21.61         1.11 o
  -4 -12   1          3.27          3.36         0.70 o
  -3 -12   1          0.79         -0.02         0.62 o
  -2 -12   1         74.58         70.20         1.76 o
  -1 -12   1          5.21          3.63         0.88 o
   0 -12   1          5.00          6.03         0.99 o
   1 -12   1          5.41          3.99         0.77 o
  -6 -11   1        227.40        245.53         3.25 o
  -5 -11   1        101.36        100.15         1.77 o
  -4 -11   1        400.72        406.92         4.24 o
  -3 -11   1        204.83        212.63         2.82 o
  -2 -11   1        893.61        881.15         8.25 o
  -1 -11   1        664.36        682.71         7.57 o
   0 -11   1        322.40        330.76         4.84 o
   1 -11   1        194.42        193.41         3.29 o
   2 -11   1        126.09        131.03         2.49 o
   3 -11   1         89.05         83.66         1.86 o
  -7 -10   1         17.68         19.39         1.05 o
  -6 -10   1         46.56         49.30         1.52 o
  -5 -10   1          2.72          3.26         0.61 o
  -4 -10   1         94.87         88.41         1.51 o
  -3 -10   1          7.77          7.05         0.65 o
  -2 -10   1         66.70         62.85         1.47 o
  -1 -10   1        107.55        101.05         1.87 o
   0 -10   1         14.06         11.44         1.02 o
   1 -10   1        272.27        257.59         3.75 o
   2 -10   1         59.56         60.94         1.65 o
   3 -10   1        196.78        199.05         3.42 o
   4 -10   1          0.77          0.17         0.66 o
  -7  -9   1        464.67        474.03         4.72 o
  -6  -9   1        263.44        245.51         2.69 o
  -5  -9   1       1066.16       1076.08         9.59 o
  -4  -9   1         94.17        101.16         1.66 o
  -3  -9   1       1729.26       1692.98        13.80 o
  -2  -9   1          4.39          6.01         0.61 o
  -1  -9   1        124.01        123.68         2.35 o
   0  -9   1        190.65        199.71         3.99 o
   1  -9   1        512.14        487.94         6.08 o
   2  -9   1        289.17        313.44         4.37 o
   3  -9   1          9.88         10.98         1.32 o
   4  -9   1          1.49          0.75         0.43 o
   5  -9   1         13.54         14.95         1.02 o
  -8  -8   1         28.73         22.57         1.18 o
  -7  -8   1         23.20         18.44         1.04 o
  -6  -8   1          0.84         -0.06         0.45 o
  -5  -8   1        233.63        228.50         2.53 o
  -4  -8   1        326.23        323.96         3.34 o
  -3  -8   1          7.05          5.52         0.61 o
  -2  -8   1         71.73         85.25         1.63 o
  -1  -8   1         78.99         78.97         1.31 o
   0  -8   1        390.03        377.62         4.25 o
   1  -8   1        532.43        522.29         6.18 o
   2  -8   1       1240.45       1236.09        11.44 o
   3  -8   1         15.57         14.48         0.90 o
   4  -8   1        311.00        335.83         3.99 o
   5  -8   1        276.77        274.61         3.40 o
   6  -8   1         29.48         29.74         1.17 o
  -8  -7   1        202.64        213.43         3.00 o
  -7  -7   1          1.63          1.22         0.59 o
  -6  -7   1        954.10        977.46         9.06 o
  -5  -7   1        509.08        477.92         4.65 o
  -4  -7   1        877.50        889.59         7.34 o
  -3  -7   1        141.44        136.15         1.91 o
  -2  -7   1        354.58        354.42         3.86 o
  -1  -7   1          2.03          2.34         0.33 o
   0  -7   1          5.24          7.47         0.44 o
   1  -7   1        320.03        321.47         3.62 o
   2  -7   1          1.37          1.33         0.37 o
   3  -7   1        462.62        459.70         5.17 o
   4  -7   1          0.88          0.31         0.39 o
   5  -7   1         22.79         27.93         1.20 o
   6  -7   1        128.13        134.23         2.36 o
  -9  -6   1          0.53         -0.70         0.74 o
  -8  -6   1         65.28         63.37         1.76 o
  -7  -6   1         37.57         33.09         1.30 o
  -6  -6   1         42.12         44.73         1.41 o
  -5  -6   1         58.51         57.58         1.36 o
  -4  -6   1         76.24         88.03         1.46 o
  -3  -6   1       2233.78       2193.70        16.98 o
  -2  -6   1       1191.32       1240.70         9.69 o
  -1  -6   1        760.53        755.43         6.41 o
   0  -6   1        174.84        141.35         1.73 o
   1  -6   1       2029.69       2011.91        20.18 o
   2  -6   1         34.88         34.70         0.85 o
   3  -6   1       1326.10       1317.68        12.96 o
   4  -6   1         94.50         95.67         1.85 o
   5  -6   1        943.32        950.66         8.93 o
   6  -6   1        562.81        588.44         7.27 o
   7  -6   1        364.15        388.63         5.23 o
  -9  -5   1         84.27         75.70         2.21 o
  -8  -5   1        107.49        102.33         2.06 o
  -7  -5   1       1086.67       1066.47         9.76 o
  -6  -5   1         23.88         24.64         1.19 o
  -5  -5   1        121.23        131.95         1.94 o
  -4  -5   1          0.93          1.89         0.37 o
  -3  -5   1        395.48        438.45         4.48 o
  -2  -5   1        131.47        128.22         2.01 o
  -1  -5   1          3.16          3.29         0.32 o
   0  -5   1         45.80         47.53         0.80 o
   1  -5   1        722.08        727.11         7.40 o
   2  -5   1         62.67         56.63         1.18 o
   3  -5   1        109.04        127.57         2.70 o
   4  -5   1         75.41         65.82         1.57 o
   5  -5   1        138.43        132.60         2.42 o
   6  -5   1        216.99        206.44         3.33 o
   7  -5   1          1.34          0.66         0.63 o
  -9  -4   1         45.11         35.86         1.64 o
  -8  -4   1        268.72        262.04         3.81 o
  -7  -4   1         72.01         72.22         1.82 o
  -6  -4   1        616.03        613.86         6.13 o
  -5  -4   1         34.44         41.55         1.05 o
  -4  -4   1       3044.14       3008.75        29.40 o
  -3  -4   1       1522.26       1546.87        14.84 o
  -2  -4   1       3592.49       3821.53       136.05 o
  -1  -4   1         10.16          7.98         0.48 o
   0  -4   1       1898.53       1902.16        55.92 o
   1  -4   1       1144.85       1124.91        12.85 o
   2  -4   1        945.39        914.30        10.74 o
   3  -4   1       1808.54       1841.18        26.77 o
   4  -4   1        218.77        237.66         3.33 o
   5  -4   1       2427.48       2381.64        21.57 o
   6  -4   1        392.79        386.25         4.71 o
   7  -4   1         76.23         77.30         2.11 o
   8  -4   1         14.00         11.09         0.92 o
  -9  -3   1        115.58        103.77         2.28 o
  -8  -3   1        576.51        590.59         6.24 o
  -7  -3   1        142.21        125.79         4.12 o
  -6  -3   1          2.51          4.04         0.55 o
  -5  -3   1        769.50        774.83         6.71 o
  -4  -3   1        665.11        707.52         6.30 o
  -3  -3   1          3.38          3.91         0.42 o
  -2  -3   1       2243.37       2182.78        63.42 o
  -1  -3   1        773.80        773.17         8.44 o
   0  -3   1         20.00         23.41         0.58 o
   1  -3   1         72.90         72.44         1.29 o
   2  -3   1        381.05        425.96        10.52 o
   3  -3   1        768.22        735.19         9.81 o
   4  -3   1          4.58          5.85         0.61 o
   5  -3   1       1166.90       1170.01        11.80 o
   6  -3   1         23.49         34.24         1.25 o
   7  -3   1        402.50        398.85         5.38 o
   8  -3   1         74.98         69.95         1.60 o
  -9  -2   1         77.31         79.86         2.39 o
  -8  -2   1        633.68        624.75         7.34 o
  -7  -2   1        541.05        517.41         7.57 o
  -6  -2   1        151.74        149.87         2.39 o
  -5  -2   1       1121.98       1165.47         9.48 o
  -4  -2   1       2287.25       2302.39        20.57 o
  -3  -2   1       1874.93       1791.43        20.16 o
  -2  -2   1       1542.15       1527.34        31.85 o
  -1  -2   1       2391.11       2506.73        80.47 o
   0  -2   1       1564.73       1550.35        55.32 o
   2  -2   1        129.73        124.54         3.48 o
   3  -2   1         11.55         14.25         1.16 o
   4  -2   1       1623.77       1630.96        20.09 o
   5  -2   1         42.39         42.52         1.13 o
   6  -2   1         53.66         51.17         1.27 o
   7  -2   1        167.71        170.34         2.61 o
   8  -2   1        186.59        200.22         2.83 o
  -9  -1   1          4.67          4.94         0.86 o
  -8  -1   1         31.46         28.87         1.39 o
  -7  -1   1        138.86        131.77         3.03 o
  -6  -1   1        176.06        163.81         2.37 o
  -5  -1   1         44.38         46.90         0.99 o
  -4  -1   1          9.83         11.40         0.55 o
  -3  -1   1       1434.75       1427.55        17.02 o
  -2  -1   1        156.64        178.07         2.23 o
  -1  -1   1        351.21        320.80         3.42 o
   1  -1   1         96.08         87.28         2.15 o
   2  -1   1       1070.54       1051.69        18.06 o
   3  -1   1       2561.73       2726.08        60.22 o
   4  -1   1          9.13          4.31         0.66 o
   5  -1   1         53.98         55.53         1.49 o
   6  -1   1        130.19        128.90         2.13 o
   7  -1   1        494.82        499.32         6.38 o
   8  -1   1        248.76        271.26         3.84 o
   9  -1   1        528.70        529.67         5.51 o
  -9   0   1         59.37         59.60         1.77 o
  -8   0   1        172.60        179.99         3.24 o
  -7   0   1        703.83        721.43         8.04 o
  -6   0   1        272.02        266.17         3.13 o
  -5   0   1        534.13        542.77         5.02 o
  -4   0   1       1051.43       1053.64         9.38 o
  -3   0   1       2029.49       2052.20        29.67 o
  -2   0   1        792.15        772.99        10.29 o
  -1   0   1        422.55        407.05         4.53 o
   1   0   1       1811.66       1667.56        54.04 o
   3   0   1        499.44        456.67         6.13 o
   4   0   1         21.97         15.40         0.63 o
   5   0   1        715.50        702.30         6.78 o
   6   0   1         36.12         41.44         1.18 o
   7   0   1         37.55         34.77         1.28 o
   8   0   1          3.18          3.69         0.77 o
   9   0   1        115.85        111.06         2.75 o
  -9   1   1          0.48         -0.45         0.63 o
  -8   1   1         39.60         38.10         1.31 o
  -7   1   1          9.16          6.90         0.76 o
  -6   1   1        289.25        298.58         3.48 o
  -5   1   1          2.30          2.61         0.44 o
  -4   1   1        808.96        835.61         8.53 o
  -3   1   1        885.00        987.62        20.37 o
  -2   1   1        505.96        504.90        20.76 o
  -1   1   1        305.59        325.70         7.31 o
   1   1   1         64.93         63.47         0.74 o
   3   1   1       1173.07       1078.76        11.38 o
   4   1   1       3361.57       3452.68        99.48 o
   5   1   1        635.13        582.92         5.52 o
   6   1   1        407.67        414.57         4.38 o
   7   1   1         59.07         54.72         1.49 o
   8   1   1        277.55        277.50         4.20 o
   9   1   1        207.42        210.89         3.66 o
  -8   2   1       1052.40       1066.59        11.71 o
  -7   2   1         22.12         23.41         1.17 o
  -6   2   1        780.61        743.44         7.85 o
  -5   2   1         12.48         11.64         1.05 o
  -4   2   1       1413.60       1545.25        15.70 o
  -3   2   1          1.80          1.53         0.66 o
  -2   2   1        301.78        371.59        12.79 o
  -1   2   1        755.82        725.43        21.65 o
   0   2   1        697.14        657.88        11.13 o
   1   2   1        688.99        635.99         6.03 o
   2   2   1        462.53        507.98         4.61 o
   3   2   1        650.19        632.43         6.27 o
   4   2   1        132.23        143.03         1.78 o
   5   2   1       1363.65       1322.20        10.47 o
   6   2   1        360.54        357.88         4.03 o
   7   2   1        157.39        159.90         2.69 o
   8   2   1          0.54          0.24         0.52 o
   9   2   1         23.12         21.05         1.24 o
  -8   3   1        162.86        157.06         2.56 o
  -7   3   1         71.48         73.71         1.98 o
  -6   3   1        192.63        192.30         3.35 o
  -5   3   1        780.16        784.37         8.05 o
  -4   3   1        279.23        282.92         3.81 o
  -3   3   1         40.81         68.71         2.80 o
  -2   3   1        210.42        267.45        18.29 o
  -1   3   1         46.55         53.55         1.99 o
   0   3   1        204.19        230.69         2.40 o
   1   3   1       6081.83       5910.30       183.28 o
   2   3   1        190.88        200.63         2.37 o
   3   3   1       6146.96       5848.49       134.60 o
   4   3   1       2814.53       2809.30        36.48 o
   5   3   1       1135.82       1145.21         9.05 o
   6   3   1         78.01         70.40         1.34 o
   7   3   1       2919.93       2904.60        30.50 o
   8   3   1        257.33        246.48         3.55 o
   9   3   1         25.62         21.62         1.21 o
  -8   4   1         18.43         17.50         1.05 o
  -7   4   1        225.64        222.81         3.44 o
  -6   4   1         70.75         76.97         1.77 o
  -5   4   1        644.30        666.13         6.68 o
  -4   4   1        102.54         90.90         1.67 o
  -3   4   1       1150.35       1159.82        11.52 o
  -2   4   1          4.16          2.83         0.90 o
  -1   4   1         44.04         42.20         1.03 o
   0   4   1        145.37        154.92         1.75 o
   1   4   1       5150.06       5232.73       119.44 o
   2   4   1       1093.48       1087.94         9.99 o
   3   4   1        347.65        353.34         3.90 o
   4   4   1        194.20        201.63         2.37 o
   5   4   1         61.40         67.84         1.27 o
   6   4   1       1000.44       1052.13         9.69 o
   7   4   1         24.32         28.88         1.22 o
   8   4   1        281.49        256.52         3.27 o
   9   4   1         56.09         52.49         1.72 o
  -7   5   1         34.24         30.31         1.59 o
  -6   5   1        887.73        889.79         9.18 o
  -5   5   1          5.27          3.05         0.61 o
  -4   5   1       1215.97       1202.10        11.65 o
  -3   5   1          4.45          4.55         0.57 o
  -2   5   1       4919.21       4862.89       140.82 o
  -1   5   1       2988.71       2911.97        37.93 o
   0   5   1       6273.38       6321.90       141.26 o
   1   5   1        611.41        722.69         6.39 o
   2   5   1        586.48        540.53         5.79 o
   3   5   1        916.74        875.85         8.18 o
   4   5   1         90.41         82.57         1.56 o
   5   5   1        477.09        452.42         4.59 o
   6   5   1       1096.83       1076.58        10.44 o
   7   5   1       1213.68       1188.98        10.56 o
   8   5   1        408.75        367.61         3.99 o
   9   5   1         96.21        113.31         2.28 o
  -7   6   1          5.69          3.75         0.87 o
  -6   6   1        235.76        239.01         4.09 o
  -5   6   1        111.82        116.92         2.26 o
  -4   6   1        279.53        292.33         3.91 o
  -3   6   1        735.79        718.78         7.87 o
  -2   6   1       2029.55       2056.39        17.77 o
  -1   6   1        102.57         93.59         1.40 o
   0   6   1          3.16          2.30         0.29 o
   1   6   1         79.99         70.82         1.03 o
   2   6   1        108.01        115.18         1.56 o
   3   6   1          4.79          8.91         0.51 o
   4   6   1        401.20        392.33         3.59 o
   5   6   1         36.90         38.87         1.07 o
   6   6   1         18.33         20.16         1.04 o
   7   6   1        754.61        725.97         6.97 o
   8   6   1         25.67         23.45         1.20 o
   9   6   1        347.88        348.32         4.35 o
  -6   7   1         63.60         74.30         2.40 o
  -5   7   1        186.95        182.56         3.95 o
  -4   7   1         95.35        102.11         2.40 o
  -3   7   1        951.40        974.25         8.94 o
  -2   7   1        697.66        686.29         6.38 o
  -1   7   1       2700.73       2608.64        22.39 o
   0   7   1        901.27        900.27         7.51 o
   1   7   1       1958.90       1925.85        14.91 o
   2   7   1       1073.29       1062.38         8.52 o
   3   7   1        108.28         98.22         1.44 o
   4   7   1        188.42        186.41         2.13 o
   5   7   1         35.43         37.53         1.05 o
   6   7   1        122.76        119.00         2.06 o
   7   7   1          2.88          1.86         0.58 o
   8   7   1        251.86        246.98         3.32 o
   9   7   1         49.58         43.08         1.53 o
  -6   8   1          6.68          6.25         0.80 o
  -5   8   1         42.73         46.23         1.53 o
  -4   8   1         52.93         49.87         1.40 o
  -3   8   1         29.08         29.34         0.92 o
  -2   8   1          3.60          3.90         0.46 o
  -1   8   1          0.76          1.20         0.47 o
   0   8   1        127.12        135.52         2.00 o
   1   8   1        316.16        289.75         3.28 o
   2   8   1        265.99        269.98         2.89 o
   3   8   1        489.82        518.24         4.71 o
   4   8   1       1425.53       1402.51        10.03 o
   5   8   1        228.13        215.52         2.66 o
   6   8   1          1.00          0.00         0.46 o
   7   8   1          3.54          4.76         0.69 o
   8   8   1        208.21        193.46         2.85 o
  -5   9   1        119.70        116.67         2.15 o
  -4   9   1        213.60        216.74         3.32 o
  -3   9   1        151.11        152.27         2.77 o
  -2   9   1        822.06        786.51         8.47 o
  -1   9   1         47.75         49.65         1.40 o
   0   9   1        478.41        472.94         6.30 o
   1   9   1        151.70        140.56         2.22 o
   2   9   1       1141.10       1127.61        10.13 o
   3   9   1       1113.35       1089.75         9.40 o
   4   9   1       1201.66       1169.09         9.37 o
   5   9   1          7.02          6.79         0.61 o
   6   9   1          1.85          1.84         0.50 o
   7   9   1         15.74         13.37         0.95 o
   8   9   1         80.65         93.54         2.20 o
  -4  10   1          2.09          2.81         0.66 o
  -3  10   1         11.30         11.28         0.91 o
  -2  10   1          6.67         10.06         1.07 o
  -1  10   1        148.04        161.17         2.78 o
   0  10   1         59.96         63.96         1.86 o
   1  10   1         65.81         54.69         1.49 o
   2  10   1       1123.88       1149.90        10.59 o
   3  10   1        325.29        333.82         3.79 o
   4  10   1        314.45        312.09         3.63 o
   5  10   1        483.55        478.56         4.59 o
   6  10   1        981.32        979.92         8.21 o
   7  10   1        232.37        212.39         2.78 o
  -3  11   1         21.03         17.11         2.07 o
  -2  11   1        111.38        103.27         2.19 o
  -1  11   1         10.11         11.58         0.87 o
   0  11   1         56.71         59.88         1.66 o
   1  11   1         90.68         89.34         1.79 o
   2  11   1         20.72         20.32         0.97 o
   3  11   1         50.53         54.88         1.34 o
   4  11   1          1.76          2.46         0.58 o
   5  11   1         42.09         48.06         1.43 o
   6  11   1          8.29          7.93         0.76 o
   7  11   1         33.76         26.03         1.09 o
  -1  12   1         86.19         86.48         1.88 o
   0  12   1         58.20         57.46         1.75 o
   1  12   1         94.18         93.19         1.97 o
   2  12   1        148.27        148.45         2.62 o
   3  12   1        119.44        115.23         2.07 o
   4  12   1        171.26        176.40         2.58 o
   5  12   1        866.87        911.42         8.27 o
   1  13   1         14.27         14.99         1.31 o
   2  13   1         22.80         19.28         1.14 o
   3  13   1        284.19        297.16         3.58 o
  -4 -12   2         19.63         18.56         0.99 o
  -3 -12   2         12.37         13.16         1.12 o
  -2 -12   2        115.68        113.41         2.44 o
  -1 -12   2         97.45         98.09         2.49 o
   0 -12   2         49.22         52.99         1.96 o
   1 -12   2         50.13         52.12         2.17 o
  -5 -11   2         59.17         56.19         1.50 o
  -4 -11   2         25.63         29.88         1.20 o
  -3 -11   2         39.86         41.47         1.28 o
  -2 -11   2        284.98        300.30         3.85 o
  -1 -11   2        268.46        270.39         3.75 o
   0 -11   2        167.00        171.35         3.23 o
   1 -11   2        164.46        165.10         3.04 o
   2 -11   2          3.67          3.30         0.88 o
  -6 -10   2         63.77         58.61         1.63 o
  -5 -10   2        258.94        254.88         3.22 o
  -4 -10   2         29.50         28.33         1.06 o
  -3 -10   2        125.40        113.71         1.82 o
  -2 -10   2          7.76          7.23         0.77 o
  -1 -10   2        184.30        189.17         3.04 o
   0 -10   2        282.94        279.96         4.17 o
   1 -10   2        561.57        579.51         6.54 o
   2 -10   2        410.49        433.38         5.63 o
   3 -10   2        705.83        695.38         7.53 o
   4 -10   2        165.95        162.81         4.36 o
  -7  -9   2        200.70        199.51         2.75 o
  -6  -9   2        153.43        149.86         2.23 o
  -5  -9   2         89.24         95.08         1.72 o
  -4  -9   2         25.18         31.54         1.11 o
  -3  -9   2         63.53         61.62         1.59 o
  -2  -9   2         90.84         85.98         1.74 o
  -1  -9   2        328.56        322.13         4.15 o
   0  -9   2        654.29        649.47         8.07 o
   1  -9   2         41.23         34.86         1.54 o
   2  -9   2         57.15         56.76         2.26 o
   3  -9   2         96.14         85.90         2.20 o
   4  -9   2         58.70         61.46         2.04 o
   5  -9   2         40.38         44.89         1.80 o
  -8  -8   2         28.85         32.85         1.39 o
  -7  -8   2        483.75        460.58         4.68 o
  -6  -8   2        314.92        299.30         3.27 o
  -5  -8   2         44.31         48.68         1.23 o
  -4  -8   2          1.34          1.12         0.46 o
  -3  -8   2       1419.98       1418.23        11.37 o
  -2  -8   2       1179.59       1177.67         9.91 o
  -1  -8   2        948.06        933.25         8.34 o
   0  -8   2          8.72         10.99         0.81 o
   1  -8   2        690.45        701.95         7.98 o
   2  -8   2        449.21        447.02         5.79 o
   3  -8   2        927.59        894.81        10.21 o
   4  -8   2        228.42        236.63         3.79 o
   5  -8   2        333.50        339.44         4.23 o
   6  -8   2        260.27        264.58         3.19 o
  -8  -7   2         84.66         85.76         1.97 o
  -7  -7   2        164.19        133.43         2.11 o
  -6  -7   2         48.22         60.76         1.41 o
  -5  -7   2          0.69          0.06         0.40 o
  -4  -7   2          7.55          9.33         0.65 o
  -3  -7   2        581.71        564.55         4.86 o
  -2  -7   2         96.96        110.12         1.69 o
  -1  -7   2        104.36         99.34         1.52 o
   0  -7   2        438.62        459.11         4.57 o
   1  -7   2         20.51         25.58         1.28 o
   2  -7   2         29.72         32.91         1.33 o
   3  -7   2          1.23          1.44         0.51 o
   4  -7   2         37.31         35.21         1.27 o
   5  -7   2         80.46         74.84         1.51 o
   6  -7   2         78.18         84.47         1.60 o
  -8  -6   2        262.45        244.32         3.38 o
  -7  -6   2        231.43        224.95         2.99 o
  -6  -6   2        390.23        401.98         4.96 o
  -5  -6   2        264.27        243.02         3.01 o
  -4  -6   2       1242.21       1234.42         9.58 o
  -3  -6   2        859.83        840.13         6.78 o
  -2  -6   2       2212.27       2171.78        16.82 o
  -1  -6   2       1462.88       1444.65        11.49 o
   0  -6   2       1248.38       1291.86        10.36 o
   1  -6   2        899.01        890.14         9.28 o
   2  -6   2        204.41        199.31         3.08 o
   3  -6   2        143.21        146.95         2.17 o
   4  -6   2        216.24        222.87         2.65 o
   5  -6   2        207.06        202.31         2.96 o
   6  -6   2         42.22         41.23         1.35 o
   7  -6   2        200.09        208.30         3.07 o
  -9  -5   2          2.75          1.86         0.85 o
  -8  -5   2          2.04          1.92         0.75 o
  -7  -5   2          1.39         -0.51         0.51 o
  -6  -5   2         53.28         49.57         1.42 o
  -5  -5   2         93.34         99.38         1.90 o
  -4  -5   2        345.06        383.66         3.66 o
  -3  -5   2        747.60        798.23         6.60 o
  -2  -5   2        685.30        801.73         6.76 o
  -1  -5   2        178.19        207.37         2.36 o
   0  -5   2         67.74         76.06         1.11 o
   1  -5   2        237.43        219.91         3.19 o
   2  -5   2        139.33        132.88         2.38 o
   3  -5   2        759.07        800.09         7.61 o
   4  -5   2        104.31        112.72         1.82 o
   5  -5   2         48.38         51.13         1.39 o
   6  -5   2         11.80         15.64         0.93 o
   7  -5   2         93.08         86.42         1.99 o
  -9  -4   2        381.48        382.92         4.99 o
  -8  -4   2          9.61         10.07         1.02 o
  -7  -4   2        969.73        961.57        10.19 o
  -6  -4   2         64.90         69.80         1.56 o
  -5  -4   2       1649.72       1705.82        13.23 o
  -4  -4   2        153.49        133.99         1.81 o
  -3  -4   2       2707.77       2662.02        24.69 o
  -2  -4   2        333.74        260.64         3.52 o
  -1  -4   2       2966.78       3180.25        82.37 o
   0  -4   2        184.65        175.70         1.92 o
   1  -4   2       1157.12       1136.25        10.97 o
   2  -4   2       1073.88       1072.14        10.92 o
   3  -4   2         61.58         65.66         1.97 o
   4  -4   2        180.29        175.03         2.51 o
   5  -4   2        324.66        320.64         4.29 o
   6  -4   2         12.50         10.22         0.90 o
   7  -4   2         11.17          7.17         0.89 o
   8  -4   2         46.56         44.94         1.41 o
  -9  -3   2          3.26          1.70         0.81 o
  -8  -3   2         99.37        104.80         2.19 o
  -7  -3   2        583.41        564.08         7.78 o
  -6  -3   2          9.95         10.96         0.88 o
  -5  -3   2        108.64        118.23         1.90 o
  -4  -3   2        117.22        116.05         1.70 o
  -3  -3   2       1402.11       1590.94        13.84 o
  -2  -3   2       1132.78       1126.03        10.85 o
  -1  -3   2          1.03          2.57         0.31 o
   1  -3   2       1805.44       1661.28        44.27 o
   2  -3   2       1813.21       1855.38        28.68 o
   3  -3   2         71.54         73.64         1.64 o
   4  -3   2        861.80        927.94        10.62 o
   5  -3   2        353.57        350.30         4.31 o
   6  -3   2        111.98        117.20         2.03 o
   7  -3   2        573.51        580.93         6.92 o
   8  -3   2        316.37        342.54         4.00 o
  -9  -2   2          4.19          4.05         0.75 o
  -8  -2   2        113.52        110.18         2.30 o
  -7  -2   2        585.72        583.29        11.33 o
  -6  -2   2       1830.93       1821.97        17.15 o
  -5  -2   2        546.54        541.52         5.17 o
  -4  -2   2        473.02        476.66         4.38 o
  -3  -2   2       2271.21       2293.82        22.53 o
  -2  -2   2         17.53         20.22         0.70 o
  -1  -2   2        729.06        723.38         7.36 o
   0  -2   2        862.61        802.12         9.12 o
   1  -2   2       1985.22       1933.02        50.17 o
   2  -2   2          1.67          1.25         0.27 o
   3  -2   2       1822.90       1877.68        31.82 o
   4  -2   2          1.42          1.95         0.49 o
   5  -2   2         35.67         47.83         1.25 o
   6  -2   2          4.30          4.08         0.55 o
   7  -2   2          1.78          0.40         0.44 o
   8  -2   2          3.22          3.91         0.53 o
   9  -2   2         36.91         34.15         1.27 o
  -9  -1   2          7.55          8.64         0.97 o
  -8  -1   2        148.33        144.75         2.49 o
  -7  -1   2         85.35         85.69         2.45 o
  -6  -1   2         93.91         87.47         1.83 o
  -5  -1   2         76.97         77.07         1.56 o
  -4  -1   2        304.40        294.74         3.62 o
  -3  -1   2       4017.06       4100.20       118.24 o
  -2  -1   2         40.53         50.98         0.82 o
  -1  -1   2       5203.18       4794.94       242.56 o
   0  -1   2        365.43        361.30         3.16 o
   2  -1   2       3208.19       3144.70        70.19 o
   3  -1   2       3590.41       3472.39        77.52 o
   4  -1   2       1268.74       1220.43        14.06 o
   5  -1   2       3243.40       3353.97        36.81 o
   6  -1   2        579.55        551.20         5.08 o
   7  -1   2        157.45        158.42         2.28 o
   8  -1   2        189.41        175.24         2.93 o
   9  -1   2        137.53        136.53         2.62 o
  -9   0   2        457.98        435.98         5.04 o
  -8   0   2        183.61        198.71         3.73 o
  -7   0   2        397.57        410.04         5.74 o
  -6   0   2          9.77         14.05         0.96 o
  -5   0   2        448.94        447.05         5.00 o
  -4   0   2        252.93        273.15         3.58 o
  -3   0   2        253.28        253.07         3.45 o
  -2   0   2        608.02        625.30         7.67 o
   0   0   2       1913.31       1791.10        50.21 o
   1   0   2        294.26        340.12         3.59 o
   2   0   2       3550.98       3437.72        76.58 o
   3   0   2          2.28         10.13         0.50 o
   4   0   2         96.21        113.69         1.71 o
   5   0   2        226.91        224.81         2.80 o
   6   0   2          1.40          1.13         0.40 o
   7   0   2        250.22        234.72         3.33 o
   8   0   2        146.78        137.35         2.24 o
   9   0   2        137.32        134.91         3.25 o
  -8   1   2         31.12         37.17         1.64 o
  -7   1   2         22.18         24.49         1.20 o
  -6   1   2        247.58        248.92         2.89 o
  -5   1   2        218.87        223.36         2.54 o
  -4   1   2        679.13        670.44         7.88 o
  -3   1   2        781.59        758.40         7.61 o
  -2   1   2       1015.34       1036.75        15.31 o
   0   1   2       2185.56       2167.34        56.95 o
   1   1   2        512.76        520.56         6.04 o
   2   1   2        437.61        438.13         4.42 o
   3   1   2       2340.28       2292.15        65.98 o
   4   1   2       2949.10       2909.06        48.58 o
   5   1   2       1599.66       1525.43        14.00 o
   6   1   2        126.58        134.65         2.07 o
   7   1   2        266.37        242.71         3.33 o
   8   1   2        343.88        347.34         4.51 o
   9   1   2         64.49         60.39         2.51 o
  -8   2   2        529.61        535.88         6.94 o
  -7   2   2          2.35          1.60         0.45 o
  -6   2   2         55.29         59.49         1.73 o
  -5   2   2         19.32         22.79         1.09 o
  -4   2   2          1.14          1.36         0.53 o
  -3   2   2        380.28        399.94         5.47 o
  -2   2   2         79.95        100.32         3.06 o
  -1   2   2        556.96        604.02         9.20 o
   0   2   2        986.77       1041.44        30.52 o
   2   2   2       2617.36       2795.15       167.42 o
   3   2   2         63.44         74.21         1.17 o
   4   2   2         12.70         17.70         0.64 o
   5   2   2        184.36        176.39         2.07 o
   6   2   2        153.75        140.12         2.34 o
   7   2   2        869.11        858.52         9.63 o
   8   2   2          2.30          1.50         0.56 o
   9   2   2         34.25         29.78         1.43 o
  -8   3   2        149.16        153.15         2.44 o
  -7   3   2         20.99         23.66         1.13 o
  -6   3   2        611.96        619.53         6.91 o
  -5   3   2        617.89        644.93         6.64 o
  -4   3   2       1256.99       1211.36        11.02 o
  -3   3   2       1194.12       1224.13        13.45 o
  -2   3   2         91.39        102.52         4.78 o
  -1   3   2        120.76        115.04         2.47 o
   1   3   2        920.20        985.53         9.87 o
   2   3   2       1584.74       1599.30        33.30 o
   3   3   2       4740.42       4759.85       112.84 o
   4   3   2        993.82        975.43         8.04 o
   5   3   2        534.58        539.24         4.84 o
   6   3   2         19.23         19.03         0.78 o
   7   3   2        247.08        254.79         4.05 o
   8   3   2          1.77          2.92         0.68 o
   9   3   2        429.31        433.07         6.21 o
  -8   4   2          4.81          5.59         0.73 o
  -7   4   2         34.54         27.52         1.33 o
  -6   4   2         12.97         14.59         1.15 o
  -5   4   2        139.38        149.85         2.48 o
  -4   4   2          0.74          1.38         0.45 o
  -3   4   2        475.05        490.15         5.56 o
  -2   4   2        443.33        491.39         6.55 o
  -1   4   2         89.60         95.82         1.57 o
   0   4   2         61.77         65.20         1.25 o
   1   4   2        526.80        479.82         4.69 o
   2   4   2         99.83         98.75         1.47 o
   3   4   2        619.91        665.86         6.31 o
   4   4   2        282.08        293.72         2.92 o
   5   4   2        450.35        471.57         4.49 o
   6   4   2        382.81        382.76         4.09 o
   7   4   2        386.54        382.75         4.63 o
   8   4   2         42.69         37.74         1.29 o
   9   4   2        369.86        373.02         4.82 o
  -7   5   2        297.61        307.14         5.44 o
  -6   5   2         95.26        108.80         2.80 o
  -5   5   2       1661.63       1630.22        17.16 o
  -4   5   2        903.29        911.36         8.86 o
  -3   5   2        508.55        530.01         5.77 o
  -2   5   2          1.54          3.30         0.57 o
  -1   5   2       1656.45       1602.63        13.88 o
   0   5   2       1706.57       1681.07        16.48 o
   1   5   2       2727.19       2911.12        84.90 o
   2   5   2        523.34        486.41         4.82 o
   3   5   2        387.16        391.18         3.85 o
   4   5   2         44.43         50.54         1.03 o
   5   5   2        286.63        297.78         3.14 o
   6   5   2          5.61          4.94         0.55 o
   7   5   2        196.91        181.76         2.53 o
   8   5   2        187.94        176.80         2.56 o
   9   5   2         69.15         68.53         1.86 o
  -7   6   2         58.99         59.73         2.39 o
  -6   6   2          0.58          0.44         0.69 o
  -5   6   2        279.61        276.68         3.73 o
  -4   6   2        975.44        988.79        10.46 o
  -3   6   2         96.18         92.61         1.74 o
  -2   6   2         18.41         19.06         0.79 o
  -1   6   2          1.15          2.19         0.25 o
   0   6   2        955.52       1015.80         9.16 o
   1   6   2        210.20        237.20         2.35 o
   2   6   2       1523.86       1473.31        11.19 o
   3   6   2        333.46        359.31         3.36 o
   4   6   2        779.48        783.65         5.89 o
   5   6   2        544.30        567.46         5.18 o
   6   6   2          6.53          8.17         0.75 o
   7   6   2        381.41        367.85         4.00 o
   8   6   2        663.59        657.86         5.96 o
   9   6   2        438.39        412.63         4.70 o
  -6   7   2        143.21        145.61         3.48 o
  -5   7   2        485.24        483.73         8.62 o
  -4   7   2        148.09        151.96         2.61 o
  -3   7   2         76.33         70.91         1.51 o
  -2   7   2       1785.76       1778.37        14.49 o
  -1   7   2        800.02        842.17         7.81 o
   0   7   2        200.95        181.93         2.16 o
   1   7   2        172.01        152.74         1.94 o
   2   7   2         48.81         56.04         1.08 o
   3   7   2        118.56        128.38         1.64 o
   4   7   2        119.65        115.06         1.58 o
   5   7   2        117.30        121.60         1.73 o
   6   7   2          1.45          1.02         0.50 o
   7   7   2        230.74        236.56         3.02 o
   8   7   2         24.69         24.40         1.16 o
   9   7   2         16.70         18.68         1.12 o
  -6   8   2         48.37         47.33         1.79 o
  -5   8   2          3.79          2.07         0.56 o
  -4   8   2         71.77         68.23         1.46 o
  -3   8   2        336.15        339.12         4.12 o
  -2   8   2         39.11         40.38         1.06 o
  -1   8   2       1102.86       1116.65        11.25 o
   0   8   2         28.92         28.95         0.98 o
   1   8   2       3592.75       3573.42        33.16 o
   2   8   2         10.18         12.44         0.65 o
   3   8   2       2663.47       2565.48        17.65 o
   4   8   2         15.13         17.44         0.74 o
   5   8   2        580.88        560.32         4.89 o
   6   8   2        789.02        775.32         6.55 o
   7   8   2        550.08        552.50         5.73 o
   8   8   2         37.88         36.49         1.48 o
  -5   9   2          0.79         -0.07         0.51 o
  -4   9   2         82.67         75.75         1.50 o
  -3   9   2         97.29         97.73         1.66 o
  -2   9   2         32.47         29.53         1.22 o
  -1   9   2        188.54        189.83         2.98 o
   0   9   2        104.99        103.02         2.12 o
   1   9   2          8.64          8.56         0.66 o
   2   9   2         37.91         48.79         1.21 o
   3   9   2          1.43          2.13         0.48 o
   4   9   2         99.42         91.92         1.56 o
   5   9   2        125.28        122.71         1.96 o
   6   9   2        286.46        296.41         3.31 o
   7   9   2         45.31         48.01         1.50 o
   8   9   2         66.49         80.32         2.12 o
  -4  10   2        102.32        108.64         2.22 o
  -3  10   2          0.95          1.28         0.50 o
  -2  10   2        333.17        348.96         4.04 o
  -1  10   2        177.44        174.30         2.78 o
   0  10   2        725.92        665.88         8.26 o
   1  10   2        431.28        434.30         4.95 o
   2  10   2       1276.22       1288.54        10.75 o
   3  10   2        163.08        174.70         2.50 o
   4  10   2        904.30        919.81         7.89 o
   5  10   2        275.83        274.20         3.25 o
   6  10   2        780.73        784.86         6.64 o
   7  10   2        243.96        225.02         2.91 o
  -3  11   2          0.80         -0.06         0.51 o
  -2  11   2          4.58          6.91         0.82 o
  -1  11   2          1.79          3.02         0.67 o
   0  11   2        388.33        387.24         4.51 o
   1  11   2          8.31          7.79         0.71 o
   2  11   2          2.16          1.19         0.49 o
   3  11   2         85.04         86.11         1.49 o
   4  11   2         15.97         13.07         0.84 o
   5  11   2        398.56        402.98         4.20 o
   6  11   2         18.67         20.60         1.03 o
   7  11   2        126.53        120.59         1.96 o
  -1  12   2        249.10        250.47         3.79 o
   0  12   2        129.45        134.64         2.45 o
   1  12   2        285.81        283.10         3.84 o
   2  12   2         52.92         54.76         1.44 o
   3  12   2        239.09        234.92         3.11 o
   4  12   2        134.83        130.81         2.16 o
   5  12   2        466.16        477.30         5.08 o
   6  12   2        171.65        167.64         2.36 o
   1  13   2          1.69          0.61         0.70 o
   2  13   2         84.13         91.64         2.11 o
   3  13   2          1.85          2.20         0.69 o
   4  13   2          6.02          7.75         0.87 o
  -3 -12   3        371.82        373.69         3.88 o
  -2 -12   3        271.44        281.80         3.94 o
  -1 -12   3        658.65        681.89         8.36 o
   0 -12   3        107.56        107.47         2.56 o
  -5 -11   3         77.29         80.23         1.67 o
  -4 -11   3         33.14         30.40         1.20 o
  -3 -11   3         11.12         10.15         0.80 o
  -2 -11   3        127.09        128.16         2.12 o
  -1 -11   3          0.96          1.12         0.71 o
   0 -11   3        161.51        156.32         3.02 o
   1 -11   3         10.71         11.55         1.27 o
   2 -11   3         16.99         18.17         1.19 o
  -6 -10   3        259.97        275.10         3.31 o
  -5 -10   3        101.64        104.68         1.86 o
  -4 -10   3        264.60        267.00         3.01 o
  -3 -10   3        138.00        138.43         2.18 o
  -2 -10   3        707.07        708.37         6.38 o
  -1 -10   3        366.03        362.97         4.11 o
   0 -10   3        349.86        352.87         4.96 o
   1 -10   3        490.23        502.46         6.01 o
   2 -10   3        921.38        938.22         9.86 o
   3 -10   3        255.67        264.36         3.87 o
  -7  -9   3         70.27         69.33         1.62 o
  -6  -9   3         10.93         10.17         0.76 o
  -5  -9   3         84.99         77.23         1.58 o
  -4  -9   3        106.43        100.73         1.64 o
  -3  -9   3          0.58          1.15         0.46 o
  -2  -9   3         95.88         91.15         2.22 o
  -1  -9   3          3.96          3.07         0.48 o
   0  -9   3         41.84         38.41         1.56 o
   1  -9   3        125.00        122.46         4.42 o
   2  -9   3          6.10          8.37         0.88 o
   3  -9   3         36.24         39.11         1.62 o
   4  -9   3          9.61          9.95         1.04 o
   5  -9   3        203.28        206.22         3.60 o
  -7  -8   3        894.13        880.24         8.15 o
  -6  -8   3        805.68        785.97         6.83 o
  -5  -8   3       1100.30       1096.22         8.48 o
  -4  -8   3        448.34        435.70         4.17 o
  -3  -8   3          8.00          5.46         0.59 o
  -2  -8   3         91.31         92.94         1.75 o
  -1  -8   3        277.22        299.66         3.27 o
   0  -8   3       1414.22       1397.25        12.35 o
   1  -8   3        458.09        477.23         6.01 o
   2  -8   3        338.04        321.71         4.61 o
   3  -8   3          6.60          7.39         0.86 o
   4  -8   3        240.57        236.07         3.70 o
   5  -8   3         72.64         64.06         1.88 o
  -8  -7   3         56.11         59.09         1.50 o
  -7  -7   3         57.39         55.13         1.49 o
  -6  -7   3         88.84         80.00         1.57 o
  -5  -7   3        321.37        301.14         3.44 o
  -4  -7   3        243.68        251.12         2.93 o
  -3  -7   3        314.92        314.46         3.17 o
  -2  -7   3        242.71        239.73         2.89 o
  -1  -7   3         28.64         31.91         0.91 o
   0  -7   3          0.77          2.12         0.40 o
   1  -7   3          1.24          1.60         0.55 o
   2  -7   3        322.87        322.58         4.99 o
   3  -7   3        170.78        179.77         2.90 o
   4  -7   3        425.31        430.08         6.13 o
   5  -7   3        120.73        125.19         1.93 o
   6  -7   3        262.47        264.63         3.14 o
  -8  -6   3        158.22        156.55         3.40 o
  -7  -6   3        155.22        155.24         2.42 o
  -6  -6   3       1016.99        982.53         9.89 o
  -5  -6   3        404.70        395.38         4.53 o
  -4  -6   3        388.79        403.62         3.69 o
  -3  -6   3       1782.07       1768.14        13.53 o
  -2  -6   3       1218.89       1245.18        10.19 o
  -1  -6   3        330.98        303.15         3.34 o
   0  -6   3         86.20         94.45         1.58 o
   1  -6   3         58.90         50.29         1.45 o
   2  -6   3          1.26          1.41         0.44 o
   3  -6   3         51.14         57.73         1.64 o
   4  -6   3         98.57        103.43         1.71 o
   5  -6   3         53.66         51.50         1.19 o
   6  -6   3        393.91        404.16         4.36 o
   7  -6   3          8.33         10.41         0.88 o
  -8  -5   3         35.04         43.67         1.83 o
  -7  -5   3          1.41          1.74         0.71 o
  -6  -5   3         12.93         14.84         0.73 o
  -5  -5   3         51.65         48.64         1.30 o
  -4  -5   3         82.65         81.25         1.44 o
  -3  -5   3       1388.78       1403.54        10.59 o
  -2  -5   3        276.22        258.26         2.90 o
  -1  -5   3        481.95        482.32         4.58 o
   0  -5   3        200.35        176.54         1.96 o
   1  -5   3        988.23        961.25         8.84 o
   2  -5   3       1273.11       1272.26        12.70 o
   3  -5   3          3.80          3.73         0.44 o
   4  -5   3        723.76        721.48         7.07 o
   5  -5   3        403.38        404.03         4.50 o
   6  -5   3        625.00        634.99         6.58 o
   7  -5   3          1.49          0.59         0.54 o
  -8  -4   3         65.81         60.25         1.83 o
  -7  -4   3        295.28        304.22         4.06 o
  -6  -4   3          3.54          3.05         0.49 o
  -5  -4   3         30.78         33.84         0.91 o
  -4  -4   3        354.36        403.45         3.76 o
  -3  -4   3       2119.41       2115.76        16.85 o
  -2  -4   3        634.23        605.74         5.95 o
  -1  -4   3        282.67        309.97         3.41 o
   0  -4   3          0.97          1.78         0.28 o
   1  -4   3        163.93        166.36         2.35 o
   2  -4   3        118.78        121.23         1.86 o
   3  -4   3        807.34        766.64         7.56 o
   4  -4   3        168.45        153.39         2.24 o
   5  -4   3          7.68         10.68         0.69 o
   6  -4   3          3.91          0.74         0.49 o
   7  -4   3         75.85         66.35         1.57 o
   8  -4   3          8.17         11.99         0.74 o
  -9  -3   3        114.10        110.37         2.55 o
  -8  -3   3         70.46         68.02         2.00 o
  -7  -3   3        157.57        150.06         3.38 o
  -6  -3   3        114.05        117.34         2.42 o
  -5  -3   3         30.72         31.88         0.89 o
  -4  -3   3        158.68        168.25         1.94 o
  -3  -3   3       4027.21       4359.04       256.20 o
  -2  -3   3          2.12          1.95         0.34 o
  -1  -3   3        741.83        716.32         7.23 o
   0  -3   3       3265.66       3281.81        81.62 o
   1  -3   3       6600.79       6593.07       145.75 o
   2  -3   3       1344.28       1316.44        12.54 o
   3  -3   3        832.75        857.02         9.70 o
   4  -3   3        856.32        839.02         8.13 o
   5  -3   3        589.31        592.02         6.16 o
   6  -3   3        188.16        196.04         2.56 o
   7  -3   3        132.47        122.72         2.09 o
   8  -3   3         64.47         73.08         1.68 o
  -9  -2   3        316.02        310.72         3.81 o
  -8  -2   3        360.17        343.80         4.47 o
  -7  -2   3         90.04         65.63         9.20 o
  -6  -2   3        416.36        413.83         5.46 o
  -5  -2   3        412.22        427.05         4.36 o
  -4  -2   3         87.45         73.92         1.36 o
  -3  -2   3        157.56        167.89         1.87 o
  -2  -2   3        352.16        347.32         3.69 o
  -1  -2   3        768.40        815.34         7.62 o
   0  -2   3         24.43         23.33         0.83 o
   1  -2   3        367.63        355.43         3.87 o
   2  -2   3         46.08         40.27         0.85 o
   3  -2   3        102.49         85.34         1.60 o
   4  -2   3       1415.65       1465.70        12.82 o
   5  -2   3          0.97          1.66         0.37 o
   6  -2   3          6.76          8.89         0.68 o
   7  -2   3          3.59          2.15         0.50 o
   8  -2   3          1.00          0.37         0.50 o
  -8  -1   3        580.98        586.42         6.57 o
  -7  -1   3        203.95        206.49         3.52 o
  -6  -1   3        679.73        674.80         7.08 o
  -5  -1   3        159.02        156.74         2.28 o
  -4  -1   3        435.66        464.65         5.20 o
  -3  -1   3        593.64        546.58         5.39 o
  -2  -1   3       2173.03       2103.42        61.89 o
  -1  -1   3       1772.82       1760.39        51.66 o
   0  -1   3       5590.24       5579.64       244.32 o
   1  -1   3        633.89        649.66         5.75 o
   2  -1   3       1147.07       1132.95        11.93 o
   3  -1   3       2565.63       2480.29        72.03 o
   4  -1   3         55.39         49.93         1.08 o
   5  -1   3       1346.26       1306.70        12.61 o
   6  -1   3        762.56        749.83         8.23 o
   7  -1   3        228.01        257.88         3.82 o
   8  -1   3        201.06        195.41         3.13 o
   9  -1   3         24.99         23.99         1.33 o
  -8   0   3         18.47         23.22         1.34 o
  -7   0   3        370.45        354.70         4.54 o
  -6   0   3        459.05        460.89         6.48 o
  -5   0   3         20.31         20.47         0.89 o
  -4   0   3          6.52         16.62         0.91 o
  -3   0   3         82.75         87.72         1.23 o
  -2   0   3       2007.67       2166.42        62.95 o
  -1   0   3       1615.50       1622.76        42.85 o
   0   0   3        224.88        279.59         2.73 o
   1   0   3       3406.09       3382.79        77.61 o
   2   0   3        989.91        973.01         9.35 o
   3   0   3        222.47        227.38         3.37 o
   4   0   3       1160.02       1230.28        12.77 o
   5   0   3        755.09        778.28         7.89 o
   6   0   3         60.09         75.03         1.56 o
   7   0   3        582.17        601.31         7.27 o
   8   0   3        421.14        421.96         5.87 o
   9   0   3         96.03        103.19         2.51 o
  -8   1   3         20.13         21.34         1.39 o
  -7   1   3       1124.83       1092.27        13.14 o
  -6   1   3          5.61          4.97         0.64 o
  -5   1   3       2785.49       2808.20        20.52 o
  -4   1   3       2059.11       2031.70        18.21 o
  -3   1   3       3835.11       3993.69        90.59 o
  -2   1   3        531.47        501.76         5.58 o
  -1   1   3         84.00         93.09         1.18 o
   0   1   3        122.52        114.91         1.43 o
   2   1   3        275.42        280.59         3.16 o
   3   1   3        105.93        118.91         2.25 o
   4   1   3       2108.71       2058.97        17.58 o
   5   1   3        211.86        191.59         2.75 o
   6   1   3         86.88         93.02         1.95 o
   7   1   3         36.17         34.46         1.44 o
   8   1   3        202.33        208.25         3.70 o
   9   1   3          0.63          0.23         0.64 o
  -8   2   3          1.83          0.99         0.71 o
  -7   2   3         50.50         42.32         1.22 o
  -6   2   3          4.90          4.91         0.51 o
  -5   2   3          2.62          2.20         0.47 o
  -4   2   3        410.59        448.80         4.96 o
  -3   2   3         13.47         18.08         1.04 o
  -2   2   3         30.71         26.29         0.86 o
  -1   2   3         38.48         35.10         0.89 o
   0   2   3       4745.12       4835.19       106.48 o
   1   2   3         48.09         59.02         1.32 o
   2   2   3         83.13         83.12         1.41 o
   3   2   3         25.50         33.69         0.81 o
   4   2   3       1005.93        950.48         7.67 o
   5   2   3        204.19        204.09         2.41 o
   6   2   3        283.34        302.20         3.38 o
   7   2   3        466.55        463.61         7.13 o
   8   2   3        564.60        572.70         6.62 o
   9   2   3        235.19        203.14         3.40 o
  -8   3   3        365.54        362.97         4.96 o
  -7   3   3        111.24        102.36         1.79 o
  -6   3   3        449.07        457.16         5.72 o
  -5   3   3        198.32        205.18         2.63 o
  -4   3   3       1717.59       1719.43        15.88 o
  -3   3   3        368.00        349.22         4.51 o
  -2   3   3       1161.37       1170.58        14.78 o
  -1   3   3        283.64        255.65         3.56 o
   0   3   3       2473.53       2537.71        62.00 o
   1   3   3        328.77        349.31         3.63 o
   2   3   3         19.05         21.39         0.64 o
   3   3   3       1718.98       1784.22        37.04 o
   4   3   3        168.26        160.26         1.89 o
   5   3   3         28.20         22.92         0.73 o
   6   3   3         17.89         35.27         0.98 o
   7   3   3        171.25        173.12         3.00 o
   8   3   3        100.07         97.88         1.95 o
   9   3   3         13.88         14.24         0.96 o
  -7   4   3          5.34          4.46         0.70 o
  -6   4   3        188.96        181.10         3.15 o
  -5   4   3        265.66        259.54         3.67 o
  -4   4   3         48.18         51.07         1.73 o
  -3   4   3        928.29        975.73        10.56 o
  -2   4   3         33.86         56.05         1.28 o
  -1   4   3       5851.37       5844.10       127.31 o
   0   4   3          6.42          2.65         0.28 o
   1   4   3        674.33        679.65         5.70 o
   2   4   3        137.55        111.97         1.53 o
   3   4   3       2441.64       2466.67        32.28 o
   4   4   3       1267.18       1285.05         9.89 o
   5   4   3        515.27        523.59         4.83 o
   6   4   3       1655.45       1640.43        13.15 o
   7   4   3        158.95        156.91         2.49 o
   8   4   3        569.60        551.74         6.33 o
   9   4   3         27.60         28.72         1.39 o
  -7   5   3        272.22        281.83         3.65 o
  -6   5   3         71.71         71.87         2.16 o
  -5   5   3        394.56        399.62         5.06 o
  -4   5   3         10.95          8.95         0.74 o
  -3   5   3        799.66        794.01         8.48 o
  -2   5   3        101.68        114.65         2.04 o
  -1   5   3       3563.60       3922.30       117.22 o
   0   5   3       1117.30       1281.28        10.81 o
   1   5   3        115.42        137.01         1.59 o
   2   5   3        589.95        581.55         4.89 o
   3   5   3        173.48        210.79         2.44 o
   4   5   3         20.14         23.94         0.74 o
   5   5   3         21.41         14.96         0.67 o
   6   5   3          0.84          0.68         0.39 o
   7   5   3         12.03         16.86         0.89 o
   8   5   3        275.51        291.08         3.59 o
   9   5   3         38.23         39.05         1.61 o
  -7   6   3         68.85         70.07         2.38 o
  -6   6   3          3.52          2.51         0.79 o
  -5   6   3         41.84         53.04         1.94 o
  -4   6   3         42.15         46.04         1.39 o
  -3   6   3        763.56        726.82         7.00 o
  -2   6   3       2693.89       2799.97        24.94 o
  -1   6   3        423.75        428.61         4.51 o
   0   6   3          5.49          5.64         0.48 o
   1   6   3        456.46        433.27         3.96 o
   2   6   3       1243.90       1193.26         9.03 o
   3   6   3       1450.93       1401.75        10.52 o
   4   6   3       2088.38       2028.85        13.67 o
   5   6   3        868.57        860.75         7.12 o
   6   6   3        273.85        272.55         3.27 o
   7   6   3       1334.79       1305.39        10.74 o
   8   6   3          3.79          5.76         0.65 o
   9   6   3         83.42         70.61         1.88 o
  -6   7   3          0.65          0.53         0.66 o
  -5   7   3         37.21         33.75         1.56 o
  -4   7   3         38.62         39.39         1.29 o
  -3   7   3        194.19        198.62         2.53 o
  -2   7   3         19.37         20.44         0.77 o
  -1   7   3         82.80         83.83         1.44 o
   0   7   3        199.38        225.37         2.77 o
   1   7   3         95.24        117.78         1.64 o
   2   7   3        276.03        287.76         2.81 o
   3   7   3         30.81         36.22         0.92 o
   4   7   3         21.45         22.22         0.78 o
   5   7   3          1.14          1.44         0.39 o
   6   7   3         71.93         73.24         1.69 o
   7   7   3        257.79        254.85         3.22 o
   8   7   3         71.67         65.57         1.71 o
   9   7   3          6.81          1.59         0.71 o
  -5   8   3        342.16        362.50         4.80 o
  -4   8   3        357.23        341.54         4.00 o
  -3   8   3        277.12        280.28         3.60 o
  -2   8   3          1.68          1.75         0.29 o
  -1   8   3       1421.39       1437.61        13.13 o
   0   8   3        941.86        920.06         8.86 o
   1   8   3       1179.63       1179.14         9.65 o
   2   8   3        567.71        584.09         4.94 o
   3   8   3       3445.29       3361.92        25.58 o
   4   8   3         30.93         31.31         1.00 o
   5   8   3        101.45         99.23         1.47 o
   6   8   3         11.33         13.15         0.84 o
   7   8   3        280.64        275.12         3.33 o
   8   8   3        407.36        392.77         4.69 o
   9   8   3        167.10        175.59         2.92 o
  -5   9   3         65.39         68.86         2.02 o
  -4   9   3          1.62          1.12         0.47 o
  -3   9   3         23.50         26.91         1.04 o
  -2   9   3         59.52         58.66         1.52 o
  -1   9   3          8.05         11.18         1.51 o
   0   9   3         56.18         53.66         1.48 o
   1   9   3         10.40          8.55         0.63 o
   2   9   3         13.95         13.45         0.73 o
   3   9   3       1519.71       1516.81        12.06 o
   4   9   3         72.69         66.37         1.37 o
   5   9   3         30.45         29.27         1.13 o
   6   9   3         14.08         11.89         0.82 o
   7   9   3        408.59        381.59         4.08 o
   8   9   3         17.52         17.62         1.18 o
  -4  10   3         74.98         77.08         1.57 o
  -3  10   3        177.38        164.92         2.76 o
  -2  10   3        247.34        254.18         4.10 o
  -1  10   3        757.40        740.25         7.54 o
   0  10   3         82.42         98.59         2.21 o
   1  10   3        324.82        315.02         3.71 o
   2  10   3       1389.99       1346.68        11.15 o
   3  10   3        244.49        237.24         2.90 o
   4  10   3         37.69         41.73         1.25 o
   5  10   3        122.44        118.86         2.00 o
   6  10   3         56.32         56.72         1.47 o
   7  10   3         28.89         25.25         1.18 o
   8  10   3         89.19         93.18         1.81 o
  -3  11   3          6.60          6.05         0.65 o
  -2  11   3         44.50         50.70         1.55 o
  -1  11   3          0.92          0.22         0.52 o
   0  11   3         35.15         29.16         1.21 o
   1  11   3         98.15         88.05         1.71 o
   2  11   3         79.72         84.16         1.57 o
   3  11   3        195.96        194.69         2.56 o
   4  11   3        364.29        364.50         3.92 o
   5  11   3        139.44        142.22         2.23 o
   6  11   3        310.73        313.99         3.43 o
   7  11   3        206.95        205.46         2.73 o
  -1  12   3         15.31         17.60         1.07 o
   0  12   3        133.04        137.13         2.65 o
   1  12   3         87.03         87.15         2.43 o
   2  12   3         14.12         14.37         0.90 o
   3  12   3        105.33        116.29         2.03 o
   4  12   3          0.68         -0.54         0.54 o
   5  12   3         40.03         41.06         1.46 o
   6  12   3         40.74         44.99         1.38 o
   1  13   3        119.05        118.19         2.26 o
   2  13   3         93.84         87.68         1.82 o
   3  13   3        132.67        138.66         2.42 o
   4  13   3        123.91        131.14         2.50 o
  -4 -11   4          4.32          3.98         0.67 o
  -3 -11   4         54.35         50.61         1.41 o
  -2 -11   4        172.97        172.53         3.38 o
  -1 -11   4         43.63         39.87         1.68 o
   0 -11   4         82.65         80.33         2.24 o
   1 -11   4        113.34        109.92         2.54 o
   2 -11   4         47.94         50.20         1.70 o
  -5 -10   4        156.00        165.32         2.41 o
  -4 -10   4         94.57         95.36         1.69 o
  -3 -10   4        290.69        293.54         3.34 o
  -2 -10   4         90.62         94.83         1.71 o
  -1 -10   4        152.20        149.54         2.46 o
   0 -10   4        570.42        570.28         6.80 o
   1 -10   4         42.69         44.94         1.73 o
   2 -10   4        198.93        198.77         3.38 o
   3 -10   4        121.58        120.87         2.60 o
  -6  -9   4        136.66        135.48         2.10 o
  -5  -9   4          0.59         -0.36         0.54 o
  -4  -9   4          0.95          0.63         0.43 o
  -3  -9   4         19.92         21.15         0.95 o
  -2  -9   4         71.36         75.07         1.50 o
  -1  -9   4        100.72         99.05         2.04 o
   0  -9   4         69.87         73.20         1.78 o
   1  -9   4         63.05         64.74         2.06 o
   2  -9   4        998.85       1007.93        11.28 o
   3  -9   4        377.53        393.34         5.37 o
   4  -9   4        298.82        300.25         4.58 o
  -7  -8   4        364.86        360.12         4.26 o
  -6  -8   4        441.83        428.26         4.30 o
  -5  -8   4        287.22        299.89         3.29 o
  -4  -8   4        566.40        552.99         5.30 o
  -3  -8   4          7.47          7.71         0.72 o
  -2  -8   4        402.61        395.40         4.75 o
  -1  -8   4        316.44        305.22         3.69 o
   0  -8   4        224.58        207.44         3.28 o
   1  -8   4         23.31         20.38         1.54 o
   2  -8   4        898.21        893.27        11.39 o
   3  -8   4         78.09         79.57         2.03 o
   4  -8   4          5.05          5.02         0.80 o
   5  -8   4          8.33          8.28         0.92 o
  -7  -7   4         50.90         47.73         1.40 o
  -6  -7   4          7.35          7.64         0.66 o
  -5  -7   4        400.49        422.82         4.55 o
  -4  -7   4        245.70        221.97         2.85 o
  -3  -7   4       1904.39       1871.77        14.89 o
  -2  -7   4        713.05        683.54         6.08 o
  -1  -7   4        106.06        100.49         1.69 o
   0  -7   4        121.62        124.23         1.98 o
   1  -7   4         28.81         29.32         1.14 o
   2  -7   4       1008.05       1033.98        11.61 o
   3  -7   4        403.43        406.59         5.58 o
   4  -7   4        743.34        719.60         7.59 o
   5  -7   4        470.81        483.26         5.84 o
   6  -7   4        824.12        829.74         8.03 o
  -8  -6   4         10.96          7.34         0.85 o
  -7  -6   4        173.18        174.74         2.72 o
  -6  -6   4        139.79        148.09         2.12 o
  -5  -6   4        121.43        119.26         1.99 o
  -4  -6   4         84.09         82.15         1.49 o
  -3  -6   4         93.58         91.43         1.40 o
  -2  -6   4        647.55        655.27         5.77 o
  -1  -6   4         23.05         25.72         0.87 o
   0  -6   4         30.02         32.19         0.81 o
   1  -6   4        112.29        113.95         1.81 o
   2  -6   4         41.05         37.17         1.28 o
   3  -6   4        323.48        325.13         3.73 o
   4  -6   4          5.30          4.70         0.69 o
   5  -6   4         15.11         15.64         0.78 o
   6  -6   4         87.35         85.87         1.47 o
   7  -6   4         77.88         79.12         1.56 o
  -8  -5   4          9.68          9.20         0.86 o
  -7  -5   4         31.30         35.45         1.39 o
  -6  -5   4        796.67        763.46         6.96 o
  -5  -5   4         15.70         19.11         0.93 o
  -4  -5   4       1696.27       1739.58        13.12 o
  -3  -5   4        597.25        549.08         4.67 o
  -2  -5   4       2939.76       2949.90        24.10 o
  -1  -5   4       1079.86       1094.83         9.04 o
   0  -5   4       1015.17       1037.86         8.51 o
   1  -5   4       1083.21       1049.13         9.34 o
   2  -5   4        548.41        544.77         5.70 o
   3  -5   4        560.01        545.72         5.45 o
   4  -5   4          9.82         10.51         0.73 o
   5  -5   4        255.11        251.40         3.11 o
   6  -5   4        130.49        119.70         1.93 o
   7  -5   4        301.36        292.29         4.01 o
  -8  -4   4         10.59          8.96         1.07 o
  -7  -4   4          9.17          7.86         0.89 o
  -6  -4   4          7.60          5.30         0.63 o
  -5  -4   4        417.79        409.41         3.98 o
  -4  -4   4         15.36         15.78         0.73 o
  -3  -4   4        163.45        148.47         1.91 o
  -2  -4   4        290.61        339.45         3.32 o
  -1  -4   4       1311.58       1439.95        10.97 o
   0  -4   4         80.26         81.65         1.49 o
   1  -4   4         23.39         26.37         0.69 o
   2  -4   4         18.20         21.21         0.90 o
   3  -4   4         49.28         43.14         1.04 o
   4  -4   4          5.34          6.42         0.53 o
   5  -4   4          1.42         -0.22         0.52 o
   6  -4   4        224.17        211.56         3.80 o
   7  -4   4         13.87         13.38         0.87 o
   8  -4   4        272.83        275.93         4.37 o
  -8  -3   4        449.48        459.27         5.35 o
  -7  -3   4        888.93        878.26         9.21 o
  -6  -3   4        314.00        336.33         4.75 o
  -5  -3   4        182.54        170.62         2.72 o
  -4  -3   4          6.81         12.71         0.47 o
  -3  -3   4          3.36          1.84         0.30 o
  -2  -3   4       4059.60       4240.94       122.33 o
  -1  -3   4       3940.06       4089.82       110.97 o
   0  -3   4       3126.44       2884.75        76.49 o
   1  -3   4       4038.28       3935.68       136.13 o
   2  -3   4       2393.82       2361.65        28.38 o
   3  -3   4          1.21          1.99         0.31 o
   4  -3   4        768.28        773.83         7.29 o
   5  -3   4        131.89        129.25         1.68 o
   6  -3   4        170.65        156.53         2.42 o
   7  -3   4         18.42         23.84         1.31 o
   8  -3   4         25.18         22.30         1.39 o
  -8  -2   4        238.52        245.78         3.64 o
  -7  -2   4        144.21        137.99         3.53 o
  -6  -2   4        417.19        407.78         5.62 o
  -5  -2   4        561.09        551.64         6.07 o
  -4  -2   4        128.40        145.66         1.89 o
  -3  -2   4        184.70        197.64         2.01 o
  -2  -2   4        243.85        260.61         2.80 o
  -1  -2   4        791.79        803.44         7.32 o
   0  -2   4        557.81        589.15         5.54 o
   1  -2   4        469.62        455.13         4.31 o
   2  -2   4       2527.55       2492.74        51.08 o
   3  -2   4        558.09        563.76         5.69 o
   4  -2   4        232.76        251.87         3.01 o
   5  -2   4        407.66        381.53         4.24 o
   6  -2   4        271.17        297.28         4.00 o
   7  -2   4         52.96         45.91         1.63 o
   8  -2   4          5.62          5.11         0.83 o
  -8  -1   4        686.81        687.03         7.17 o
  -7  -1   4        703.21        715.37         7.74 o
  -6  -1   4       1403.14       1381.76        15.77 o
  -5  -1   4         78.36         77.84         1.68 o
  -4  -1   4       1029.45       1005.16         9.43 o
  -3  -1   4        985.18       1029.60         9.04 o
  -2  -1   4         30.19         63.09         1.10 o
  -1  -1   4        105.14        120.70         1.58 o
   0  -1   4       2544.26       2622.26        66.88 o
   1  -1   4       1156.96       1180.10        11.78 o
   2  -1   4       1557.98       1458.11        15.59 o
   3  -1   4        157.18        163.22         2.10 o
   4  -1   4        437.78        428.61         4.99 o
   5  -1   4        794.73        801.38         7.76 o
   6  -1   4          1.21          1.33         0.47 o
   7  -1   4         21.49         28.66         1.23 o
   8  -1   4          1.17          0.72         0.67 o
   9  -1   4         37.55         45.68         1.54 o
  -8   0   4          5.76          2.83         0.64 o
  -7   0   4         24.80         28.75         1.31 o
  -6   0   4         18.91         20.20         1.25 o
  -5   0   4        750.50        751.14         8.38 o
  -4   0   4       1002.18       1016.95         9.49 o
  -3   0   4         39.85         43.59         1.00 o
  -2   0   4         85.78         95.35         1.29 o
  -1   0   4       1289.37       1315.04        13.66 o
   0   0   4        179.03        188.44         2.34 o
   1   0   4        131.24        136.49         2.10 o
   3   0   4        531.52        548.25         6.19 o
   4   0   4       8820.09       8414.36       183.82 o
   5   0   4        759.05        748.33         8.05 o
   6   0   4         85.35         84.91         1.73 o
   7   0   4         78.90         78.62         1.85 o
   8   0   4        865.41        855.07         9.98 o
   9   0   4        187.92        201.45         3.41 o
  -8   1   4         14.00         13.42         1.17 o
  -7   1   4        284.45        296.89         4.11 o
  -6   1   4        141.96        135.21         2.61 o
  -5   1   4        545.53        534.31         5.77 o
  -4   1   4       2103.36       2107.61        19.14 o
  -3   1   4       1843.54       1775.39        15.25 o
  -2   1   4       1339.01       1316.80        11.37 o
  -1   1   4        155.91        164.74         1.70 o
   0   1   4         47.47         49.34         0.89 o
   2   1   4        168.99        161.70         2.91 o
   3   1   4         45.85         40.10         0.79 o
   4   1   4       2327.74       2254.39        23.57 o
   5   1   4         27.17         31.41         0.98 o
   6   1   4         16.62         19.85         1.09 o
   7   1   4          8.09          8.67         0.82 o
   8   1   4        125.10        128.38         2.55 o
   9   1   4         10.45         13.64         0.99 o
  -8   2   4          2.81          2.52         0.75 o
  -7   2   4         54.49         63.59         1.72 o
  -6   2   4         30.95         29.78         1.45 o
  -5   2   4        652.31        616.40         5.58 o
  -4   2   4        213.74        210.53         2.58 o
  -3   2   4       1128.61       1152.70         9.88 o
  -2   2   4       1996.71       1944.52        20.27 o
  -1   2   4       2582.14       2488.06        49.60 o
   0   2   4       3422.34       3399.40       141.85 o
   1   2   4       1453.82       1430.75        24.57 o
   2   2   4          3.87          5.88         0.73 o
   3   2   4        511.92        478.65         4.52 o
   4   2   4       1181.23       1110.98         9.72 o
   5   2   4        124.91        132.83         2.11 o
   6   2   4       1065.68       1028.48        10.35 o
   7   2   4       1120.38       1088.28        11.38 o
   8   2   4        367.97        381.35         4.75 o
   9   2   4        286.56        270.52         3.78 o
  -8   3   4          0.71          0.77         0.61 o
  -7   3   4          0.76          0.34         0.38 o
  -6   3   4          3.79          2.56         0.47 o
  -5   3   4        433.84        404.36         4.75 o
  -4   3   4        238.24        249.15         3.12 o
  -3   3   4        148.81        127.61         2.00 o
  -2   3   4        678.05        696.55         6.77 o
  -1   3   4          0.79          2.51         0.28 o
   0   3   4       1769.50       1783.06        30.34 o
   1   3   4         86.28         97.77         1.46 o
   2   3   4          8.44          7.03         0.46 o
   3   3   4         14.93         12.72         0.59 o
   4   3   4          0.99          2.96         0.35 o
   5   3   4        198.86        193.83         2.20 o
   6   3   4         29.94         26.94         1.16 o
   7   3   4        122.66        116.03         2.67 o
   8   3   4        347.05        337.04         4.78 o
   9   3   4        182.37        176.49         3.06 o
  -7   4   4         27.05         28.02         1.18 o
  -6   4   4        150.00        155.17         2.80 o
  -5   4   4         35.10         31.92         1.27 o
  -4   4   4        575.24        604.76         6.60 o
  -3   4   4        271.21        248.86         3.04 o
  -2   4   4       1338.89       1334.59        11.79 o
  -1   4   4       3300.40       3254.32        47.63 o
   0   4   4       7238.48       7151.00       157.53 o
   1   4   4       1249.97       1167.86        10.22 o
   2   4   4       2123.76       2104.67        71.52 o
   3   4   4        543.44        524.48         5.06 o
   4   4   4        544.36        555.90         4.69 o
   5   4   4        759.09        720.47         5.75 o
   6   4   4        381.60        383.86         3.99 o
   7   4   4          3.27          1.99         0.48 o
   8   4   4       1001.51       1007.85        10.05 o
   9   4   4         24.96         21.60         1.22 o
  -7   5   4         27.70         25.59         1.14 o
  -6   5   4         35.92         37.31         1.48 o
  -5   5   4         12.10         15.88         1.02 o
  -4   5   4         26.57         24.96         0.96 o
  -3   5   4        278.38        287.33         3.60 o
  -2   5   4        849.44        806.56         7.29 o
  -1   5   4        554.04        628.97         6.81 o
   0   5   4        111.31        110.32         1.79 o
   1   5   4       4528.21       4737.49       200.84 o
   2   5   4        316.93        369.11         3.79 o
   3   5   4         93.43         88.99         1.26 o
   4   5   4         84.85         98.75         1.40 o
   5   5   4          3.74          4.45         0.47 o
   6   5   4          9.10          7.47         0.60 o
   7   5   4         83.25         83.13         1.55 o
   8   5   4        333.95        327.32         3.90 o
   9   5   4          4.52          3.06         0.89 o
  -6   6   4        283.56        281.11         3.86 o
  -5   6   4       1058.12       1062.08        10.69 o
  -4   6   4        296.40        299.01         4.06 o
  -3   6   4         14.00         14.99         0.86 o
  -2   6   4         15.95         21.74         0.70 o
  -1   6   4       1497.36       1437.70        13.56 o
   0   6   4       1924.81       1994.64        15.94 o
   1   6   4       1318.29       1330.50         9.87 o
   2   6   4        312.99        279.05         2.81 o
   3   6   4        959.93        925.67         6.91 o
   4   6   4       2431.41       2410.23        16.51 o
   5   6   4         55.74         54.65         1.06 o
   6   6   4         75.05         74.38         1.58 o
   7   6   4        138.49        140.89         2.15 o
   8   6   4        114.36        107.48         1.92 o
   9   6   4         12.70         17.65         1.24 o
  -6   7   4        167.52        174.99         2.84 o
  -5   7   4        136.55        141.18         3.36 o
  -4   7   4          2.58          1.06         0.53 o
  -3   7   4        342.76        331.07         3.56 o
  -2   7   4          5.77          5.74         0.44 o
  -1   7   4          3.46          4.85         0.32 o
   0   7   4        486.23        524.35         5.29 o
   1   7   4        473.91        497.04         4.29 o
   2   7   4        839.16        906.85         6.98 o
   3   7   4        312.30        321.12         3.30 o
   4   7   4        812.97        809.34         5.93 o
   5   7   4         37.84         38.37         1.03 o
   6   7   4        705.65        703.55         6.61 o
   7   7   4        584.29        597.96         5.74 o
   8   7   4        167.68        155.20         2.39 o
   9   7   4        214.83        204.12         3.48 o
  -5   8   4        450.75        456.85         5.08 o
  -4   8   4        515.16        526.48         5.95 o
  -3   8   4        523.95        517.06         5.62 o
  -2   8   4        531.90        513.55         5.09 o
  -1   8   4         45.65         43.14         1.08 o
   0   8   4          7.76          6.06         0.55 o
   1   8   4         33.66         39.66         0.88 o
   2   8   4        203.15        195.04         2.31 o
   3   8   4       1022.96       1021.01         7.97 o
   4   8   4         39.61         43.94         1.01 o
   5   8   4         84.45         88.35         1.45 o
   6   8   4        133.38        139.72         2.29 o
   7   8   4          0.88          1.24         0.58 o
   8   8   4        125.54        138.83         2.42 o
   9   8   4         38.70         42.69         1.62 o
  -5   9   4          7.44          5.75         0.98 o
  -4   9   4         99.55        105.27         2.01 o
  -3   9   4        201.64        205.61         2.51 o
  -2   9   4        120.95        119.29         1.89 o
  -1   9   4        537.13        512.51         5.64 o
   0   9   4         10.36         10.22         0.77 o
   1   9   4          3.67          3.01         0.46 o
   2   9   4        168.45        159.78         2.26 o
   3   9   4         30.24         37.76         1.09 o
   4   9   4        354.34        341.63         3.61 o
   5   9   4       2179.81       2161.52        17.26 o
   6   9   4        479.81        477.70         5.14 o
   7   9   4        144.00        137.48         2.41 o
   8   9   4        164.35        171.99         2.59 o
  -4  10   4         12.43         11.05         0.84 o
  -3  10   4        228.35        247.67         3.36 o
  -2  10   4        157.79        154.70         2.52 o
  -1  10   4        166.93        163.36         2.41 o
   0  10   4        197.42        176.06         2.65 o
   1  10   4          3.84          4.79         0.55 o
   2  10   4        130.26        149.35         2.06 o
   3  10   4        263.01        243.93         2.97 o
   4  10   4        182.81        164.60         2.27 o
   5  10   4         89.25         84.57         1.69 o
   6  10   4         29.58         29.85         1.23 o
   7  10   4          0.79          0.63         0.63 o
   8  10   4         31.81         34.41         1.29 o
  -3  11   4        341.49        364.45         4.49 o
  -2  11   4        196.32        189.28         3.43 o
  -1  11   4         82.50         79.40         1.84 o
   0  11   4        211.64        201.06         2.94 o
   1  11   4        470.30        465.14         5.21 o
   2  11   4        210.95        214.92         2.58 o
   3  11   4        693.94        692.40         5.93 o
   4  11   4        591.77        603.25         5.56 o
   5  11   4        139.73        145.55         2.21 o
   6  11   4        376.72        387.60         4.13 o
   7  11   4        248.20        256.94         2.99 o
  -1  12   4         66.33         62.33         1.62 o
   0  12   4         35.10         38.25         1.55 o
   1  12   4          0.51         -0.51         0.58 o
   2  12   4          1.20          1.52         0.60 o
   3  12   4         13.51         13.38         0.84 o
   4  12   4         88.73         91.91         1.95 o
   5  12   4         16.73         16.68         0.93 o
   6  12   4         16.13         17.38         0.99 o
   1  13   4        324.35        333.15         4.99 o
   2  13   4        625.79        634.46         6.47 o
   3  13   4        440.30        460.04         5.31 o
   4  13   4         47.49         46.93         1.59 o
  -3 -11   5          0.91          0.67         0.57 o
  -2 -11   5        109.88        118.31         2.49 o
  -1 -11   5         52.66         52.87         1.74 o
   0 -11   5        617.71        635.89         7.33 o
   1 -11   5         92.93         91.82         2.25 o
  -5 -10   5         43.69         45.69         1.42 o
  -4 -10   5        187.34        187.82         2.42 o
  -3 -10   5          1.34          0.90         0.54 o
  -2 -10   5         56.27         55.62         1.40 o
  -1 -10   5         19.58         23.19         1.17 o
   0 -10   5          0.51          0.21         0.76 o
   1 -10   5         39.36         42.33         1.75 o
   2 -10   5        111.73        111.77         2.48 o
   3 -10   5          3.01          0.92         0.67 o
  -6  -9   5          5.92          3.66         0.63 o
  -5  -9   5        158.47        163.74         2.43 o
  -4  -9   5        287.04        294.55         3.32 o
  -3  -9   5        434.53        431.56         4.06 o
  -2  -9   5        173.57        183.77         2.32 o
  -1  -9   5       1475.39       1486.18        12.97 o
   0  -9   5         28.55         32.96         1.47 o
   1  -9   5        849.97        841.99         9.15 o
   2  -9   5         68.52         69.72         1.99 o
   3  -9   5        359.56        356.82         4.42 o
   4  -9   5        177.39        169.35         2.65 o
  -6  -8   5         65.25         67.96         1.65 o
  -5  -8   5         63.40         59.20         1.39 o
  -4  -8   5         25.15         25.45         1.08 o
  -3  -8   5          1.17          1.84         0.51 o
  -2  -8   5         19.53         21.31         0.98 o
  -1  -8   5        166.17        161.46         2.31 o
   0  -8   5          0.52          0.36         0.49 o
   1  -8   5         25.38         29.59         1.68 o
   2  -8   5         69.39         67.33         2.70 o
   3  -8   5         26.96         25.25         1.45 o
   4  -8   5         94.62         88.27         2.18 o
   5  -8   5         94.41         90.07         2.02 o
  -7  -7   5         78.36         76.60         1.87 o
  -6  -7   5        425.45        444.34         4.10 o
  -5  -7   5        516.95        511.68         4.47 o
  -4  -7   5         75.33         93.08         1.75 o
  -3  -7   5        289.46        302.17         3.50 o
  -2  -7   5       2382.95       2263.95        18.38 o
  -1  -7   5        769.65        792.78         7.78 o
   0  -7   5        693.35        671.69         6.85 o
   1  -7   5         15.86         18.48         1.12 o
   2  -7   5        363.90        376.93         5.78 o
   3  -7   5         25.22         22.98         1.21 o
   4  -7   5        810.19        795.28         9.19 o
   5  -7   5         63.47         60.01         1.69 o
   6  -7   5        228.30        220.71         3.83 o
  -7  -6   5          4.55          2.65         0.63 o
  -6  -6   5        154.12        132.52         1.94 o
  -5  -6   5         11.36          7.22         0.54 o
  -4  -6   5        121.70        110.44         1.74 o
  -3  -6   5         84.07         87.23         1.59 o
  -2  -6   5          8.10          8.64         0.54 o
  -1  -6   5         66.51         65.39         1.27 o
   0  -6   5         19.47         19.29         0.77 o
   1  -6   5         50.66         56.10         1.44 o
   2  -6   5         30.26         29.85         1.25 o
   3  -6   5         76.01         74.86         1.79 o
   4  -6   5         62.97         55.11         1.69 o
   5  -6   5        275.37        288.65         3.53 o
   6  -6   5        166.35        149.98         3.18 o
  -8  -5   5         44.42         50.21         1.91 o
  -7  -5   5        201.09        208.96         3.44 o
  -6  -5   5        744.41        752.69         6.75 o
  -5  -5   5        118.77        125.73         1.84 o
  -4  -5   5       1123.98       1104.81         8.84 o
  -3  -5   5       1351.49       1360.50         9.64 o
  -2  -5   5        537.66        548.54         4.47 o
  -1  -5   5        400.93        378.84         3.62 o
   0  -5   5        305.60        312.27         3.08 o
   1  -5   5        474.29        476.90         4.95 o
   2  -5   5        274.75        264.44         3.27 o
   3  -5   5        357.47        342.16         4.05 o
   4  -5   5         55.48         50.55         1.31 o
   5  -5   5        479.82        451.38         5.87 o
   6  -5   5         72.84         66.00         1.64 o
   7  -5   5         15.45         14.56         1.28 o
  -8  -4   5         39.08         43.42         1.79 o
  -7  -4   5         36.24         36.34         1.58 o
  -6  -4   5         23.08         22.71         1.21 o
  -5  -4   5         52.38         52.50         1.02 o
  -4  -4   5        224.04        215.95         2.48 o
  -3  -4   5        112.67        113.96         1.61 o
  -2  -4   5       1490.07       1523.53        10.76 o
  -1  -4   5          7.86         13.31         0.67 o
   0  -4   5        650.67        705.32         6.09 o
   1  -4   5        917.06        930.87         7.39 o
   2  -4   5        442.21        456.84         4.64 o
   3  -4   5          2.34          2.98         0.42 o
   4  -4   5        314.32        330.58         4.24 o
   5  -4   5        337.60        316.54         4.56 o
   6  -4   5        104.50        102.83         1.97 o
   7  -4   5        274.22        317.04         5.11 o
   8  -4   5         88.66         73.84         1.78 o
  -8  -3   5        384.34        387.79         4.87 o
  -7  -3   5        128.35        129.12         2.46 o
  -6  -3   5        515.08        502.40         6.38 o
  -5  -3   5        476.13        477.14         5.31 o
  -4  -3   5       1048.39       1035.70         8.72 o
  -3  -3   5         70.09         64.96         1.08 o
  -2  -3   5          1.56          4.87         0.42 o
  -1  -3   5         98.79        124.01         1.66 o
   0  -3   5       1030.36       1088.14         8.73 o
   1  -3   5       2591.74       2547.25        29.14 o
   2  -3   5        554.19        573.35         5.11 o
   3  -3   5         21.78         27.70         0.79 o
   4  -3   5         64.05         71.03         1.44 o
   5  -3   5          4.05          4.68         0.56 o
   6  -3   5          9.97         11.55         0.87 o
   7  -3   5        150.27        138.05         2.72 o
   8  -3   5         25.10         20.97         1.23 o
  -8  -2   5         16.58         21.06         1.16 o
  -7  -2   5         70.25         71.21         1.86 o
  -6  -2   5         88.99         99.00         2.38 o
  -5  -2   5        334.86        333.42         4.08 o
  -4  -2   5        698.06        704.66         6.10 o
  -3  -2   5        365.88        398.11         3.70 o
  -2  -2   5          7.80          2.30         0.34 o
  -1  -2   5         36.17         51.55         1.00 o
   0  -2   5       1680.73       1700.07        18.03 o
   1  -2   5       2008.78       1979.88        22.09 o
   2  -2   5       1893.49       1862.74        16.68 o
   3  -2   5       1914.57       1857.04        15.39 o
   4  -2   5       2228.67       2222.55        18.28 o
   5  -2   5        755.00        727.38         6.88 o
   6  -2   5        210.37        219.70         3.34 o
   7  -2   5          9.34          6.14         0.82 o
   8  -2   5         90.37         99.99         2.39 o
  -8  -1   5         56.55         51.61         1.84 o
  -7  -1   5        186.76        187.50         3.11 o
  -6  -1   5        359.12        359.32         5.54 o
  -5  -1   5         58.32         62.42         1.53 o
  -4  -1   5        289.04        279.35         3.65 o
  -3  -1   5         26.48         30.39         0.82 o
  -2  -1   5        877.69        894.72         7.64 o
  -1  -1   5        912.10        975.13         9.18 o
   0  -1   5        501.81        523.31         5.27 o
   1  -1   5        188.73        210.28         2.45 o
   2  -1   5        292.44        300.88         3.24 o
   3  -1   5         56.98         49.05         1.00 o
   4  -1   5        602.99        619.11         7.70 o
   5  -1   5         73.20         75.78         1.59 o
   6  -1   5         77.52         86.06         1.63 o
   7  -1   5         13.09         14.31         0.98 o
   8  -1   5          4.36          3.95         0.80 o
   9  -1   5          3.87          2.53         0.74 o
  -8   0   5        148.29        143.74         2.67 o
  -7   0   5        274.87        282.57         3.89 o
  -6   0   5        650.66        670.08         9.60 o
  -5   0   5         23.91         20.26         0.92 o
  -4   0   5       2167.72       2195.91        18.33 o
  -3   0   5       1246.35       1205.61        10.57 o
  -2   0   5        251.95        237.75         2.43 o
  -1   0   5        705.09        725.75         6.35 o
   0   0   5        304.75        273.51         3.08 o
   1   0   5       1497.16       1429.95        17.63 o
   2   0   5       1813.61       1765.86        26.52 o
   3   0   5        676.75        654.35         6.24 o
   4   0   5        883.96        836.08         7.88 o
   5   0   5       2888.76       2907.68        28.67 o
   6   0   5       1227.75       1221.36        11.90 o
   7   0   5        359.59        361.46         4.97 o
   8   0   5         84.32         87.23         2.15 o
   9   0   5          1.25         -0.66         0.66 o
  -8   1   5        501.57        493.26         5.55 o
  -7   1   5         56.91         52.38         1.76 o
  -6   1   5          5.56          4.69         0.69 o
  -5   1   5         28.94         31.85         0.97 o
  -4   1   5        199.77        201.43         2.41 o
  -3   1   5        543.20        552.66         5.29 o
  -2   1   5         11.48          9.38         0.45 o
  -1   1   5        127.05        148.12         1.76 o
   0   1   5         39.84         36.20         0.92 o
   1   1   5        401.00        437.95         6.59 o
   2   1   5       3402.39       3465.01        86.77 o
   3   1   5       1935.60       2105.55        23.53 o
   4   1   5        393.26        418.61         4.60 o
   5   1   5        227.98        242.18         3.51 o
   6   1   5       1163.62       1155.87        12.14 o
   7   1   5        212.74        219.79         3.49 o
   8   1   5         75.55         82.33         2.00 o
   9   1   5         21.71         21.59         1.31 o
  -8   2   5        428.38        442.66         5.93 o
  -7   2   5        109.33        116.13         2.59 o
  -6   2   5         55.99         59.65         1.46 o
  -5   2   5        806.26        831.80         8.52 o
  -4   2   5        737.72        748.41         7.32 o
  -3   2   5       1316.41       1252.32        10.40 o
  -2   2   5       1721.20       1648.20        14.91 o
  -1   2   5       1615.88       1560.55        14.60 o
   0   2   5       7337.57       7340.85       254.33 o
   1   2   5        936.87        939.85         9.72 o
   2   2   5        619.80        654.01         6.82 o
   3   2   5        292.68        361.78         3.86 o
   4   2   5        831.71        820.57         6.91 o
   5   2   5          8.09          5.47         0.52 o
   6   2   5        545.88        542.67         6.93 o
   7   2   5        123.73        132.90         3.06 o
   8   2   5        515.78        503.57         6.20 o
   9   2   5        255.66        272.26         4.78 o
  -7   3   5         31.28         31.69         1.43 o
  -6   3   5         10.98         10.24         0.62 o
  -5   3   5        202.33        185.38         2.47 o
  -4   3   5        330.73        343.08         3.60 o
  -3   3   5         66.86         50.17         0.81 o
  -2   3   5        122.99        132.58         1.51 o
  -1   3   5         23.70         22.32         0.61 o
   0   3   5       1621.63       1717.19        22.32 o
   1   3   5        147.42        153.41         2.23 o
   2   3   5        118.80        125.23         2.01 o
   3   3   5         59.73         65.92         1.21 o
   4   3   5         28.62         32.84         0.77 o
   5   3   5        257.16        273.09         2.80 o
   6   3   5         13.56         16.83         0.91 o
   7   3   5        217.50        220.30         4.13 o
   8   3   5        186.52        182.64         3.11 o
   9   3   5        469.62        475.27         5.77 o
  -7   4   5         49.35         48.93         1.23 o
  -6   4   5        146.88        143.99         2.25 o
  -5   4   5         99.01        109.98         1.77 o
  -4   4   5        426.48        413.03         4.30 o
  -3   4   5        105.07        102.03         1.74 o
  -2   4   5       1208.49       1236.51        10.24 o
  -1   4   5       1383.99       1281.65        12.60 o
   0   4   5       4820.48       5049.00       118.47 o
   1   4   5       1745.83       1654.09        14.30 o
   2   4   5        310.79        269.51         3.04 o
   3   4   5        611.10        611.09         5.21 o
   4   4   5          6.44          9.06         0.54 o
   5   4   5         26.71         29.24         0.84 o
   6   4   5        131.81        124.19         2.00 o
   7   4   5        100.67        102.79         2.27 o
   8   4   5          2.99          3.83         0.76 o
   9   4   5          0.65         -0.09         0.69 o
  -7   5   5         10.60          9.63         0.71 o
  -6   5   5         51.31         53.05         1.30 o
  -5   5   5          1.13          0.78         0.45 o
  -4   5   5        131.06        133.35         2.09 o
  -3   5   5        263.59        239.88         2.78 o
  -2   5   5          1.26          0.90         0.23 o
  -1   5   5         52.77         51.32         1.16 o
   0   5   5        300.75        304.63         3.51 o
   1   5   5        626.09        623.20         5.33 o
   2   5   5       5058.60       5157.66       179.87 o
   3   5   5       2013.03       1967.17        15.31 o
   4   5   5       1112.24       1092.66         9.07 o
   5   5   5         34.02         34.12         0.91 o
   6   5   5          4.13          3.91         0.55 o
   7   5   5        231.82        238.96         3.20 o
   8   5   5        573.11        559.83         6.18 o
   9   5   5         11.13         10.66         1.10 o
  -6   6   5        147.76        156.18         2.41 o
  -5   6   5         46.18         46.83         1.32 o
  -4   6   5       1211.08       1171.84        11.29 o
  -3   6   5        120.26        122.47         1.75 o
  -2   6   5        615.11        640.25         6.33 o
  -1   6   5        477.31        502.29         5.13 o
   0   6   5          0.97          1.69         0.37 o
   1   6   5          1.42          1.85         0.27 o
   2   6   5       1280.58       1325.23        10.04 o
   3   6   5        814.74        832.01         6.95 o
   4   6   5        831.42        822.78         6.52 o
   5   6   5          0.93          0.50         0.35 o
   6   6   5         24.11         27.14         1.07 o
   7   6   5          0.91          1.69         0.54 o
   8   6   5        175.35        187.17         2.97 o
   9   6   5         11.61         11.79         1.19 o
  -6   7   5          0.89          0.31         0.51 o
  -5   7   5        213.00        204.77         4.12 o
  -4   7   5        185.09        188.57         2.69 o
  -3   7   5        191.48        192.80         2.78 o
  -2   7   5        194.41        186.44         2.61 o
  -1   7   5         30.94         36.32         1.19 o
   0   7   5        662.55        727.37         6.77 o
   1   7   5        187.48        165.85         1.86 o
   2   7   5        359.51        337.86         3.77 o
   3   7   5       1096.28       1082.81         8.29 o
   4   7   5       1753.87       1737.72        12.67 o
   5   7   5        602.55        592.69         5.47 o
   6   7   5       1670.72       1639.15        13.48 o
   7   7   5        331.32        335.67         3.93 o
   8   7   5        149.87        144.42         2.69 o
   9   7   5        227.32        242.56         4.11 o
  -5   8   5        212.66        209.87         3.07 o
  -4   8   5        368.68        377.01         4.17 o
  -3   8   5         39.42         39.15         1.52 o
  -2   8   5         26.22         24.73         0.98 o
  -1   8   5        151.39        166.40         2.33 o
   0   8   5          1.60          1.55         0.51 o
   1   8   5        651.15        648.90         6.09 o
   2   8   5         11.55         15.00         0.81 o
   3   8   5         19.42         19.05         0.80 o
   4   8   5        153.86        157.84         2.12 o
   5   8   5         11.98         12.82         0.74 o
   6   8   5        129.46        128.87         2.23 o
   7   8   5          4.08          3.18         0.60 o
   8   8   5        443.85        418.49         4.53 o
   9   8   5         40.33         38.53         1.72 o
  -4   9   5        276.05        278.45         3.63 o
  -3   9   5         74.33         66.48         1.96 o
  -2   9   5       1213.69       1237.50        10.89 o
  -1   9   5        814.34        798.31         8.39 o
   0   9   5        666.39        639.45         7.83 o
   1   9   5         75.70         71.70         1.46 o
   2   9   5        458.69        446.50         4.34 o
   3   9   5        136.10        140.28         2.07 o
   4   9   5        272.00        269.64         3.30 o
   5   9   5         78.75         85.04         1.72 o
   6   9   5        876.03        890.89         7.93 o
   7   9   5       1298.03       1301.58        10.97 o
   8   9   5        544.50        569.83         5.68 o
  -3  10   5         41.67         40.74         1.56 o
  -2  10   5         33.25         37.74         1.44 o
  -1  10   5         91.24        107.38         2.14 o
   0  10   5          6.71          7.32         0.85 o
   1  10   5         29.99         28.70         1.23 o
   2  10   5         24.52         15.58         0.79 o
   3  10   5         59.63         53.99         1.24 o
   4  10   5         24.87         23.69         0.98 o
   5  10   5        390.41        372.02         4.00 o
   6  10   5         83.06         79.42         1.57 o
   7  10   5        244.04        245.58         2.97 o
   8  10   5        166.47        166.37         2.66 o
  -2  11   5        327.72        326.26         4.40 o
  -1  11   5       1229.20       1323.89        11.55 o
   0  11   5        218.55        210.10         3.13 o
   1  11   5        355.97        343.52         4.29 o
   2  11   5        569.99        556.16         5.55 o
   3  11   5        234.60        233.99         2.84 o
   4  11   5        242.12        246.61         3.02 o
   5  11   5          3.40          3.13         0.62 o
   6  11   5        249.80        245.94         3.04 o
   7  11   5         21.06         27.34         1.14 o
  -1  12   5         14.52         12.39         1.03 o
   0  12   5        275.44        269.42         4.40 o
   1  12   5          3.83          1.89         0.70 o
   2  12   5        192.52        195.53         2.67 o
   3  12   5        112.09        111.48         1.89 o
   4  12   5         22.18         21.79         1.10 o
   5  12   5          9.19          7.84         0.77 o
   6  12   5        202.27        202.24         2.61 o
   1  13   5         85.99         82.81         2.16 o
   2  13   5        757.86        778.88         8.12 o
   3  13   5        171.81        183.78         3.04 o
   4  13   5        106.56        112.48         2.13 o
  -1 -11   6         89.23         85.81         1.93 o
  -4 -10   6        115.96        112.48         1.91 o
  -3 -10   6         11.43         12.38         0.85 o
  -2 -10   6         12.46         10.98         0.75 o
  -1 -10   6         12.00         11.51         0.93 o
   0 -10   6         10.37         12.47         1.00 o
   1 -10   6        128.40        133.66         2.77 o
   2 -10   6          5.62          5.38         0.91 o
  -5  -9   6        332.58        348.73         3.77 o
  -4  -9   6         70.97         71.86         1.52 o
  -3  -9   6        362.77        368.99         3.82 o
  -2  -9   6        498.15        516.39         4.71 o
  -1  -9   6       1132.39       1164.23         9.66 o
   0  -9   6        132.43        129.32         2.38 o
   1  -9   6        176.97        179.46         3.08 o
   2  -9   6         67.46         65.70         1.89 o
   3  -9   6         88.85         88.44         2.00 o
   4  -9   6         36.19         44.68         1.46 o
  -6  -8   6         83.50         86.76         1.52 o
  -5  -8   6          0.88          0.13         0.51 o
  -4  -8   6          1.73          2.17         0.53 o
  -3  -8   6          6.90         10.95         0.77 o
  -2  -8   6        128.07        134.91         1.99 o
  -1  -8   6         18.01         19.26         0.93 o
   0  -8   6         85.74         86.36         2.02 o
   1  -8   6       1687.90       1682.89        15.07 o
   2  -8   6         59.95         65.62         1.92 o
   3  -8   6        294.40        293.79         4.17 o
   4  -8   6         64.05         63.46         1.80 o
   5  -8   6        118.56        112.82         2.10 o
  -6  -7   6        234.84        234.76         2.62 o
  -5  -7   6        182.27        180.95         2.30 o
  -4  -7   6         86.35         87.52         1.51 o
  -3  -7   6        872.10        850.15         7.63 o
  -2  -7   6         28.56         34.55         1.08 o
  -1  -7   6        121.90        120.01         2.25 o
   0  -7   6        106.52        102.41         2.18 o
   1  -7   6        668.55        672.84         7.83 o
   2  -7   6         46.27         45.09         1.92 o
   3  -7   6         40.81         35.14         1.43 o
   4  -7   6         28.92         27.31         1.31 o
   5  -7   6          1.17          0.88         0.58 o
  -7  -6   6        164.02        178.25         3.30 o
  -6  -6   6        113.43        120.16         1.95 o
  -5  -6   6          1.30          0.21         0.35 o
  -4  -6   6          2.82          4.10         0.51 o
  -3  -6   6        306.37        314.14         3.33 o
  -2  -6   6         59.94         51.16         1.19 o
  -1  -6   6        388.75        394.24         4.24 o
   0  -6   6        662.86        656.06         6.05 o
   1  -6   6        435.53        440.01         5.39 o
   2  -6   6       1145.63       1088.41        13.74 o
   3  -6   6        302.81        308.50         4.55 o
   4  -6   6        446.47        445.10         6.45 o
   5  -6   6         72.68         74.36         2.25 o
   6  -6   6        431.38        439.98         5.87 o
  -7  -5   6        226.74        234.58         3.67 o
  -6  -5   6        296.64        286.61         3.72 o
  -5  -5   6         51.93         55.88         1.41 o
  -4  -5   6        544.79        536.73         4.89 o
  -3  -5   6          1.61          2.08         0.59 o
  -2  -5   6        344.47        349.62         3.23 o
  -1  -5   6          0.77          1.10         0.36 o
   0  -5   6        103.43         98.13         1.45 o
   1  -5   6          4.40          2.65         0.34 o
   2  -5   6         81.41         79.07         1.80 o
   3  -5   6         50.25         46.48         1.23 o
   4  -5   6          6.31          5.74         0.61 o
   5  -5   6        108.77         98.37         2.40 o
   6  -5   6         26.31         23.36         1.28 o
   7  -5   6        264.96        262.15         3.81 o
  -7  -4   6        175.69        158.40         2.95 o
  -6  -4   6         74.48         77.12         2.01 o
  -5  -4   6        296.34        313.91         3.39 o
  -4  -4   6        106.71        102.05         1.96 o
  -3  -4   6        672.06        707.15         5.51 o
  -2  -4   6        946.40        954.52         7.39 o
  -1  -4   6       1426.85       1472.62        10.77 o
   0  -4   6        119.90        111.99         1.61 o
   1  -4   6        902.62        868.83         7.28 o
   2  -4   6        671.20        676.14         5.98 o
   3  -4   6        801.98        775.72         8.26 o
   4  -4   6         67.99         69.86         1.71 o
   5  -4   6       1306.25       1282.54        14.81 o
   6  -4   6        190.71        195.23         3.64 o
   7  -4   6        476.63        457.21         7.93 o
  -8  -3   6          0.72          0.63         0.73 o
  -7  -3   6        188.57        176.81         3.13 o
  -6  -3   6          9.96         13.30         1.02 o
  -5  -3   6        350.87        322.69         4.83 o
  -4  -3   6        408.98        419.86         3.94 o
  -3  -3   6       1259.24       1326.64        10.61 o
  -2  -3   6        122.68        134.35         1.65 o
  -1  -3   6          8.70         11.73         0.56 o
   0  -3   6        879.32        921.39         7.20 o
   1  -3   6         76.91         83.03         1.19 o
   2  -3   6         12.25         15.55         0.60 o
   3  -3   6         11.23         26.93         1.06 o
   4  -3   6         83.77         79.69         1.62 o
   5  -3   6         17.38         16.80         1.00 o
   6  -3   6         92.43         95.83         2.49 o
   7  -3   6          2.18          1.40         0.77 o
   8  -3   6         57.15         61.37         1.82 o
  -8  -2   6        214.50        216.15         3.01 o
  -7  -2   6        279.93        304.79         4.38 o
  -6  -2   6        100.13        105.22         2.25 o
  -5  -2   6          1.71          1.47         0.72 o
  -4  -2   6        156.84        154.14         2.18 o
  -3  -2   6       3679.81       3606.86        30.45 o
  -2  -2   6       4804.00       4736.28        79.79 o
  -1  -2   6        151.01        129.82         1.58 o
   0  -2   6        781.86        747.94         6.36 o
   1  -2   6        963.95        873.45         7.00 o
   2  -2   6        437.64        467.44         4.42 o
   3  -2   6        433.30        436.77         5.32 o
   4  -2   6        594.15        565.91         6.04 o
   5  -2   6        813.55        818.41         8.85 o
   6  -2   6        399.40        382.58         5.11 o
   7  -2   6         35.11         35.20         1.51 o
   8  -2   6          7.00          8.01         1.08 o
  -8  -1   6         28.76         27.93         1.31 o
  -7  -1   6        451.61        470.43         5.31 o
  -6  -1   6          2.03          2.68         0.83 o
  -5  -1   6        545.43        525.45         6.31 o
  -4  -1   6         58.51         63.01         1.51 o
  -3  -1   6         89.64         88.06         1.72 o
  -2  -1   6        345.53        357.02         3.57 o
  -1  -1   6         22.91         27.52         0.78 o
   0  -1   6       1133.98       1158.57        10.85 o
   1  -1   6        159.19        139.59         1.98 o
   2  -1   6         35.32         41.35         0.90 o
   3  -1   6          7.06          4.37         0.44 o
   4  -1   6        102.14        104.75         1.90 o
   5  -1   6       1226.09       1270.74        11.76 o
   6  -1   6         12.38          9.55         0.78 o
   7  -1   6        170.99        171.13         3.49 o
   8  -1   6        156.68        173.46         3.10 o
   9  -1   6        179.71        168.39         2.87 o
  -8   0   6        122.70        131.19         2.36 o
  -7   0   6        460.37        478.08         5.94 o
  -6   0   6        121.79        123.87         2.90 o
  -5   0   6       1154.69       1153.26        13.52 o
  -4   0   6       1101.14       1088.64        10.11 o
  -3   0   6        623.47        651.84         6.05 o
  -2   0   6         36.21         29.79         0.77 o
  -1   0   6       1823.89       1836.97        15.21 o
   0   0   6         80.60         75.54         1.42 o
   1   0   6       4469.15       4580.69       116.71 o
   2   0   6         16.13         11.58         0.63 o
   3   0   6       1873.90       1800.94        14.39 o
   4   0   6        471.21        497.39         5.12 o
   5   0   6         86.64         91.88         1.86 o
   6   0   6         65.45         74.01         1.95 o
   7   0   6         91.54        104.26         2.31 o
   8   0   6        129.29        128.09         3.09 o
   9   0   6         62.92         63.71         1.62 o
  -7   1   6         24.45         29.31         1.84 o
  -6   1   6         63.89         64.06         1.89 o
  -5   1   6          3.31          4.35         0.65 o
  -4   1   6        113.87        116.29         2.26 o
  -3   1   6         44.35         41.83         0.92 o
  -2   1   6        294.64        325.48         3.55 o
  -1   1   6        213.62        254.34         2.68 o
   0   1   6        328.27        355.56         3.88 o
   1   1   6       1117.87       1202.30        12.38 o
   2   1   6          1.26          2.28         0.41 o
   3   1   6       2231.41       2161.90        22.75 o
   4   1   6        192.45        193.69         2.13 o
   5   1   6        542.31        493.40         5.15 o
   6   1   6        109.08        115.92         2.27 o
   7   1   6        698.51        724.43         8.58 o
   8   1   6        623.42        603.40         7.67 o
   9   1   6        246.77        265.88         4.30 o
  -7   2   6         96.69         93.45         2.63 o
  -6   2   6       1059.98       1042.80         9.54 o
  -5   2   6        231.65        225.72         3.40 o
  -4   2   6        713.89        723.60         6.83 o
  -3   2   6        458.00        458.05         4.44 o
  -2   2   6        170.14        154.92         1.82 o
  -1   2   6        293.35        292.97         2.73 o
   0   2   6        315.87        313.85         3.46 o
   1   2   6        815.89        923.02         9.31 o
   2   2   6        281.07        312.12         3.87 o
   3   2   6        313.66        333.80         3.45 o
   4   2   6         51.63         47.73         0.98 o
   5   2   6          1.88          3.21         0.50 o
   6   2   6         13.40         12.19         1.02 o
   7   2   6         43.51         43.59         1.96 o
   8   2   6         47.86         48.35         1.58 o
   9   2   6        151.79        156.80         3.11 o
  -7   3   6          0.59          0.12         0.64 o
  -6   3   6        118.50        116.36         2.16 o
  -5   3   6        171.34        178.19         2.64 o
  -4   3   6         10.45         12.53         0.73 o
  -3   3   6        771.90        802.06         6.93 o
  -2   3   6        155.08        145.02         1.84 o
  -1   3   6        463.71        419.09         3.98 o
   0   3   6       1029.04       1029.53         8.66 o
   1   3   6        891.49        852.95         8.69 o
   2   3   6        360.16        353.42         4.29 o
   3   3   6        824.56        790.72         6.98 o
   4   3   6       1477.18       1492.66        11.94 o
   5   3   6        395.94        377.41         3.77 o
   6   3   6        421.32        419.69         5.09 o
   7   3   6        321.58        330.84         4.67 o
   8   3   6        397.01        387.52         5.24 o
   9   3   6        494.31        519.98         6.58 o
  -7   4   6        249.18        251.12         3.52 o
  -6   4   6        223.12        221.47         2.80 o
  -5   4   6          0.88          1.51         0.45 o
  -4   4   6        463.69        435.33         4.72 o
  -3   4   6         22.50         27.17         0.88 o
  -2   4   6         88.75         93.01         1.76 o
  -1   4   6        273.46        265.37         3.29 o
   0   4   6       1183.48       1222.47        10.77 o
   1   4   6          0.85          1.89         0.33 o
   2   4   6        213.43        226.18         2.40 o
   3   4   6        122.83        126.79         1.86 o
   4   4   6          0.76          1.00         0.32 o
   5   4   6         80.14         85.29         1.40 o
   6   4   6        325.17        323.27         3.53 o
   7   4   6        129.40        128.88         2.30 o
   8   4   6         22.39         19.81         1.19 o
   9   4   6         44.93         44.08         1.96 o
  -6   5   6          3.05          4.71         0.57 o
  -5   5   6         42.24         46.92         1.72 o
  -4   5   6        829.85        807.57         8.26 o
  -3   5   6         49.25         57.30         1.10 o
  -2   5   6        195.36        184.50         2.60 o
  -1   5   6        851.58        861.30         7.72 o
   0   5   6       1681.37       1677.37        12.77 o
   1   5   6       1064.59       1018.62         7.89 o
   2   5   6        545.95        515.89         4.55 o
   3   5   6       1999.51       1925.37        14.16 o
   4   5   6       1937.86       1906.78        13.72 o
   5   5   6       1268.80       1258.03        10.08 o
   6   5   6          1.22          1.02         0.43 o
   7   5   6        497.11        510.61         5.47 o
   8   5   6          1.02          1.01         0.68 o
   9   5   6        316.57        323.72         5.20 o
  -6   6   6          1.37          0.80         0.57 o
  -5   6   6        299.55        282.77         3.75 o
  -4   6   6         94.60         87.73         1.84 o
  -3   6   6          5.30          5.83         0.40 o
  -2   6   6         37.62         33.38         1.20 o
  -1   6   6        471.32        503.24         5.06 o
   0   6   6        144.82        170.21         2.59 o
   1   6   6        295.23        295.97         2.97 o
   2   6   6       1197.31       1226.02         9.43 o
   3   6   6        200.69        219.45         2.53 o
   4   6   6        882.47        911.13         7.89 o
   5   6   6         50.96         51.37         1.20 o
   6   6   6        123.72        126.20         2.20 o
   7   6   6          7.25          7.51         0.79 o
   8   6   6          8.79          4.98         0.66 o
   9   6   6          3.93          3.37         0.85 o
  -5   7   6        399.44        392.00         4.75 o
  -4   7   6         22.13         20.95         1.24 o
  -3   7   6         26.94         28.70         1.71 o
  -2   7   6        543.06        518.39         5.99 o
  -1   7   6       1272.92       1286.70        12.56 o
   0   7   6       1244.19       1231.44        10.31 o
   1   7   6         42.04         35.91         0.80 o
   2   7   6       1334.15       1374.07        10.74 o
   3   7   6        680.10        663.87         5.69 o
   4   7   6        738.99        723.77         6.43 o
   5   7   6        161.85        170.18         2.55 o
   6   7   6        536.49        533.18         5.92 o
   7   7   6        292.62        291.44         3.78 o
   8   7   6        474.71        483.77         5.61 o
   9   7   6          5.67          4.99         0.87 o
  -5   8   6         22.21         23.59         1.49 o
  -4   8   6         53.93         51.70         1.58 o
  -3   8   6         12.90         16.30         1.03 o
  -2   8   6         21.64         21.37         1.72 o
  -1   8   6         77.40         73.37         1.48 o
   0   8   6         24.02         29.05         1.16 o
   1   8   6         18.59         17.04         1.00 o
   2   8   6         15.12         20.23         0.88 o
   3   8   6        379.02        377.83         4.14 o
   4   8   6          9.41         11.39         0.76 o
   5   8   6        214.57        218.17         2.77 o
   6   8   6        109.69        107.05         2.24 o
   7   8   6        265.64        255.22         3.64 o
   8   8   6        101.09        101.70         2.13 o
   9   8   6        259.93        255.70         3.41 o
  -4   9   6        570.77        592.55         7.02 o
  -3   9   6        320.71        315.19         3.96 o
  -2   9   6        430.93        459.25         4.85 o
  -1   9   6        508.41        466.41         8.42 o
   0   9   6        292.84        314.95         7.54 o
   1   9   6        426.76        414.74         6.05 o
   2   9   6          3.04          3.98         0.51 o
   3   9   6        323.85        320.06         3.84 o
   4   9   6         54.33         61.13         1.55 o
   5   9   6        369.17        366.00         4.47 o
   6   9   6          2.35          2.53         0.58 o
   7   9   6        161.06        161.19         2.42 o
   8   9   6         77.11         82.15         1.98 o
  -3  10   6         32.70         35.22         1.55 o
  -2  10   6         37.63         39.67         1.36 o
  -1  10   6        121.77        108.00         2.09 o
   0  10   6         43.49         49.12         1.63 o
   1  10   6         97.88        105.49         2.41 o
   2  10   6        131.51        139.71         2.06 o
   3  10   6        120.50        103.39         1.84 o
   4  10   6        265.34        254.00         3.07 o
   5  10   6          6.44          4.10         0.56 o
   6  10   6         53.97         53.44         1.57 o
   7  10   6        209.77        217.58         2.82 o
   8  10   6        383.02        376.70         4.01 o
  -2  11   6        175.05        175.19         3.05 o
  -1  11   6        130.01        130.44         2.35 o
   0  11   6        319.16        327.38         4.03 o
   1  11   6        128.81        156.71         2.74 o
   2  11   6         21.65         21.70         0.94 o
   3  11   6        196.64        197.18         2.73 o
   4  11   6          0.75          0.52         0.50 o
   5  11   6         65.65         68.23         1.49 o
   6  11   6         54.71         52.61         1.57 o
   7  11   6          7.49          7.47         0.79 o
  -1  12   6        149.89        155.21         2.47 o
   0  12   6        227.82        237.18         3.38 o
   1  12   6        277.26        289.79         4.21 o
   2  12   6        522.34        531.58         6.61 o
   3  12   6        343.61        354.49         4.33 o
   4  12   6         98.52         99.72         1.83 o
   5  12   6        264.52        259.96         3.02 o
   6  12   6         56.78         65.17         1.53 o
   2  13   6        361.33        381.16         5.81 o
   3  13   6          0.52          0.20         0.62 o
   4  13   6         75.58         80.16         1.74 o
  -3 -10   7         50.55         52.32         1.41 o
  -2 -10   7        195.22        195.97         2.89 o
  -1 -10   7         58.63         61.96         1.92 o
   0 -10   7        127.32        121.28         2.51 o
   1 -10   7         43.27         46.12         1.77 o
  -4  -9   7        128.02        122.76         2.12 o
  -3  -9   7         17.18         19.97         0.98 o
  -2  -9   7        332.67        323.15         3.56 o
  -1  -9   7         11.09         12.61         0.74 o
   0  -9   7         14.75         10.91         0.87 o
   1  -9   7         54.67         57.23         1.76 o
   2  -9   7          5.40          6.79         1.08 o
   3  -9   7         78.59         80.96         1.83 o
  -5  -8   7        176.85        186.43         2.50 o
  -4  -8   7        200.16        194.90         2.74 o
  -3  -8   7        296.78        301.23         3.48 o
  -2  -8   7        447.57        441.17         4.06 o
  -1  -8   7        451.72        441.74         4.30 o
   0  -8   7        273.82        282.36         3.75 o
   1  -8   7        222.59        231.44         3.45 o
   2  -8   7         45.17         45.27         1.81 o
   3  -8   7       1146.54       1127.03        11.29 o
   4  -8   7        139.63        136.03         2.88 o
  -6  -7   7         14.46         14.58         0.99 o
  -5  -7   7          6.80          6.25         0.57 o
  -4  -7   7         22.98         21.65         0.92 o
  -3  -7   7         56.15         53.82         1.32 o
  -2  -7   7        275.36        251.94         3.18 o
  -1  -7   7        141.98        136.23         2.52 o
   0  -7   7         28.11         29.98         1.04 o
   1  -7   7        217.22        222.98         3.68 o
   2  -7   7          1.12          0.54         0.66 o
   3  -7   7        120.16        117.05         2.24 o
   4  -7   7          2.57          1.68         0.61 o
   5  -7   7         14.66         15.44         1.32 o
  -6  -6   7         73.69         70.18         1.41 o
  -5  -6   7        357.61        403.90         3.87 o
  -4  -6   7         35.50         43.59         1.09 o
  -3  -6   7        227.49        216.09         2.77 o
  -2  -6   7        366.71        363.38         3.73 o
  -1  -6   7        971.64        952.58         8.36 o
   0  -6   7        254.73        270.23         3.23 o
   1  -6   7        932.21        917.94        10.11 o
   2  -6   7       1225.22       1195.17        13.24 o
   3  -6   7        494.67        489.18         7.00 o
   4  -6   7        262.62        256.55         4.14 o
   5  -6   7         22.28         18.27         1.36 o
   6  -6   7        306.67        298.55         4.25 o
  -7  -5   7         43.17         39.98         1.88 o
  -6  -5   7         37.19         39.32         1.68 o
  -5  -5   7         12.21         16.00         0.80 o
  -4  -5   7          8.94         10.20         0.73 o
  -3  -5   7          5.82          4.43         0.55 o
  -2  -5   7         32.39         34.43         1.03 o
  -1  -5   7          8.94         12.55         0.73 o
   0  -5   7        297.98        288.04         3.33 o
   1  -5   7          3.53          4.14         0.43 o
   2  -5   7        341.47        340.20         4.41 o
   3  -5   7         42.46         45.07         1.41 o
   4  -5   7         69.90         65.97         2.10 o
   5  -5   7        198.22        201.67         3.26 o
   6  -5   7         76.05         77.10         2.56 o
   7  -5   7         16.05         18.28         1.33 o
  -7  -4   7        470.91        483.62         5.82 o
  -6  -4   7        459.09        473.66         5.24 o
  -5  -4   7        520.13        474.24         4.71 o
  -4  -4   7        163.34        173.74         2.61 o
  -3  -4   7        427.17        430.00         4.05 o
  -2  -4   7       1301.60       1243.71         9.18 o
  -1  -4   7        167.45        178.01         2.15 o
   0  -4   7        585.67        562.65         4.80 o
   1  -4   7        818.03        849.60         7.26 o
   2  -4   7        514.66        505.22         5.24 o
   3  -4   7          4.50          3.99         0.60 o
   4  -4   7        585.29        559.91         7.02 o
   5  -4   7        105.08         99.09         2.49 o
   6  -4   7        138.14        145.67         3.21 o
   7  -4   7        120.64        107.33         2.74 o
  -7  -3   7         14.80         14.42         1.17 o
  -6  -3   7         79.04         80.41         1.86 o
  -5  -3   7        267.57        272.28         4.37 o
  -4  -3   7        100.68         95.95         1.74 o
  -3  -3   7        379.56        346.04         3.38 o
  -2  -3   7        375.82        388.08         3.54 o
  -1  -3   7         16.13         19.98         0.80 o
   0  -3   7          2.09          4.13         0.43 o
   1  -3   7       1301.94       1356.20        10.61 o
   2  -3   7        150.44        143.95         1.85 o
   3  -3   7        177.43        185.91         2.53 o
   4  -3   7        157.57        147.96         2.78 o
   5  -3   7        407.19        419.02         5.67 o
   6  -3   7        332.60        328.25         5.82 o
   7  -3   7        203.53        191.79         4.71 o
   8  -3   7        181.01        203.04         3.03 o
  -7  -2   7        296.93        313.80         4.44 o
  -6  -2   7        660.44        671.45         7.43 o
  -5  -2   7        627.62        644.38         7.12 o
  -4  -2   7        304.19        304.96         3.63 o
  -3  -2   7       1676.04       1616.68        11.61 o
  -2  -2   7        232.92        261.65         2.81 o
  -1  -2   7       3967.88       3871.58        39.94 o
   0  -2   7        431.24        430.85         3.90 o
   1  -2   7        576.65        565.10         4.98 o
   2  -2   7        254.30        258.49         2.83 o
   3  -2   7        164.19        166.55         2.23 o
   4  -2   7         78.03         69.20         1.57 o
   5  -2   7        269.90        272.08         4.02 o
   6  -2   7         16.46         13.71         1.15 o
   7  -2   7          0.69          1.32         0.65 o
   8  -2   7        150.70        168.00         4.25 o
  -7  -1   7        114.94        120.21         2.43 o
  -6  -1   7         12.67         14.09         1.05 o
  -5  -1   7        253.21        267.02         4.22 o
  -4  -1   7          2.64          4.82         0.57 o
  -3  -1   7         40.22         44.56         1.02 o
  -2  -1   7        232.50        244.18         2.74 o
  -1  -1   7        264.14        258.36         2.80 o
   0  -1   7       1776.79       1794.98        14.38 o
   1  -1   7        220.44        186.85         2.30 o
   2  -1   7       2176.67       2116.74        18.21 o
   3  -1   7         88.99         77.16         1.36 o
   4  -1   7        567.54        579.89         6.17 o
   5  -1   7         21.99         24.79         1.37 o
   6  -1   7        446.00        424.27         6.20 o
   7  -1   7        340.09        361.85         5.38 o
   8  -1   7        225.26        219.27         3.45 o
  -7   0   7        162.33        154.00         2.66 o
  -6   0   7          2.33          3.07         0.76 o
  -5   0   7        154.43        158.19         3.30 o
  -4   0   7        530.96        509.46         6.98 o
  -3   0   7        544.85        553.30         5.11 o
  -2   0   7        801.15        845.97         6.74 o
  -1   0   7          3.90          3.21         0.37 o
   0   0   7         30.63         40.02         0.99 o
   1   0   7        235.24        225.42         2.99 o
   2   0   7        594.06        618.91         5.90 o
   3   0   7          8.89         11.24         0.72 o
   4   0   7          1.17          3.46         0.45 o
   5   0   7        537.70        541.98         5.90 o
   6   0   7         73.12         67.70         2.22 o
   7   0   7         33.93         31.70         1.59 o
   8   0   7        126.17        146.30         2.55 o
   9   0   7         41.30         46.32         1.50 o
  -7   1   7         35.52         36.56         1.71 o
  -6   1   7          7.61          6.40         0.82 o
  -5   1   7          0.87          0.80         0.50 o
  -4   1   7        143.11        141.95         3.02 o
  -3   1   7        818.86        817.38         6.77 o
  -2   1   7        366.82        358.60         3.35 o
  -1   1   7       1131.18       1145.29         9.01 o
   0   1   7        406.71        376.73         3.70 o
   1   1   7       6602.39       6896.94       161.33 o
   2   1   7        367.93        492.82         4.91 o
   3   1   7       1550.65       1545.92        12.73 o
   4   1   7        330.03        340.15         3.59 o
   5   1   7       4620.59       4402.14        52.58 o
   6   1   7         76.78         88.43         2.18 o
   7   1   7        296.88        294.40         6.14 o
   8   1   7          2.29          2.38         0.58 o
   9   1   7        242.91        248.94         3.86 o
  -7   2   7        133.24        138.42         2.85 o
  -6   2   7          8.26          8.47         0.84 o
  -5   2   7        239.37        237.88         3.69 o
  -4   2   7          2.94          2.62         0.43 o
  -3   2   7        380.47        369.02         3.84 o
  -2   2   7         68.22         74.28         1.17 o
  -1   2   7        503.39        503.25         4.51 o
   0   2   7        567.22        638.24         5.42 o
   1   2   7        241.46        287.80         3.53 o
   2   2   7        711.37        795.11         7.62 o
   3   2   7         62.97         82.12         1.77 o
   4   2   7        364.99        349.02         3.92 o
   5   2   7          7.20         11.32         0.69 o
   6   2   7         15.24         17.71         1.11 o
   7   2   7         10.83          9.76         1.19 o
   8   2   7         68.29         76.69         2.05 o
   9   2   7         85.91         85.97         2.08 o
  -7   3   7        190.12        205.05         3.13 o
  -6   3   7          3.11          1.70         0.67 o
  -5   3   7        132.00        133.06         2.92 o
  -4   3   7       1277.84       1245.80        13.07 o
  -3   3   7       1268.58       1242.35        11.35 o
  -2   3   7        124.05        115.99         1.72 o
  -1   3   7       1045.34       1011.45         7.77 o
   0   3   7       1550.96       1536.36        12.53 o
   1   3   7        135.21        101.92         1.61 o
   2   3   7       1250.15       1259.64        10.98 o
   3   3   7        518.30        483.15         4.96 o
   4   3   7       2249.17       2180.22        16.97 o
   5   3   7        790.02        792.90         7.09 o
   6   3   7        441.41        432.94         4.94 o
   7   3   7          9.66         10.63         0.87 o
   8   3   7        465.74        479.18         6.32 o
   9   3   7          3.91          3.11         0.76 o
  -6   4   7         18.76         18.87         1.18 o
  -5   4   7         22.08         22.75         1.02 o
  -4   4   7        182.68        181.52         3.42 o
  -3   4   7          6.56          4.55         0.53 o
  -2   4   7        163.77        164.05         2.11 o
  -1   4   7        655.41        670.49         5.79 o
   0   4   7          1.05          0.93         0.27 o
   1   4   7        187.85        187.27         2.32 o
   2   4   7        324.52        309.96         3.42 o
   3   4   7         78.21         72.88         1.22 o
   4   4   7          8.05         13.60         0.97 o
   5   4   7        166.95        169.76         2.26 o
   6   4   7         33.36         33.46         1.03 o
   7   4   7        270.48        259.53         3.68 o
   8   4   7        122.09        122.88         2.67 o
   9   4   7        227.64        215.88         3.50 o
  -6   5   7        121.02        119.01         2.23 o
  -5   5   7        929.66        916.49         8.50 o
  -4   5   7        196.92        198.64         3.71 o
  -3   5   7        500.82        489.32         4.90 o
  -2   5   7        395.47        365.18         4.33 o
  -1   5   7       1255.25       1246.99        10.76 o
   0   5   7        195.68        201.24         2.37 o
   1   5   7       2112.37       2095.38        15.89 o
   2   5   7        383.67        358.20         3.51 o
   3   5   7        879.46        868.12         7.09 o
   4   5   7        210.59        216.41         2.69 o
   5   5   7         53.08         53.87         1.30 o
   6   5   7         34.38         34.85         1.15 o
   7   5   7        238.93        241.21         4.36 o
   8   5   7         11.97         14.04         1.08 o
   9   5   7         75.19         67.99         2.00 o
  -6   6   7          0.80          0.70         0.56 o
  -5   6   7         32.97         29.77         1.04 o
  -4   6   7          1.53          0.50         0.36 o
  -3   6   7         82.84         69.00         1.73 o
  -2   6   7         62.05         61.82         1.47 o
  -1   6   7        102.66        109.60         1.98 o
   0   6   7          1.00          2.93         0.45 o
   1   6   7       1311.97       1330.60        10.13 o
   2   6   7        267.45        256.40         2.83 o
   3   6   7         42.87         41.36         1.07 o
   4   6   7         22.56         20.41         0.88 o
   5   6   7        237.65        230.82         3.08 o
   6   6   7        351.86        345.03         4.32 o
   7   6   7        435.15        431.43         4.97 o
   8   6   7        314.86        321.79         3.98 o
   9   6   7         86.77         82.35         2.06 o
  -5   7   7        415.86        421.29         6.77 o
  -4   7   7        295.55        288.21         5.64 o
  -3   7   7        714.63        700.52         7.29 o
  -2   7   7         79.84         73.74         1.72 o
  -1   7   7        117.32        118.64         2.31 o
   0   7   7        434.54        419.26         4.32 o
   1   7   7       1513.66       1510.46        12.06 o
   2   7   7         26.84         29.62         0.90 o
   3   7   7        615.73        609.58         5.81 o
   4   7   7          1.90          1.41         0.46 o
   5   7   7         24.12         25.26         1.27 o
   6   7   7          1.20          1.15         0.41 o
   7   7   7          1.07          1.71         0.56 o
   8   7   7         27.74         29.71         1.25 o
   9   7   7         39.97         36.99         1.79 o
  -4   8   7         55.42         51.26         1.71 o
  -3   8   7        170.45        180.10         3.08 o
  -2   8   7          2.60          2.69         0.58 o
  -1   8   7        272.21        286.31         4.02 o
   0   8   7        117.10        101.31         2.34 o
   1   8   7          2.15          2.00         0.47 o
   2   8   7        136.70        131.17         1.96 o
   3   8   7        948.55        923.53         8.40 o
   4   8   7        975.95       1002.24         9.56 o
   5   8   7        782.89        784.93         8.53 o
   6   8   7         96.35         93.12         2.01 o
   7   8   7        580.90        593.78         5.84 o
   8   8   7        218.89        222.77         3.33 o
  -4   9   7        171.71        159.13         2.87 o
  -3   9   7          0.91          0.99         0.64 o
  -2   9   7        319.18        322.70         3.91 o
  -1   9   7        425.95        420.12         4.46 o
   0   9   7         40.47         40.24         1.85 o
   1   9   7         34.13         32.83         1.46 o
   2   9   7          8.78          8.52         0.61 o
   3   9   7          0.71          0.55         0.46 o
   4   9   7         27.23         24.49         1.22 o
   5   9   7         37.24         36.69         2.06 o
   6   9   7          0.52          0.89         0.55 o
   7   9   7        675.83        679.44         6.19 o
   8   9   7         37.75         41.19         1.64 o
  -3  10   7         56.40         54.93         1.95 o
  -2  10   7        381.87        400.20         4.80 o
  -1  10   7        164.31        152.44         2.73 o
   0  10   7        228.20        249.92         3.35 o
   1  10   7        381.33        351.24         4.38 o
   2  10   7        152.17        165.66         2.28 o
   3  10   7       1366.89       1382.93        12.02 o
   4  10   7          6.70         10.37         0.79 o
   5  10   7        415.90        405.70         4.57 o
   6  10   7        375.59        372.60         4.97 o
   7  10   7        736.83        725.25         7.03 o
  -2  11   7        190.50        202.23         3.00 o
  -1  11   7        115.14        111.33         2.41 o
   0  11   7         57.50         58.02         1.91 o
   1  11   7          0.55          1.61         0.70 o
   2  11   7          4.35          2.98         0.79 o
   3  11   7         15.56         23.39         0.98 o
   4  11   7         13.11         13.21         0.91 o
   5  11   7          5.90          4.07         0.70 o
   6  11   7         18.53         17.32         1.12 o
   7  11   7          6.43          6.20         0.82 o
   0  12   7        255.02        245.91         3.79 o
   1  12   7        359.95        358.57         5.17 o
   2  12   7        636.74        670.71         7.93 o
   3  12   7        237.54        250.97         3.37 o
   4  12   7        133.18        136.47         2.33 o
   5  12   7         78.87         89.19         1.90 o
   6  12   7        267.23        273.01         3.67 o
   3  13   7         65.56         69.75         1.69 o
  -3  -9   8         21.71         23.09         1.02 o
  -2  -9   8         58.63         54.32         1.53 o
  -1  -9   8          2.01          2.21         0.48 o
   0  -9   8         16.87         14.95         1.18 o
   1  -9   8        191.98        191.61         3.18 o
   2  -9   8         50.89         50.70         1.90 o
  -4  -8   8        408.31        440.79         4.16 o
  -3  -8   8        400.62        410.39         4.01 o
  -2  -8   8       1277.45       1265.97         9.57 o
  -1  -8   8        123.37        119.61         1.94 o
   0  -8   8        978.53        962.49         9.26 o
   1  -8   8         80.82         75.51         2.01 o
   2  -8   8        302.23        307.17         4.29 o
   3  -8   8          1.85          1.98         0.71 o
   4  -8   8         13.66         12.58         0.99 o
  -5  -7   8         41.02         36.08         1.27 o
  -4  -7   8         44.17         47.50         1.25 o
  -3  -7   8         11.68          9.67         0.71 o
  -2  -7   8         38.08         43.59         1.20 o
  -1  -7   8         70.95         75.62         1.48 o
   0  -7   8        498.48        476.23         5.54 o
   1  -7   8        201.32        186.53         3.18 o
   2  -7   8         13.31         13.75         1.03 o
   3  -7   8          2.09          1.65         0.70 o
   4  -7   8         27.01         29.89         1.69 o
   5  -7   8        136.12        129.71         2.47 o
  -6  -6   8         28.17         27.23         1.24 o
  -5  -6   8        439.00        436.08         4.50 o
  -4  -6   8         12.06         11.76         0.65 o
  -3  -6   8        345.54        367.85         3.72 o
  -2  -6   8          9.16          5.79         0.57 o
  -1  -6   8       1037.07       1014.46        11.87 o
   0  -6   8        324.68        304.14         3.60 o
   1  -6   8        402.81        393.31         4.36 o
   2  -6   8        824.54        804.68         8.81 o
   3  -6   8         39.49         40.52         1.64 o
   4  -6   8          6.78          4.40         0.81 o
   5  -6   8          4.36          6.07         0.95 o
   6  -6   8         14.93         16.17         1.22 o
  -6  -5   8          0.64          0.94         0.69 o
  -5  -5   8          1.01         -0.04         0.45 o
  -4  -5   8          0.60          1.04         0.48 o
  -3  -5   8         30.58         27.36         1.02 o
  -2  -5   8        409.17        422.61         4.59 o
  -1  -5   8         11.40         10.82         0.80 o
   0  -5   8         46.35         49.16         1.24 o
   1  -5   8        256.66        259.84         3.26 o
   2  -5   8        670.50        667.30         8.18 o
   3  -5   8        210.56        198.93         3.51 o
   4  -5   8        843.33        815.34         8.90 o
   5  -5   8        191.85        201.01         3.19 o
   6  -5   8        365.66        352.69         5.15 o
  -6  -4   8        761.57        763.48         7.58 o
  -5  -4   8        184.33        191.79         2.79 o
  -4  -4   8        182.01        172.93         2.75 o
  -3  -4   8         17.76         22.11         1.06 o
  -2  -4   8        784.07        765.56         6.69 o
  -1  -4   8        323.96        310.25         3.41 o
   0  -4   8        149.99        143.21         1.97 o
   1  -4   8         76.02         89.22         1.70 o
   2  -4   8         96.38        102.77         1.62 o
   3  -4   8         23.87         22.22         1.21 o
   4  -4   8         53.14         52.29         1.74 o
   5  -4   8         26.06         24.65         1.35 o
   6  -4   8         51.26         41.01         1.83 o
   7  -4   8         18.57         20.91         1.22 o
  -7  -3   8        102.69        109.03         2.40 o
  -6  -3   8        437.46        460.72         5.17 o
  -5  -3   8         96.15        102.10         2.04 o
  -4  -3   8        389.13        403.83         4.33 o
  -3  -3   8       1145.49       1137.15         8.90 o
  -2  -3   8         35.47         40.96         1.04 o
  -1  -3   8         28.94         22.18         0.83 o
   0  -3   8         55.99         62.12         1.18 o
   1  -3   8        285.25        298.89         3.19 o
   2  -3   8        992.26        971.18         7.78 o
   3  -3   8       1442.18       1469.12        12.72 o
   4  -3   8        365.48        357.02         5.69 o
   5  -3   8        356.27        367.51         5.36 o
   6  -3   8        625.16        613.06         8.04 o
   7  -3   8        132.90        139.64         2.64 o
  -7  -2   8         29.81         31.37         1.56 o
  -6  -2   8         88.35         82.84         2.10 o
  -5  -2   8          6.11          7.61         0.87 o
  -4  -2   8        702.00        692.28         6.73 o
  -3  -2   8       1508.61       1534.75        12.51 o
  -2  -2   8        365.51        385.71         3.80 o
  -1  -2   8         46.66         57.26         1.10 o
   0  -2   8        712.13        724.52         5.54 o
   1  -2   8          2.15          4.14         0.46 o
   2  -2   8         44.86         44.63         1.12 o
   3  -2   8         16.82         19.61         0.86 o
   4  -2   8        104.92         91.50         1.78 o
   5  -2   8         27.82         28.15         1.35 o
   6  -2   8        198.76        195.93         3.76 o
   7  -2   8         13.45         13.88         1.16 o
   8  -2   8          1.45          0.18         0.63 o
  -7  -1   8         32.22         34.84         1.55 o
  -6  -1   8          2.14          1.80         0.73 o
  -5  -1   8         23.36         28.11         1.59 o
  -4  -1   8       1443.74       1421.49        13.48 o
  -3  -1   8        995.80       1032.47         9.13 o
  -2  -1   8       1236.34       1245.66         9.93 o
  -1  -1   8        672.36        676.88         5.56 o
   0  -1   8        958.49        888.13         6.39 o
   1  -1   8        871.77        830.97         7.43 o
   2  -1   8       1982.74       1969.91        15.94 o
   3  -1   8         34.39         41.51         1.14 o
   4  -1   8        413.25        414.56         4.54 o
   5  -1   8        679.06        650.23         7.58 o
   6  -1   8        220.43        238.95         4.72 o
   7  -1   8         64.61         64.82         1.91 o
   8  -1   8        257.28        260.19         6.06 o
  -7   0   8         51.44         48.23         1.58 o
  -6   0   8        116.43        113.79         2.34 o
  -5   0   8         28.49         27.38         1.68 o
  -4   0   8          6.05          5.62         0.88 o
  -3   0   8        125.45        128.64         1.92 o
  -2   0   8        154.28        158.85         2.00 o
  -1   0   8        223.42        231.23         2.52 o
   0   0   8        295.36        326.39         3.09 o
   1   0   8          0.84          1.41         0.33 o
   2   0   8        183.28        182.69         2.46 o
   3   0   8       1071.04       1044.81         9.08 o
   4   0   8        723.31        722.57         7.01 o
   5   0   8        156.75        166.41         2.80 o
   6   0   8        118.27        122.88         3.40 o
   7   0   8          3.00          2.57         1.00 o
   8   0   8        312.62        335.39         4.56 o
  -7   1   8        161.43        168.76         2.59 o
  -6   1   8        324.34        325.75         4.35 o
  -5   1   8        126.55        116.47         2.40 o
  -4   1   8         12.73         10.19         0.90 o
  -3   1   8        380.68        357.79         3.83 o
  -2   1   8       1541.64       1525.99        11.37 o
  -1   1   8        388.10        345.66         3.46 o
   0   1   8       4820.86       4863.01        70.05 o
   1   1   8       2379.06       2313.77        19.16 o
   2   1   8       1025.59       1026.03         8.88 o
   3   1   8        379.10        381.42         4.04 o
   4   1   8        202.58        181.86         2.37 o
   5   1   8         25.08         27.12         1.27 o
   6   1   8        165.45        183.27         3.41 o
   7   1   8        426.54        384.14         6.09 o
   8   1   8         34.83         42.61         1.77 o
   9   1   8         19.17         22.55         1.18 o
  -7   2   8        237.05        247.04         3.35 o
  -6   2   8         45.20         44.40         1.56 o
  -5   2   8         43.94         40.77         1.41 o
  -4   2   8          3.96          1.50         0.49 o
  -3   2   8          9.47         10.58         0.71 o
  -2   2   8        222.77        212.48         2.39 o
  -1   2   8         46.05         58.75         1.06 o
   0   2   8        398.17        418.36         4.49 o
   1   2   8        309.45        334.39         3.41 o
   2   2   8       1323.06       1382.28        11.59 o
   3   2   8        738.51        760.51         7.02 o
   4   2   8          1.90          1.22         0.36 o
   5   2   8        454.93        494.54         4.98 o
   6   2   8          5.07          3.75         0.77 o
   7   2   8        302.80        299.09         4.47 o
   8   2   8         89.60        100.17         2.37 o
   9   2   8        130.90        128.27         2.41 o
  -6   3   8         53.28         50.11         1.70 o
  -5   3   8        490.77        500.80         5.55 o
  -4   3   8         11.68         14.74         0.82 o
  -3   3   8       1151.97       1132.04        10.48 o
  -2   3   8          5.48         10.52         0.55 o
  -1   3   8       1300.39       1294.01        10.50 o
   0   3   8        111.24        118.28         1.68 o
   1   3   8        280.06        288.23         3.26 o
   2   3   8        196.59        206.70         2.84 o
   3   3   8        381.20        379.40         3.96 o
   4   3   8        490.13        501.42         5.28 o
   5   3   8        137.99        153.91         2.25 o
   6   3   8        534.02        524.70         6.68 o
   7   3   8        109.64        103.21         2.20 o
   8   3   8        142.83        149.33         2.90 o
   9   3   8         89.58         99.51         2.29 o
  -6   4   8         14.16         15.94         1.18 o
  -5   4   8        131.87        131.90         2.36 o
  -4   4   8          4.14          8.23         0.72 o
  -3   4   8         11.43         12.37         0.72 o
  -2   4   8          1.18          0.93         0.34 o
  -1   4   8         19.48         24.60         0.86 o
   0   4   8         85.58         85.76         1.50 o
   1   4   8        360.43        362.27         3.64 o
   2   4   8        492.88        493.71         4.84 o
   3   4   8         43.34         33.48         1.00 o
   4   4   8       1019.63       1008.45         8.14 o
   5   4   8        369.28        363.18         3.88 o
   6   4   8        781.60        803.91         7.24 o
   7   4   8        181.77        182.52         2.97 o
   8   4   8       1074.69       1100.69        10.62 o
   9   4   8         17.39         19.34         1.36 o
  -6   5   8        101.69         94.41         1.71 o
  -5   5   8        287.43        281.11         3.80 o
  -4   5   8       1583.70       1547.80        13.67 o
  -3   5   8         56.46         48.05         1.40 o
  -2   5   8        541.25        555.91         6.56 o
  -1   5   8         12.14          8.45         0.71 o
   0   5   8         49.28         45.73         0.95 o
   1   5   8         10.08         16.50         0.78 o
   2   5   8          3.91          2.98         0.44 o
   3   5   8         27.56         29.41         0.93 o
   4   5   8        388.21        385.69         3.78 o
   5   5   8        167.73        160.59         2.59 o
   6   5   8        329.46        329.15         4.17 o
   7   5   8         32.76         33.03         1.11 o
   8   5   8          8.88         10.46         0.95 o
   9   5   8         87.16         81.88         2.24 o
  -5   6   8        144.05        141.00         2.45 o
  -4   6   8         44.25         44.32         1.47 o
  -3   6   8        654.11        622.00         7.02 o
  -2   6   8        292.10        323.09         3.92 o
  -1   6   8        999.79        962.04         9.93 o
   0   6   8        279.23        282.03         3.28 o
   1   6   8        275.24        275.05         2.92 o
   2   6   8        310.42        323.08         3.34 o
   3   6   8       2638.81       2657.33        18.35 o
   4   6   8       1054.83       1021.75         8.41 o
   5   6   8        464.24        465.85         5.28 o
   6   6   8        198.90        195.86         3.10 o
   7   6   8        306.57        306.91         3.82 o
   8   6   8        420.53        427.66         4.94 o
   9   6   8        335.27        330.63         4.91 o
  -5   7   8         13.02         10.30         1.55 o
  -4   7   8          6.17          4.75         0.85 o
  -3   7   8        311.83        300.56         5.63 o
  -2   7   8         26.13         34.93         1.45 o
  -1   7   8        642.76        610.23         6.86 o
   0   7   8         13.25         12.11         0.82 o
   1   7   8         17.21         17.81         0.91 o
   2   7   8         38.40         38.35         1.07 o
   3   7   8        382.46        381.98         3.91 o
   4   7   8          4.58          5.82         0.68 o
   5   7   8         96.23         92.22         2.29 o
   6   7   8          7.69          7.92         0.77 o
   7   7   8          2.76          3.35         0.64 o
   8   7   8        175.01        169.79         2.61 o
   9   7   8         32.86         37.06         1.54 o
  -4   8   8        320.11        315.92         4.37 o
  -3   8   8         73.08         75.60         1.82 o
  -2   8   8        540.89        524.53         6.09 o
  -1   8   8        850.80        866.01        10.88 o
   0   8   8        611.85        597.38         7.67 o
   1   8   8        159.50        168.07         2.92 o
   2   8   8       1309.71       1255.35        10.23 o
   3   8   8        225.78        221.58         2.95 o
   4   8   8        711.01        734.47         8.03 o
   5   8   8        293.95        290.35         4.16 o
   6   8   8        332.56        327.84         3.80 o
   7   8   8        294.11        301.30         3.57 o
   8   8   8         82.16         82.35         2.10 o
  -3   9   8         11.18         14.88         1.07 o
  -2   9   8         23.65         31.27         1.50 o
  -1   9   8         38.31         43.95         1.43 o
   0   9   8        155.87        155.48         2.77 o
   1   9   8         14.11         17.98         1.10 o
   2   9   8         47.94         36.40         1.31 o
   3   9   8          0.79          1.52         0.47 o
   4   9   8         29.78         27.66         1.37 o
   5   9   8         28.19         31.37         1.25 o
   6   9   8         36.02         37.37         1.46 o
   7   9   8         91.14         88.93         2.00 o
   8   9   8        111.72        108.79         2.17 o
  -2  10   8        110.69        101.10         2.06 o
  -1  10   8        387.49        391.93         5.11 o
   0  10   8        133.21        146.30         2.79 o
   1  10   8        551.73        562.04         6.57 o
   2  10   8        386.64        386.51         4.78 o
   3  10   8        507.97        498.49         5.51 o
   4  10   8        486.45        478.85         5.06 o
   5  10   8         59.99         65.84         1.61 o
   6  10   8          1.58          0.94         0.60 o
   7  10   8        156.38        155.49         2.65 o
  -1  11   8         30.45         30.53         1.37 o
   0  11   8         82.85         87.11         2.40 o
   1  11   8          3.29          2.62         0.71 o
   2  11   8          4.27          5.36         0.88 o
   3  11   8         98.70         84.66         1.62 o
   4  11   8         30.08         31.15         1.22 o
   5  11   8        118.67        129.74         2.35 o
   6  11   8        168.85        171.12         2.93 o
   0  12   8        284.36        304.13         3.83 o
   1  12   8        106.84        109.04         2.59 o
   2  12   8         79.30         74.72         2.03 o
   3  12   8        236.83        227.88         2.98 o
   4  12   8          2.98          2.32         0.62 o
   5  12   8          0.70          0.20         0.67 o
  -2  -9   9          7.54          6.12         0.72 o
  -1  -9   9         47.36         49.40         1.40 o
   0  -9   9         95.54         96.63         2.19 o
   1  -9   9        139.17        142.15         3.06 o
  -3  -8   9         66.73         60.61         1.74 o
  -2  -8   9         97.40        105.47         1.82 o
  -1  -8   9        158.44        145.46         2.13 o
   0  -8   9         60.57         57.22         1.82 o
   1  -8   9          7.68          4.67         0.83 o
   2  -8   9         13.17         12.50         1.19 o
   3  -8   9         97.09         95.57         2.13 o
  -4  -7   9         95.02         95.36         1.82 o
  -3  -7   9          1.45          0.34         0.47 o
  -2  -7   9        209.88        211.00         2.78 o
  -1  -7   9        357.71        366.58         3.90 o
   0  -7   9        249.53        244.80         2.96 o
   1  -7   9          4.43          4.12         0.88 o
   2  -7   9       1290.87       1274.77        13.36 o
   3  -7   9        307.25        302.27         5.23 o
   4  -7   9         49.79         44.10         2.32 o
  -5  -6   9        132.46        140.71         2.25 o
  -4  -6   9          8.43          8.20         0.76 o
  -3  -6   9          1.23          0.74         0.49 o
  -2  -6   9         48.80         45.16         1.24 o
  -1  -6   9          4.44          6.93         0.68 o
   0  -6   9         79.40         73.52         1.76 o
   1  -6   9        151.68        149.88         2.27 o
   2  -6   9        160.56        156.36         2.91 o
   3  -6   9         53.05         48.30         1.88 o
   4  -6   9          1.61          1.20         0.75 o
   5  -6   9          4.02          4.06         0.92 o
  -6  -5   9        293.52        321.87         4.28 o
  -5  -5   9        292.16        318.30         3.57 o
  -4  -5   9          0.96          0.45         0.54 o
  -3  -5   9        306.79        293.50         3.30 o
  -2  -5   9        294.44        293.29         3.30 o
  -1  -5   9        441.47        450.96         5.28 o
   0  -5   9         44.13         48.35         1.39 o
   1  -5   9       1078.03       1055.95         9.81 o
   2  -5   9        340.12        338.95         4.15 o
   3  -5   9        733.07        697.88         7.69 o
   4  -5   9        341.71        333.13         4.28 o
   5  -5   9        474.47        458.95         5.89 o
   6  -5   9         61.25         56.14         1.81 o
  -6  -4   9        212.78        219.59         3.51 o
  -5  -4   9          3.80          2.61         0.65 o
  -4  -4   9         30.41         30.73         1.11 o
  -3  -4   9          3.77          4.11         0.54 o
  -2  -4   9         59.27         58.41         1.45 o
  -1  -4   9        454.87        444.65         5.15 o
   0  -4   9        167.90        166.89         2.35 o
   1  -4   9        184.17        172.83         2.58 o
   2  -4   9        275.29        271.60         3.18 o
   3  -4   9         13.69         12.42         0.84 o
   4  -4   9        119.57        122.11         2.62 o
   5  -4   9          2.59          0.69         0.71 o
   6  -4   9        101.95         98.83         2.77 o
  -6  -3   9        312.56        323.23         4.21 o
  -5  -3   9        123.00        130.29         2.17 o
  -4  -3   9       1105.42       1120.84         9.88 o
  -3  -3   9        412.67        412.18         4.42 o
  -2  -3   9       1790.09       1802.24        14.52 o
  -1  -3   9          8.25         13.53         0.81 o
   0  -3   9       1615.27       1622.48        12.08 o
   1  -3   9         32.99         40.95         1.07 o
   2  -3   9        322.51        317.05         3.75 o
   3  -3   9        332.03        332.29         4.08 o
   4  -3   9        760.36        752.81         8.41 o
   5  -3   9        359.49        357.50         4.87 o
   6  -3   9        493.50        501.58         6.04 o
   7  -3   9         39.96         39.19         1.72 o
  -6  -2   9         52.99         53.75         1.88 o
  -5  -2   9         83.88         73.58         1.80 o
  -4  -2   9         44.72         39.35         1.13 o
  -3  -2   9         68.67         60.91         1.50 o
  -2  -2   9        328.28        330.73         3.48 o
  -1  -2   9       1109.12       1118.00         8.67 o
   0  -2   9          3.09          3.76         0.44 o
   1  -2   9        128.45        135.05         1.92 o
   2  -2   9        306.99        298.65         3.36 o
   3  -2   9          4.52          5.04         0.57 o
   4  -2   9         40.12         41.60         1.48 o
   5  -2   9       1348.10       1336.66        14.63 o
   6  -2   9         68.30         68.55         1.92 o
   7  -2   9        235.57        248.18         4.31 o
  -6  -1   9        301.41        322.22         4.25 o
  -5  -1   9        284.44        276.28         3.75 o
  -4  -1   9        109.17        118.00         2.13 o
  -3  -1   9        171.67        187.57         2.68 o
  -2  -1   9       1682.63       1630.55        13.23 o
  -1  -1   9       1439.53       1472.40        10.62 o
   0  -1   9        387.12        366.87         3.19 o
   1  -1   9        537.01        557.32         4.79 o
   2  -1   9        380.73        347.82         3.81 o
   3  -1   9         53.22         41.91         1.31 o
   4  -1   9         15.43         17.44         1.14 o
   5  -1   9          0.72          1.60         0.51 o
   6  -1   9         61.92         66.03         2.02 o
   7  -1   9         39.47         38.59         1.86 o
   8  -1   9        175.35        192.62         3.13 o
  -6   0   9          0.99          4.34         0.83 o
  -5   0   9          1.11          1.82         0.74 o
  -4   0   9         55.73         48.33         1.38 o
  -3   0   9        227.92        236.09         2.93 o
  -2   0   9        694.14        712.64         6.27 o
  -1   0   9        120.48        115.25         1.73 o
   0   0   9        886.58        879.04         6.56 o
   1   0   9        634.61        630.51         5.27 o
   2   0   9        691.70        697.32         6.34 o
   3   0   9         83.37         95.17         1.74 o
   4   0   9       1162.75       1118.77        10.16 o
   5   0   9         79.56         74.45         2.26 o
   6   0   9        760.09        756.30        10.05 o
   7   0   9         12.31         15.34         1.12 o
   8   0   9        278.80        312.81         4.34 o
  -6   1   9        330.66        318.68         4.78 o
  -5   1   9          7.47          6.71         0.81 o
  -4   1   9        502.00        501.46         6.68 o
  -3   1   9        151.88        140.68         2.11 o
  -2   1   9         28.68         28.75         0.88 o
  -1   1   9        117.75        107.80         1.66 o
   0   1   9       1251.80       1311.53         9.89 o
   1   1   9       1095.93       1047.04         7.84 o
   2   1   9        293.62        329.74         3.84 o
   3   1   9         13.97         17.79         1.20 o
   4   1   9        147.31        153.57         2.28 o
   5   1   9          9.04         11.83         0.82 o
   6   1   9        110.93        117.26         2.58 o
   7   1   9        224.69        231.96         3.60 o
   8   1   9          4.25          4.24         0.82 o
  -6   2   9        102.27        103.62         2.28 o
  -5   2   9          0.65          0.38         0.60 o
  -4   2   9        380.46        383.10         4.67 o
  -3   2   9         59.08         53.05         1.19 o
  -2   2   9         81.17         81.15         1.44 o
  -1   2   9          1.63          1.53         0.35 o
   0   2   9       1145.40       1165.76         9.75 o
   1   2   9        410.82        353.43         3.52 o
   2   2   9       1249.27       1210.53        10.05 o
   3   2   9       2357.73       2321.91        18.73 o
   4   2   9       1464.99       1493.42        12.23 o
   5   2   9        644.57        676.59         6.47 o
   6   2   9        131.09        117.70         2.60 o
   7   2   9         12.07         14.96         1.09 o
   8   2   9         43.83         44.79         1.85 o
   9   2   9        452.73        447.05         5.07 o
  -6   3   9         54.93         57.54         1.83 o
  -5   3   9        377.90        378.52         4.90 o
  -4   3   9        370.21        365.47         4.36 o
  -3   3   9         60.85         62.16         1.46 o
  -2   3   9        154.33        145.94         2.08 o
  -1   3   9          6.05          8.54         0.49 o
   0   3   9          1.41          0.69         0.40 o
   1   3   9          6.55          8.12         0.59 o
   2   3   9        206.76        204.44         2.43 o
   3   3   9          0.63         12.86         0.88 o
   4   3   9        474.21        501.79         5.20 o
   5   3   9        185.53        195.34         2.87 o
   6   3   9         24.60         24.89         1.42 o
   7   3   9         34.99         30.03         1.18 o
   8   3   9         35.78         34.54         1.67 o
   9   3   9          3.80          3.63         0.83 o
  -6   4   9         98.80        102.66         2.48 o
  -5   4   9        691.75        691.87         7.48 o
  -4   4   9        836.99        849.12         8.70 o
  -3   4   9         56.09         51.35         1.40 o
  -2   4   9         92.35         95.52         1.90 o
  -1   4   9        402.64        412.68         4.17 o
   0   4   9         48.83         42.70         1.05 o
   1   4   9        894.53        938.31         8.13 o
   2   4   9        570.11        536.58         5.22 o
   3   4   9        439.64        416.68         4.07 o
   4   4   9       1596.96       1564.15        12.39 o
   5   4   9       1129.45       1107.82         9.92 o
   6   4   9        142.70        147.03         2.17 o
   7   4   9        423.75        428.48         4.93 o
   8   4   9        487.72        496.33         5.82 o
   9   4   9         41.21         42.75         1.86 o
  -5   5   9         76.66         74.83         2.06 o
  -4   5   9        120.48        111.78         2.07 o
  -3   5   9        114.83        103.42         2.37 o
  -2   5   9        782.08        800.63        10.11 o
  -1   5   9        490.27        474.66         5.28 o
   0   5   9        249.42        266.09         2.97 o
   1   5   9        750.19        707.16         6.29 o
   2   5   9        104.06        108.21         1.88 o
   3   5   9         55.58         46.33         1.16 o
   4   5   9        344.73        332.56         3.68 o
   5   5   9         16.42         14.81         0.93 o
   6   5   9        290.98        273.11         4.79 o
   7   5   9        165.22        165.00         2.66 o
   8   5   9         19.80         19.21         1.17 o
   9   5   9         87.62         89.02         2.37 o
  -5   6   9          4.20          4.13         0.86 o
  -4   6   9        353.89        336.68         4.63 o
  -3   6   9        421.68        420.27         5.29 o
  -2   6   9       1284.43       1249.80        15.66 o
  -1   6   9        239.79        227.57         3.48 o
   0   6   9       3786.43       3753.52        32.10 o
   1   6   9        135.35        130.83         1.96 o
   2   6   9        256.09        267.36         3.18 o
   3   6   9        251.52        240.57         2.79 o
   4   6   9        182.70        190.03         2.67 o
   5   6   9        233.03        251.36         3.52 o
   6   6   9        859.87        859.49         9.78 o
   7   6   9        399.79        409.74         4.17 o
   8   6   9        118.67        113.35         2.36 o
  -4   7   9        215.82        209.63         3.43 o
  -3   7   9         49.26         48.00         1.56 o
  -2   7   9         77.45         80.63         1.94 o
  -1   7   9        243.79        228.06         4.21 o
   0   7   9        604.84        611.82         7.16 o
   1   7   9        434.95        417.86         5.08 o
   2   7   9         49.26         47.14         1.49 o
   3   7   9          0.74          0.90         0.48 o
   4   7   9         82.75         87.14         1.85 o
   5   7   9        159.57        166.34         2.95 o
   6   7   9          7.01          7.80         0.89 o
   7   7   9         94.67         97.70         1.87 o
   8   7   9        328.82        322.06         3.80 o
  -4   8   9        150.45        152.38         2.97 o
  -3   8   9         60.17         59.09         1.82 o
  -2   8   9        133.85        134.60         2.71 o
  -1   8   9        876.86        867.11         8.87 o
   0   8   9        902.42        905.16        10.44 o
   1   8   9        255.50        249.38         3.76 o
   2   8   9        232.80        224.91         2.68 o
   3   8   9        344.30        347.30         4.26 o
   4   8   9        199.79        201.53         2.92 o
   5   8   9          0.81         -0.30         0.44 o
   6   8   9         11.01         12.34         0.84 o
   7   8   9         23.84         24.98         1.12 o
   8   8   9        110.19        112.87         2.22 o
  -3   9   9         64.02         71.13         1.91 o
  -2   9   9         41.17         41.70         1.49 o
  -1   9   9         29.01         29.42         1.34 o
   0   9   9         72.22         70.13         2.02 o
   1   9   9         95.90         98.97         2.15 o
   2   9   9       1133.97       1081.19        10.37 o
   3   9   9          0.96          1.52         0.42 o
   4   9   9       1455.32       1420.05        10.55 o
   5   9   9         63.56         60.71         1.55 o
   6   9   9        401.19        412.89         5.06 o
   7   9   9         36.79         35.97         1.47 o
   8   9   9        298.22        318.08         3.93 o
  -2  10   9         67.20         67.22         1.66 o
  -1  10   9          1.30          0.75         0.54 o
   0  10   9         17.48         13.77         1.03 o
   1  10   9         67.91         74.49         1.98 o
   2  10   9        107.98        115.00         2.40 o
   3  10   9        335.53        342.84         3.58 o
   4  10   9        223.57        212.52         2.62 o
   5  10   9          1.36          1.53         0.55 o
   6  10   9         60.62         59.73         1.61 o
   7  10   9         22.90         24.44         1.20 o
  -1  11   9         38.72         37.31         1.75 o
   0  11   9         19.41         14.21         1.03 o
   1  11   9         61.01         62.37         1.87 o
   2  11   9        127.52        141.51         2.57 o
   3  11   9        922.00        943.02         8.40 o
   4  11   9        127.20        125.64         2.10 o
   5  11   9        478.79        479.26         5.13 o
   6  11   9        350.57        354.95         3.90 o
   1  12   9          0.53          0.04         0.69 o
   2  12   9        115.78        122.39         2.57 o
   3  12   9          1.59          2.84         0.82 o
   4  12   9         17.51         18.09         0.97 o
   5  12   9         11.51         15.34         1.01 o
  -2  -8  10          1.55          0.62         0.56 o
  -1  -8  10          2.92          1.30         0.55 o
   0  -8  10         42.89         44.04         1.52 o
   1  -8  10         37.87         46.97         1.80 o
  -3  -7  10         81.73         88.91         1.74 o
  -2  -7  10        548.33        564.13         5.18 o
  -1  -7  10        240.46        233.06         2.92 o
   0  -7  10        348.62        335.88         3.82 o
   1  -7  10        344.56        339.86         4.17 o
   2  -7  10         20.27         21.51         1.32 o
   3  -7  10        137.17        129.31         2.73 o
  -4  -6  10         66.78         64.15         1.58 o
  -3  -6  10          0.59          1.84         0.58 o
  -2  -6  10          5.23          5.78         0.64 o
  -1  -6  10         12.82         10.26         0.76 o
   0  -6  10         54.30         57.35         1.40 o
   1  -6  10         19.86         19.01         0.80 o
   2  -6  10          7.00          7.59         0.95 o
   3  -6  10         33.12         31.77         1.70 o
   4  -6  10         48.43         44.95         2.01 o
  -5  -5  10         92.51         88.72         1.78 o
  -4  -5  10        467.81        493.25         5.14 o
  -3  -5  10        657.68        654.49         6.06 o
  -2  -5  10        395.94        389.67         4.50 o
  -1  -5  10        634.51        623.26         5.64 o
   0  -5  10         87.59         89.48         1.96 o
   1  -5  10        255.31        251.43         3.27 o
   2  -5  10         50.26         50.71         1.51 o
   3  -5  10        157.99        149.59         2.55 o
   4  -5  10         96.78         97.13         2.33 o
   5  -5  10         61.93         58.22         2.01 o
  -5  -4  10         22.64         27.57         1.24 o
  -4  -4  10         44.62         48.36         1.35 o
  -3  -4  10         41.12         40.56         1.23 o
  -2  -4  10         20.00         20.04         1.06 o
  -1  -4  10         10.05         10.87         0.87 o
   0  -4  10        153.18        151.94         2.73 o
   1  -4  10         95.71         95.10         1.93 o
   2  -4  10         52.78         51.95         1.41 o
   3  -4  10        273.97        265.34         3.78 o
   4  -4  10         58.86         54.11         1.61 o
   5  -4  10         47.41         42.82         1.41 o
   6  -4  10        269.57        279.66         5.48 o
  -6  -3  10        162.93        177.90         3.02 o
  -5  -3  10        280.96        290.16         3.94 o
  -4  -3  10         44.88         45.85         1.28 o
  -3  -3  10        470.79        475.33         4.71 o
  -2  -3  10        157.71        165.61         2.55 o
  -1  -3  10        335.43        322.20         4.50 o
   0  -3  10         53.28         54.42         1.55 o
   1  -3  10         14.48         10.98         0.77 o
   2  -3  10        952.28        949.45         8.28 o
   3  -3  10          5.66          4.69         0.54 o
   4  -3  10          4.68          4.14         0.62 o
   5  -3  10         22.82         22.68         1.34 o
   6  -3  10         86.42         90.63         2.38 o
   7  -3  10          0.99         -0.63         0.66 o
  -6  -2  10         67.39         69.95         2.03 o
  -5  -2  10          0.66          0.44         0.68 o
  -4  -2  10         57.32         70.24         1.55 o
  -3  -2  10         49.04         58.81         1.57 o
  -2  -2  10        112.77        111.66         1.99 o
  -1  -2  10          3.77          4.85         0.55 o
   0  -2  10        281.16        289.72         3.07 o
   1  -2  10       1011.40        981.05         7.71 o
   2  -2  10       1468.99       1426.60        12.21 o
   3  -2  10          1.12          1.48         0.45 o
   4  -2  10          5.51          4.99         0.63 o
   5  -2  10        440.20        441.57         5.40 o
   6  -2  10        419.52        408.15         5.73 o
   7  -2  10        360.42        364.59         5.48 o
  -6  -1  10        252.19        244.36         3.57 o
  -5  -1  10        229.02        233.35         3.58 o
  -4  -1  10        411.50        418.75         4.90 o
  -3  -1  10        184.97        200.03         2.78 o
  -2  -1  10         30.23         30.01         1.17 o
  -1  -1  10        384.81        359.31         3.66 o
   0  -1  10         86.95         80.35         1.34 o
   1  -1  10       1109.90       1128.14         8.49 o
   2  -1  10          1.10          0.60         0.45 o
   3  -1  10         13.57         11.23         0.79 o
   4  -1  10         53.37         56.50         1.74 o
   5  -1  10         90.60         98.20         1.98 o
   6  -1  10        167.53        172.09         4.32 o
   7  -1  10         57.60         56.48         1.91 o
  -6   0  10          4.42          4.84         0.80 o
  -5   0  10        160.34        160.28         2.73 o
  -4   0  10         89.61         91.93         2.07 o
  -3   0  10        797.81        775.61         7.09 o
  -2   0  10        138.17        142.28         2.13 o
  -1   0  10       1078.37       1089.66         8.77 o
   0   0  10        145.37        141.08         1.90 o
   1   0  10       1337.35       1367.46        10.29 o
   2   0  10         43.85         40.07         1.02 o
   3   0  10        783.63        783.03         7.38 o
   4   0  10        632.53        613.70         7.28 o
   5   0  10        514.33        514.53         6.05 o
   6   0  10        171.25        171.47         3.08 o
   7   0  10        194.27        204.39         3.76 o
   8   0  10        169.95        173.39         3.01 o
  -6   1  10         90.27         84.73         2.06 o
  -5   1  10          9.26          7.25         0.84 o
  -4   1  10          1.38          1.59         0.61 o
  -3   1  10         65.94         62.71         1.44 o
  -2   1  10         21.56         21.79         0.75 o
  -1   1  10          3.02          4.64         0.48 o
   0   1  10        213.45        221.29         2.46 o
   1   1  10         23.41         29.95         0.97 o
   2   1  10          2.54          1.93         0.44 o
   3   1  10        114.65        117.65         2.15 o
   4   1  10        105.91        103.85         2.17 o
   5   1  10         32.16         30.89         1.31 o
   6   1  10        437.33        406.69         5.49 o
   7   1  10          1.33          0.65         0.82 o
   8   1  10          3.90          4.12         0.89 o
  -6   2  10        388.03        388.83         4.66 o
  -5   2  10         46.21         40.46         1.59 o
  -4   2  10       1257.74       1212.37        10.47 o
  -3   2  10         36.73         41.37         1.03 o
  -2   2  10       1425.11       1368.60        11.57 o
  -1   2  10         28.11         28.84         0.94 o
   0   2  10        981.77        943.10         7.72 o
   1   2  10        346.39        367.66         3.71 o
   2   2  10       1840.87       1833.94        13.85 o
   3   2  10        515.22        461.00         4.60 o
   4   2  10        161.87        169.68         2.66 o
   5   2  10       1211.36       1235.77        12.20 o
   6   2  10         95.90         98.27         2.49 o
   7   2  10         86.77        102.24         2.34 o
   8   2  10         10.60         13.80         1.18 o
  -5   3  10        123.78        120.75         2.45 o
  -4   3  10         80.07         77.86         1.48 o
  -3   3  10          0.95          0.39         0.42 o
  -2   3  10        142.69        131.85         2.16 o
  -1   3  10         63.35         69.69         1.43 o
   0   3  10        325.67        324.20         3.50 o
   1   3  10        113.67        138.83         2.06 o
   2   3  10         13.79         10.29         0.69 o
   3   3  10          3.16          6.48         0.58 o
   4   3  10        156.24        160.45         2.43 o
   5   3  10        950.57        932.17         9.31 o
   6   3  10         12.28         16.12         0.90 o
   7   3  10        159.32        155.74         2.76 o
   8   3  10         37.98         38.66         1.76 o
  -5   4  10         75.25         74.44         1.76 o
  -4   4  10         90.49         90.74         1.82 o
  -3   4  10       1263.78       1232.74        10.48 o
  -2   4  10        241.18        250.40         3.66 o
  -1   4  10        213.58        218.44         2.93 o
   0   4  10         90.57        102.90         1.86 o
   1   4  10       1293.21       1308.18        11.89 o
   2   4  10          9.52          8.55         0.66 o
   3   4  10        292.05        308.49         3.51 o
   4   4  10        468.71        465.97         4.80 o
   5   4  10        183.25        178.85         2.64 o
   6   4  10        236.10        257.86         3.25 o
   7   4  10         55.13         53.07         1.71 o
   8   4  10         58.13         63.35         1.91 o
  -5   5  10          5.01          4.88         0.61 o
  -4   5  10        183.99        171.43         2.90 o
  -3   5  10         38.90         38.85         1.45 o
  -2   5  10         76.29         73.03         1.95 o
  -1   5  10         95.89        100.94         1.97 o
   0   5  10        781.19        786.18         6.93 o
   1   5  10         29.43         31.34         1.19 o
   2   5  10         33.98         37.93         1.37 o
   3   5  10         27.14         26.98         1.30 o
   4   5  10       1034.40       1006.46         9.20 o
   5   5  10        102.08        113.23         2.05 o
   6   5  10        222.19        224.34         2.87 o
   7   5  10        562.42        572.41         5.31 o
   8   5  10        227.63        229.03         3.35 o
  -4   6  10        400.71        394.08         5.06 o
  -3   6  10         81.71         88.13         1.96 o
  -2   6  10        122.16        115.81         2.28 o
  -1   6  10        274.20        266.92         5.70 o
   0   6  10       1402.46       1402.48        13.13 o
   1   6  10         80.34         84.99         1.59 o
   2   6  10        461.82        483.34         5.21 o
   3   6  10         16.06         13.86         0.95 o
   4   6  10         69.62         71.43         1.67 o
   5   6  10        288.02        274.67         3.66 o
   6   6  10          0.58         -0.06         0.49 o
   7   6  10         62.30         56.83         1.42 o
   8   6  10        291.69        286.37         4.06 o
  -4   7  10         53.11         48.69         2.17 o
  -3   7  10        140.43        146.39         2.64 o
  -2   7  10         18.52         15.91         1.11 o
  -1   7  10        267.68        271.02         4.50 o
   0   7  10         45.95         45.29         1.61 o
   1   7  10         84.90         78.35         2.10 o
   2   7  10       1009.77       1021.24         9.68 o
   3   7  10       1494.61       1432.62        12.08 o
   4   7  10         44.01         53.42         1.68 o
   5   7  10         39.48         38.72         1.38 o
   6   7  10         36.75         38.36         1.32 o
   7   7  10        147.83        147.10         2.53 o
   8   7  10        598.72        610.67         7.33 o
  -3   8  10          0.87          0.18         0.64 o
  -2   8  10        394.39        380.65         4.85 o
  -1   8  10         81.34         82.53         1.97 o
   0   8  10          0.94         -0.11         0.46 o
   1   8  10        175.38        176.36         2.90 o
   2   8  10         74.80         73.26         1.30 o
   3   8  10          0.58          0.67         0.38 o
   4   8  10          5.47          6.59         0.65 o
   5   8  10         48.84         48.24         1.47 o
   6   8  10        181.15        187.54         2.84 o
   7   8  10         53.15         49.20         1.61 o
   8   8  10          8.18          7.58         0.87 o
  -2   9  10         76.58         80.87         1.96 o
  -1   9  10         98.54         98.49         2.14 o
   0   9  10        640.13        648.74         6.76 o
   1   9  10        606.21        609.33         6.58 o
   2   9  10        378.16        381.66         4.78 o
   3   9  10        488.35        490.87         4.44 o
   4   9  10        714.53        713.16         5.98 o
   5   9  10         86.89         95.47         1.89 o
   6   9  10        209.81        214.55         2.99 o
   7   9  10        104.68        109.46         2.21 o
  -1  10  10          5.41          8.22         0.83 o
   0  10  10         28.79         30.98         1.38 o
   1  10  10         22.15         29.70         1.32 o
   2  10  10         11.07         12.33         0.96 o
   3  10  10        278.37        270.91         3.09 o
   4  10  10        147.41        147.00         2.07 o
   5  10  10         10.19          8.47         0.75 o
   6  10  10         56.42         53.07         1.55 o
   7  10  10          0.97          1.66         0.68 o
   0  11  10        421.69        427.09         5.09 o
   1  11  10          3.75          3.64         0.87 o
   2  11  10        105.81        100.84         2.24 o
   3  11  10        330.86        334.72         4.40 o
   4  11  10        351.68        374.99         3.88 o
   5  11  10        409.91        434.31         4.46 o
   6  11  10        181.00        181.17         2.72 o
   2  12  10          0.86         -0.36         0.67 o
   3  12  10         33.96         35.76         1.59 o
  -2  -7  11        107.73        102.23         1.79 o
  -1  -7  11        174.24        179.75         2.49 o
   0  -7  11         21.98         21.10         1.03 o
   1  -7  11         25.66         26.24         1.18 o
   2  -7  11        223.73        211.07         3.69 o
  -3  -6  11          0.71         -0.41         0.57 o
  -2  -6  11        288.77        287.73         3.69 o
  -1  -6  11          2.36          4.61         0.65 o
   0  -6  11         34.58         36.29         1.23 o
   1  -6  11         16.48         13.62         0.98 o
   2  -6  11        256.41        244.73         3.46 o
   3  -6  11         81.13         80.13         2.41 o
   4  -6  11         88.72         89.95         2.77 o
  -4  -5  11          1.77          1.92         0.64 o
  -3  -5  11        155.21        147.67         2.22 o
  -2  -5  11        462.30        479.53         5.14 o
  -1  -5  11        198.32        199.59         2.65 o
   0  -5  11         28.93         28.67         1.18 o
   1  -5  11         84.81         75.15         1.82 o
   2  -5  11        160.02        147.23         2.30 o
   3  -5  11         54.95         49.53         1.83 o
   4  -5  11         63.70         67.91         2.03 o
   5  -5  11          4.96          6.01         0.88 o
  -4  -4  11          9.96         11.75         0.85 o
  -3  -4  11        301.17        312.27         3.41 o
  -2  -4  11         23.01         23.37         1.10 o
  -1  -4  11       1015.80       1021.10         8.64 o
   0  -4  11         46.56         42.08         1.61 o
   1  -4  11        839.72        836.97         7.62 o
   2  -4  11        459.35        454.38         4.82 o
   3  -4  11        302.62        298.80         3.25 o
   4  -4  11         25.74         20.55         1.09 o
   5  -4  11        124.06        123.16         2.81 o
  -5  -3  11         63.64         64.74         1.71 o
  -4  -3  11          7.38         10.03         0.75 o
  -3  -3  11        182.74        184.15         2.63 o
  -2  -3  11          2.60          1.94         0.59 o
  -1  -3  11         91.75         91.85         2.13 o
   0  -3  11         28.77         27.94         1.21 o
   1  -3  11          7.25          6.54         0.92 o
   2  -3  11         41.88         39.11         1.25 o
   3  -3  11          5.24          4.68         0.60 o
   4  -3  11         47.79         40.30         1.24 o
   5  -3  11          0.44          0.05         0.71 o
   6  -3  11          3.09          0.84         0.78 o
  -5  -2  11         73.99         82.23         2.05 o
  -4  -2  11         24.21         23.68         1.19 o
  -3  -2  11        304.93        314.50         3.87 o
  -2  -2  11        496.50        492.43         5.28 o
  -1  -2  11        813.42        824.09         7.80 o
   0  -2  11        130.84        135.35         2.34 o
   1  -2  11        435.79        428.44         4.94 o
   2  -2  11        250.48        262.34         3.36 o
   3  -2  11       1005.11        951.25         8.55 o
   4  -2  11        590.33        590.35         5.68 o
   5  -2  11        320.68        336.90         5.05 o
   6  -2  11          2.57          2.11         0.81 o
   7  -2  11         94.73         97.99         2.11 o
  -5  -1  11          3.88          3.88         0.82 o
  -4  -1  11          3.48          2.48         0.65 o
  -3  -1  11         29.61         32.34         1.24 o
  -2  -1  11         88.75         89.68         1.83 o
  -1  -1  11         49.14         57.81         1.44 o
   0  -1  11        641.82        629.21         5.26 o
   1  -1  11          1.61          3.02         0.46 o
   2  -1  11         18.19         19.69         1.16 o
   3  -1  11        226.65        230.01         3.23 o
   4  -1  11        103.27         94.85         1.94 o
   5  -1  11        127.18        126.00         2.61 o
   6  -1  11          5.27          6.81         1.04 o
   7  -1  11        214.07        220.46         3.89 o
  -5   0  11        141.15        145.16         2.73 o
  -4   0  11         34.73         38.89         1.56 o
  -3   0  11       1245.14       1207.71        10.73 o
  -2   0  11        432.21        449.27         4.30 o
  -1   0  11        231.31        232.04         2.92 o
   0   0  11        430.28        432.24         4.19 o
   1   0  11        374.62        386.77         3.62 o
   2   0  11         86.63         90.52         1.49 o
   3   0  11        477.77        480.78         5.35 o
   4   0  11         44.96         46.48         1.46 o
   5   0  11        211.60        211.09         3.20 o
   6   0  11        411.69        418.92         5.56 o
   7   0  11         53.21         54.67         2.17 o
  -5   1  11         64.98         70.48         2.05 o
  -4   1  11          0.51          0.13         0.64 o
  -3   1  11         91.11         93.21         1.77 o
  -2   1  11         92.95         90.48         1.61 o
  -1   1  11         25.53         21.15         0.97 o
   0   1  11         62.08         58.30         1.19 o
   1   1  11        296.49        297.19         3.12 o
   2   1  11         35.26         38.18         1.10 o
   3   1  11        165.50        166.68         2.54 o
   4   1  11         14.58         12.55         0.97 o
   5   1  11        513.56        525.34         6.79 o
   6   1  11          4.05          4.16         0.83 o
   7   1  11        128.49        129.42         2.75 o
   8   1  11        259.19        251.12         4.14 o
  -5   2  11        295.56        307.41         4.42 o
  -4   2  11        511.84        504.86         5.62 o
  -3   2  11        194.74        201.65         2.59 o
  -2   2  11        367.87        351.65         3.72 o
  -1   2  11        232.69        245.49         2.76 o
   0   2  11        243.19        232.15         2.80 o
   1   2  11        208.55        208.01         2.55 o
   2   2  11        296.76        283.03         3.15 o
   3   2  11         28.83         41.32         1.25 o
   4   2  11         83.71         87.12         2.13 o
   5   2  11        304.23        283.16         4.31 o
   6   2  11        112.61        111.71         2.33 o
   7   2  11          4.57          4.00         0.89 o
   8   2  11         53.52         53.51         2.26 o
  -5   3  11         18.36         17.35         1.03 o
  -4   3  11          4.57          5.03         0.64 o
  -3   3  11          1.59          0.95         0.43 o
  -2   3  11        104.17        100.87         2.21 o
  -1   3  11          6.41          6.80         0.52 o
   0   3  11       1402.42       1362.51        11.48 o
   1   3  11        295.92        287.19         3.32 o
   2   3  11        147.39        147.48         2.19 o
   3   3  11         17.26         25.99         1.11 o
   4   3  11        493.11        492.22         5.83 o
   5   3  11        311.17        299.92         4.03 o
   6   3  11        329.17        338.93         4.07 o
   7   3  11        219.11        222.45         3.70 o
   8   3  11        313.98        336.40         5.02 o
  -5   4  11        303.77        296.42         3.70 o
  -4   4  11        135.49        131.08         2.46 o
  -3   4  11          4.83          4.06         0.54 o
  -2   4  11          2.79          2.33         0.52 o
  -1   4  11        218.58        217.08         2.82 o
   0   4  11         38.96         43.75         1.28 o
   1   4  11       1038.47       1015.05         9.37 o
   2   4  11        177.11        153.55         2.32 o
   3   4  11        191.86        183.38         2.66 o
   4   4  11          9.79         12.32         0.81 o
   5   4  11         11.01         11.79         0.97 o
   6   4  11        126.34        119.56         2.02 o
   7   4  11         85.47         82.15         1.92 o
   8   4  11          8.00         11.10         1.21 o
  -4   5  11         33.94         31.56         1.58 o
  -3   5  11        371.39        365.54         4.38 o
  -2   5  11          9.78          8.51         0.70 o
  -1   5  11        589.20        585.67         5.84 o
   0   5  11         33.82         38.39         1.14 o
   1   5  11        680.76        659.66         7.27 o
   2   5  11          8.82         13.98         0.90 o
   3   5  11       1609.39       1582.91        13.13 o
   4   5  11        293.38        280.95         3.39 o
   5   5  11        575.47        588.28         5.98 o
   6   5  11        436.68        435.67         4.38 o
   7   5  11        153.82        162.92         2.30 o
   8   5  11         91.20         94.90         2.22 o
  -4   6  11         29.14         29.81         1.34 o
  -3   6  11        354.39        350.77         4.27 o
  -2   6  11         29.91         34.13         1.41 o
  -1   6  11         65.73         67.20         1.75 o
   0   6  11         90.01         86.92         1.89 o
   1   6  11         34.81         34.94         1.18 o
   2   6  11         12.68         13.30         0.87 o
   3   6  11         90.89         96.60         1.92 o
   4   6  11         45.27         46.96         1.51 o
   5   6  11         32.17         35.00         1.26 o
   6   6  11        289.62        276.34         3.15 o
   7   6  11        199.56        193.46         2.57 o
   8   6  11         50.18         47.58         1.63 o
  -3   7  11         61.72         58.96         1.81 o
  -2   7  11        219.66        215.26         3.26 o
  -1   7  11        750.96        777.36         8.58 o
   0   7  11        222.18        211.18         2.87 o
   1   7  11        589.12        603.22         6.82 o
   2   7  11         39.53         38.60         1.33 o
   3   7  11         59.55         58.39         1.58 o
   4   7  11       1026.16       1060.94         8.75 o
   5   7  11       1179.97       1162.44         9.50 o
   6   7  11          1.55          2.58         0.63 o
   7   7  11         90.24         91.76         2.00 o
   8   7  11         82.02         85.80         1.95 o
  -3   8  11          7.63          9.78         0.90 o
  -2   8  11         16.22         13.81         1.00 o
  -1   8  11        141.49        132.72         2.48 o
   0   8  11         44.63         37.02         1.58 o
   1   8  11         66.45         66.01         1.77 o
   2   8  11        340.63        360.99         3.94 o
   3   8  11        126.96        123.59         1.93 o
   4   8  11          0.61          0.38         0.48 o
   5   8  11        310.14        305.58         3.64 o
   6   8  11        152.50        153.09         2.36 o
   7   8  11        425.33        424.27         4.38 o
  -2   9  11         25.97         25.72         1.19 o
  -1   9  11        184.34        172.11         2.77 o
   0   9  11        483.92        488.11         5.43 o
   1   9  11        352.24        353.06         4.26 o
   2   9  11        254.21        257.51         3.43 o
   3   9  11        526.79        513.57         4.76 o
   4   9  11        249.23        248.23         3.01 o
   5   9  11          0.82          1.12         0.57 o
   6   9  11         10.32         10.10         0.82 o
   7   9  11        138.82        144.48         2.23 o
  -1  10  11          4.09          4.41         0.85 o
   0  10  11         23.13         22.06         1.34 o
   1  10  11          0.83         -0.34         0.63 o
   2  10  11         31.93         36.85         1.58 o
   3  10  11        238.23        223.59         3.26 o
   4  10  11        188.31        190.69         2.56 o
   5  10  11         72.15         71.01         1.60 o
   6  10  11        138.27        141.94         2.31 o
   1  11  11          1.30          0.74         0.83 o
   2  11  11        304.36        314.40         4.42 o
   3  11  11        141.32        127.81         3.54 o
   4  11  11         70.21         65.94         1.64 o
   5  11  11        184.95        174.18         2.69 o
  -2  -6  12        155.63        157.05         2.20 o
  -1  -6  12        118.89        110.91         2.14 o
   0  -6  12        106.03        102.87         2.08 o
   1  -6  12         56.51         60.70         1.79 o
   2  -6  12         43.13         44.29         1.60 o
  -3  -5  12          1.45          0.37         0.60 o
  -2  -5  12         35.26         36.30         1.34 o
  -1  -5  12          7.11          6.22         0.81 o
   0  -5  12         15.11         13.79         0.97 o
   1  -5  12         46.85         48.76         1.50 o
   2  -5  12         17.02         19.25         1.01 o
   3  -5  12         57.63         61.42         1.97 o
   4  -5  12          0.65         -0.72         0.83 o
  -3  -4  12        191.07        204.35         2.82 o
  -2  -4  12        452.62        448.58         4.62 o
  -1  -4  12        289.11        297.43         3.63 o
   0  -4  12        442.23        426.83         4.80 o
   1  -4  12        273.09        280.89         3.49 o
   2  -4  12        228.82        224.59         3.07 o
   3  -4  12        284.53        283.37         3.77 o
   4  -4  12          4.55          4.64         0.75 o
   5  -4  12         28.06         26.66         1.26 o
  -4  -3  12         93.27         94.14         2.05 o
  -3  -3  12         69.55         75.58         1.68 o
  -2  -3  12         91.66         94.63         1.85 o
  -1  -3  12        154.56        157.83         2.54 o
   0  -3  12          1.43          2.13         0.59 o
   1  -3  12        181.03        176.68         2.59 o
   2  -3  12          2.46          2.18         0.59 o
   3  -3  12         87.57         79.19         1.74 o
   4  -3  12          9.11          9.16         0.78 o
   5  -3  12        143.63        139.21         2.56 o
  -4  -2  12         43.70         48.69         1.43 o
  -3  -2  12         41.44         40.22         1.53 o
  -2  -2  12        195.09        208.30         3.03 o
  -1  -2  12        365.30        358.96         4.03 o
   0  -2  12        382.47        415.03         4.92 o
   1  -2  12       1181.11       1196.55        10.32 o
   2  -2  12        401.62        400.25         4.58 o
   3  -2  12         69.93         67.38         1.68 o
   4  -2  12         25.11         25.32         1.12 o
   5  -2  12         62.14         53.50         1.53 o
   6  -2  12         94.62         89.44         2.69 o
  -4  -1  12         54.04         53.34         1.70 o
  -3  -1  12         60.17         57.27         1.62 o
  -2  -1  12          1.97          2.13         0.57 o
  -1  -1  12        122.04        114.96         1.90 o
   0  -1  12        692.89        686.63         6.61 o
   1  -1  12        374.30        384.54         4.21 o
   2  -1  12        158.77        150.87         2.63 o
   3  -1  12        171.11        170.09         2.78 o
   4  -1  12        281.76        280.42         3.47 o
   5  -1  12        196.01        198.35         3.26 o
   6  -1  12        452.60        457.35         5.55 o
  -4   0  12        130.18        123.32         2.37 o
  -3   0  12         96.28        102.36         2.07 o
  -2   0  12         25.96         28.14         1.05 o
  -1   0  12        102.21         99.74         1.98 o
   0   0  12         20.58         23.71         0.97 o
   1   0  12         67.18         73.01         1.50 o
   2   0  12          6.50         10.73         0.73 o
   3   0  12         56.91         53.32         1.55 o
   4   0  12         33.18         35.39         1.30 o
   5   0  12         65.17         62.80         1.69 o
   6   0  12         53.42         59.12         1.94 o
   7   0  12          2.59          1.64         0.91 o
  -4   1  12         11.39         14.14         1.25 o
  -3   1  12        513.26        517.58         5.82 o
  -2   1  12          0.97          1.44         0.51 o
  -1   1  12        309.20        273.71         3.30 o
   0   1  12         13.39         10.89         0.75 o
   1   1  12        281.56        251.62         3.04 o
   2   1  12        693.15        703.74         6.69 o
   3   1  12        124.58        126.82         2.29 o
   4   1  12        418.96        417.15         4.87 o
   5   1  12        416.21        417.88         4.41 o
   6   1  12        625.59        663.01         7.67 o
   7   1  12         64.29         55.81         2.06 o
  -4   2  12         40.60         42.47         1.68 o
  -3   2  12        805.39        817.34         7.62 o
  -2   2  12         50.68         49.55         1.29 o
  -1   2  12          1.18          0.27         0.53 o
   0   2  12          2.63          4.16         0.63 o
   1   2  12         40.59         45.42         1.14 o
   2   2  12         28.02         27.96         1.13 o
   3   2  12        145.80        152.23         2.25 o
   4   2  12         29.17         28.93         1.43 o
   5   2  12         58.07         60.56         1.44 o
   6   2  12         62.86         64.46         1.71 o
   7   2  12          6.74          8.02         1.03 o
  -4   3  12        129.46        133.19         2.54 o
  -3   3  12        629.28        615.33         5.98 o
  -2   3  12        492.59        487.10         4.56 o
  -1   3  12        181.07        195.90         2.73 o
   0   3  12        260.21        278.46         3.22 o
   1   3  12        925.37        934.15         7.44 o
   2   3  12        503.56        477.34         4.71 o
   3   3  12         34.53         49.89         1.41 o
   4   3  12        492.68        483.13         5.39 o
   5   3  12        179.22        201.62         2.85 o
   6   3  12         67.11         71.17         1.76 o
   7   3  12        369.30        364.48         4.99 o
  -4   4  12         68.94         61.26         2.41 o
  -3   4  12        529.65        496.89         5.29 o
  -2   4  12          8.39          7.86         0.68 o
  -1   4  12         25.51         25.79         1.09 o
   0   4  12          6.24          5.85         0.66 o
   1   4  12        266.61        244.72         3.36 o
   2   4  12          1.11          0.38         0.44 o
   3   4  12        191.97        186.86         2.65 o
   4   4  12          2.79          5.55         0.67 o
   5   4  12          9.24         10.67         0.76 o
   6   4  12         12.41         11.34         0.82 o
   7   4  12          6.92          8.36         0.99 o
   8   4  12         23.90         26.35         1.61 o
  -4   5  12        247.71        243.51         5.31 o
  -3   5  12        490.25        476.45         5.24 o
  -2   5  12         99.22         98.03         1.96 o
  -1   5  12        425.60        424.54         4.46 o
   0   5  12        841.27        822.79         7.41 o
   1   5  12        465.69        482.66         5.58 o
   2   5  12         33.83         42.17         1.59 o
   3   5  12        697.12        682.78         6.65 o
   4   5  12         46.85         55.48         1.48 o
   5   5  12        676.67        678.76         6.11 o
   6   5  12        101.74        102.66         1.81 o
   7   5  12          7.50          7.13         0.66 o
  -3   6  12         84.70         91.18         2.18 o
  -2   6  12         16.24         17.45         1.12 o
  -1   6  12        164.93        155.99         2.86 o
   0   6  12          9.17          9.88         0.62 o
   1   6  12        266.22        274.09         3.26 o
   2   6  12         28.84         25.87         1.14 o
   3   6  12         54.36         52.62         1.50 o
   4   6  12         14.14         18.03         0.99 o
   5   6  12         82.27         88.90         1.75 o
   6   6  12          7.57          7.50         0.74 o
   7   6  12        326.96        318.73         3.72 o
  -2   7  12         47.53         51.34         1.77 o
  -1   7  12        192.71        187.67         3.08 o
   0   7  12         22.40         20.02         1.05 o
   1   7  12        538.48        534.94         5.49 o
   2   7  12        283.05        264.61         3.14 o
   3   7  12        268.44        268.64         3.31 o
   4   7  12          8.65          7.83         0.72 o
   5   7  12         16.19         16.05         0.97 o
   6   7  12         24.64         26.63         1.16 o
   7   7  12         67.36         70.91         1.78 o
  -2   8  12         52.79         56.70         2.09 o
  -1   8  12         19.04         23.33         1.34 o
   0   8  12        166.13        165.56         2.94 o
   1   8  12        186.96        185.37         2.90 o
   2   8  12         50.21         43.81         1.61 o
   3   8  12         80.14         84.15         1.69 o
   4   8  12        184.26        184.62         2.60 o
   5   8  12        142.25        140.38         2.23 o
   6   8  12        123.40        132.51         2.28 o
   7   8  12        608.24        642.20         5.80 o
  -1   9  12         60.34         62.27         1.84 o
   0   9  12         97.14         97.48         2.27 o
   1   9  12         52.37         47.99         1.72 o
   2   9  12          1.06          0.47         0.67 o
   3   9  12         86.56         83.84         1.56 o
   4   9  12         95.37         84.62         1.70 o
   5   9  12          9.60         10.36         0.83 o
   6   9  12          0.49          0.99         0.62 o
   0  10  12         14.52         11.55         1.05 o
   1  10  12         43.83         45.15         1.78 o
   2  10  12         69.30         66.72         2.00 o
   3  10  12        543.48        550.31         6.02 o
   4  10  12        105.48        109.33         1.96 o
   5  10  12        273.83        273.65         3.27 o
  -1  -5  13         20.75         16.11         1.03 o
   0  -5  13         60.95         59.26         1.65 o
   1  -5  13          1.73          2.07         0.65 o
   2  -5  13         14.41         14.97         0.99 o
  -2  -4  13        293.78        285.81         3.41 o
  -1  -4  13        127.34        127.44         2.22 o
   0  -4  13        113.80        105.55         2.09 o
   1  -4  13         33.61         36.25         1.41 o
   2  -4  13         72.87         69.80         1.73 o
   3  -4  13          1.03         -0.59         0.59 o
   4  -4  13          6.62          7.66         0.91 o
  -3  -3  13          7.14          6.15         0.84 o
  -2  -3  13        203.53        211.15         2.97 o
  -1  -3  13        142.62        146.80         2.47 o
   0  -3  13        404.92        420.08         4.33 o
   1  -3  13        128.34        123.75         2.06 o
   2  -3  13        619.54        590.78         5.93 o
   3  -3  13         17.65         16.30         1.03 o
   4  -3  13        248.33        235.97         3.36 o
  -3  -2  13         26.32         29.95         1.58 o
  -2  -2  13         65.40         78.32         1.90 o
  -1  -2  13         31.33         31.68         1.25 o
   0  -2  13        203.23        227.36         3.13 o
   1  -2  13          0.81          0.40         0.52 o
   2  -2  13        426.24        437.66         4.73 o
   3  -2  13        208.19        202.60         3.18 o
   4  -2  13          0.79          1.26         0.61 o
   5  -2  13        171.41        176.97         3.12 o
  -3  -1  13        148.27        158.94         2.75 o
  -2  -1  13        351.52        347.83         3.98 o
  -1  -1  13          0.95          0.48         0.54 o
   0  -1  13          3.94          3.65         0.55 o
   1  -1  13        242.54        259.88         3.29 o
   2  -1  13       1387.61       1402.19        12.02 o
   3  -1  13        980.82        994.85         9.76 o
   4  -1  13        452.96        454.43         5.03 o
   5  -1  13         83.40         83.43         1.87 o
   6  -1  13        159.68        168.24         2.86 o
  -4   0  13         39.71         41.84         1.85 o
  -3   0  13         13.97         12.16         0.96 o
  -2   0  13        115.81        112.91         2.08 o
  -1   0  13        160.82        161.65         2.51 o
   0   0  13         38.73         47.10         1.46 o
   1   0  13          2.38          2.05         0.58 o
   2   0  13         95.55         90.78         2.28 o
   3   0  13          3.37          2.33         0.55 o
   4   0  13         42.61         37.60         1.38 o
   5   0  13         77.59         71.95         1.76 o
   6   0  13        299.45        302.58         4.13 o
  -4   1  13        358.43        368.95         7.71 o
  -3   1  13        369.22        366.29         4.79 o
  -2   1  13        200.95        207.81         2.83 o
  -1   1  13         63.20         58.93         1.43 o
   0   1  13        335.73        344.03         3.81 o
   1   1  13        154.21        149.31         2.16 o
   2   1  13        220.94        236.99         3.12 o
   3   1  13        168.27        156.26         2.32 o
   4   1  13        217.23        228.81         3.01 o
   5   1  13        310.66        313.56         3.97 o
   6   1  13        342.87        348.78         4.43 o
   7   1  13         20.23         20.25         1.39 o
  -4   2  13         45.00         43.07         2.32 o
  -3   2  13        142.49        140.90         2.48 o
  -2   2  13         37.36         36.36         1.26 o
  -1   2  13        179.33        182.88         2.29 o
   0   2  13        135.09        131.67         2.47 o
   1   2  13         52.17         46.80         1.23 o
   2   2  13        100.72         88.09         1.66 o
   3   2  13         61.86         65.98         1.47 o
   4   2  13        186.55        179.02         2.73 o
   5   2  13         47.87         43.95         1.50 o
   6   2  13         96.05         93.19         1.95 o
   7   2  13        212.34        229.84         3.72 o
  -3   3  13        335.44        311.88         4.10 o
  -2   3  13        384.09        398.56         4.29 o
  -1   3  13        831.91        839.58         7.01 o
   0   3  13        766.38        753.56         6.58 o
   1   3  13        176.31        192.63         2.45 o
   2   3  13         15.76         19.86         1.04 o
   3   3  13          8.87          4.69         0.61 o
   4   3  13        140.58        125.10         2.06 o
   5   3  13          1.82          1.54         0.56 o
   6   3  13        180.23        176.60         2.78 o
   7   3  13          9.76         12.65         1.42 o
  -3   4  13          9.17         11.03         1.07 o
  -2   4  13        158.07        159.81         2.28 o
  -1   4  13        172.35        166.63         2.35 o
   0   4  13        702.27        685.80         6.12 o
   1   4  13          1.00         -0.04         0.49 o
   2   4  13         75.89         80.02         1.61 o
   3   4  13         78.19         77.85         1.70 o
   4   4  13        115.09        113.21         2.04 o
   5   4  13         65.67         68.30         1.57 o
   6   4  13         92.59         91.01         1.84 o
   7   4  13         60.08         67.50         2.26 o
  -3   5  13          1.56          0.75         1.05 o
  -2   5  13        346.46        345.81         4.99 o
  -1   5  13        194.57        195.55         3.02 o
   0   5  13        269.18        267.03         3.07 o
   1   5  13        272.05        274.77         3.13 o
   2   5  13        211.68        199.79         2.73 o
   3   5  13         25.02         26.15         1.14 o
   4   5  13          0.85          1.90         0.58 o
   5   5  13         45.53         47.20         1.48 o
   6   5  13         31.41         27.45         1.07 o
   7   5  13          5.23          4.61         0.66 o
  -2   6  13         35.35         33.36         1.61 o
  -1   6  13          9.96         12.33         1.10 o
   0   6  13        313.12        311.22         3.59 o
   1   6  13        296.80        288.59         3.71 o
   2   6  13       1006.91        976.25         8.49 o
   3   6  13        198.95        208.55         2.78 o
   4   6  13        557.80        552.76         5.55 o
   5   6  13        354.75        362.01         3.85 o
   6   6  13         51.30         57.79         1.55 o
   7   6  13          7.48          5.50         0.69 o
  -2   7  13          1.06          0.75         0.69 o
  -1   7  13         35.68         40.65         1.81 o
   0   7  13         40.76         37.82         1.40 o
   1   7  13         14.11         17.33         1.05 o
   2   7  13          0.57          0.86         0.56 o
   3   7  13         21.09         19.47         1.01 o
   4   7  13       1043.17       1015.48         8.20 o
   5   7  13         39.23         37.98         1.34 o
   6   7  13         41.88         41.77         1.42 o
  -1   8  13         45.97         45.50         1.79 o
   0   8  13        292.68        296.43         4.24 o
   1   8  13         37.29         32.24         1.45 o
   2   8  13         10.10          9.78         0.87 o
   3   8  13        447.17        455.29         4.54 o
   4   8  13        844.74        822.73         6.99 o
   5   8  13        187.68        201.60         2.96 o
   6   8  13        174.29        179.86         2.42 o
   0   9  13         33.75         31.87         1.65 o
   1   9  13        105.32        116.33         2.41 o
   2   9  13          4.58          3.35         0.79 o
   3   9  13         19.50         14.93         0.88 o
   4   9  13          0.87         -0.01         0.54 o
   5   9  13          2.04          2.43         0.64 o
   2  10  13         20.42         19.22         1.35 o
   3  10  13         92.24         88.08         2.17 o
   4  10  13        171.61        160.02         2.32 o
   0  -4  14          3.83          2.29         0.69 o
   1  -4  14          0.55          0.72         0.67 o
  -1  -3  14        356.40        375.42         4.23 o
   0  -3  14         99.35        105.05         1.93 o
   1  -3  14        182.61        186.93         2.71 o
   2  -3  14        211.38        218.34         2.97 o
   3  -3  14        369.80        376.88         4.55 o
  -2  -2  14         19.38         20.81         1.27 o
  -1  -2  14          0.83          1.59         0.65 o
   0  -2  14          3.00          3.13         0.66 o
   1  -2  14         17.71         14.89         0.89 o
   2  -2  14         79.63         90.89         1.82 o
   3  -2  14         60.39         67.13         2.04 o
   4  -2  14        175.50        164.11         2.77 o
  -2  -1  14        315.47        328.63         4.19 o
  -1  -1  14        153.42        162.22         2.29 o
   0  -1  14        390.60        380.56         4.07 o
   1  -1  14         45.54         50.38         1.49 o
   2  -1  14         92.40         94.03         1.89 o
   3  -1  14          7.20          7.49         0.80 o
   4  -1  14        512.96        514.34         5.47 o
   5  -1  14        224.46        227.45         3.32 o
  -3   0  14         19.44         18.48         1.12 o
  -2   0  14         11.58          9.96         0.78 o
  -1   0  14         12.22         13.17         0.89 o
   0   0  14        127.61        120.36         2.12 o
   1   0  14          1.46          3.55         0.61 o
   2   0  14          4.57          7.94         0.75 o
   3   0  14        254.96        258.30         3.61 o
   4   0  14          0.67         -0.18         0.58 o
   5   0  14        505.99        527.28         6.09 o
  -3   1  14        110.77        111.94         3.10 o
  -2   1  14        290.04        287.01         3.76 o
  -1   1  14         23.53         23.42         1.17 o
   0   1  14          7.64          9.12         0.81 o
   1   1  14        170.20        168.05         2.38 o
   2   1  14         70.77         68.08         1.61 o
   3   1  14         50.66         51.21         1.32 o
   4   1  14         11.41         11.80         0.90 o
   5   1  14        110.93        110.16         2.17 o
   6   1  14          0.55          1.75         0.75 o
  -3   2  14         20.50         19.00         2.44 o
  -2   2  14        250.06        247.58         3.23 o
  -1   2  14         16.18         15.65         0.81 o
   0   2  14        159.63        157.90         2.29 o
   1   2  14         55.24         53.38         1.39 o
   2   2  14        148.44        151.75         2.36 o
   3   2  14         21.65         20.45         1.02 o
   4   2  14        128.87        139.47         2.20 o
   5   2  14        234.19        231.15         3.06 o
   6   2  14        448.43        445.59         5.05 o
  -2   3  14        150.02        139.95         2.70 o
  -1   3  14          1.03          0.05         0.56 o
   0   3  14        193.70        180.13         2.50 o
   1   3  14        285.63        284.21         3.15 o
   2   3  14         52.62         48.88         1.47 o
   3   3  14         15.63         16.53         0.97 o
   4   3  14        108.35         95.75         2.09 o
   5   3  14          7.47          8.32         0.80 o
   6   3  14          7.88          6.91         0.86 o
  -2   4  14         86.67         88.57         1.82 o
  -1   4  14         11.71         10.34         0.87 o
   0   4  14        319.05        321.25         3.54 o
   1   4  14       1164.04       1164.45         9.81 o
   2   4  14        587.35        571.82         5.14 o
   3   4  14         84.31         96.84         1.94 o
   4   4  14        156.80        160.49         2.50 o
   5   4  14        117.67        123.30         2.06 o
   6   4  14         94.48         95.00         1.96 o
  -2   5  14         26.97         29.39         1.73 o
  -1   5  14         21.54         25.54         1.17 o
   0   5  14        344.14        338.19         4.11 o
   1   5  14          6.67          4.83         0.65 o
   2   5  14        147.84        145.36         2.15 o
   3   5  14         33.97         33.56         1.23 o
   4   5  14         56.03         53.22         1.61 o
   5   5  14         16.55         16.51         0.92 o
   6   5  14          0.72         -0.50         0.58 o
  -1   6  14        107.57        110.86         2.66 o
   0   6  14        312.68        319.88         3.96 o
   1   6  14        174.25        178.29         2.63 o
   2   6  14        464.51        470.46         4.80 o
   3   6  14        192.08        190.02         2.70 o
   4   6  14        908.29        922.10         7.77 o
   5   6  14        110.91        111.16         2.01 o
   6   6  14         82.15         82.00         1.75 o
  -1   7  14          6.46          3.91         0.89 o
   0   7  14         19.66         23.99         1.40 o
   1   7  14          5.30          3.17         0.73 o
   2   7  14          0.55          0.31         0.53 o
   3   7  14          0.75          1.34         0.60 o
   4   7  14        191.57        186.81         2.60 o
   5   7  14         47.34         53.03         2.07 o
   6   7  14        355.00        365.96         4.07 o
   0   8  14        330.14        322.94         4.49 o
   1   8  14         34.46         33.72         1.56 o
   2   8  14        165.50        162.17         3.11 o
   3   8  14          7.57          4.70         0.74 o
   4   8  14         70.31         70.81         1.77 o
   5   8  14        164.15        165.19         2.50 o
   2   9  14          7.19          6.86         0.90 o
   3   9  14         18.40         13.26         0.92 o
   4   9  14        138.20        128.34         2.07 o
   0  -2  15          4.18          4.79         0.70 o
   1  -2  15        155.61        154.31         2.29 o
   2  -2  15         74.07         80.46         1.68 o
  -1  -1  15         71.23         71.06         1.66 o
   0  -1  15          1.45          0.79         0.58 o
   1  -1  15         87.32         96.53         1.90 o
   2  -1  15         72.59         71.39         1.56 o
   3  -1  15         33.20         27.86         1.27 o
  -1   0  15        130.49        126.25         2.03 o
   0   0  15         64.37         68.82         1.51 o
   1   0  15        577.88        605.13         5.69 o
   2   0  15        280.83        273.88         3.17 o
   3   0  15         85.16        101.56         2.09 o
   4   0  15         36.94         32.67         1.43 o
  -1   1  15          2.44          0.98         0.56 o
   0   1  15         42.52         46.25         1.40 o
   1   1  15          4.72          7.31         0.76 o
   2   1  15         72.30         71.41         1.62 o
   3   1  15         12.78         14.43         0.99 o
   4   1  15         24.03         25.96         1.23 o
   5   1  15        125.64        130.68         2.31 o
  -1   2  15        197.66        216.55         2.94 o
   0   2  15        133.58        135.26         2.33 o
   1   2  15        250.07        252.41         3.17 o
   2   2  15        210.34        218.11         3.04 o
   3   2  15        187.89        182.88         2.68 o
   4   2  15        136.85        147.52         2.61 o
   5   2  15        284.93        274.43         3.38 o
  -1   3  15          5.95          5.01         0.76 o
   0   3  15          7.61         10.11         0.84 o
   1   3  15         46.52         48.54         1.45 o
   2   3  15          0.74         -0.25         0.54 o
   3   3  15         13.98         15.26         0.93 o
   4   3  15         83.19         72.03         1.75 o
   5   3  15          0.98          0.30         0.59 o
  -1   4  15         98.05         89.75         1.99 o
   0   4  15        219.01        226.82         2.89 o
   1   4  15         12.35         11.90         0.85 o
   2   4  15        234.47        239.81         3.02 o
   3   4  15        354.38        359.35         4.19 o
   4   4  15        230.09        222.53         3.19 o
   5   4  15        204.87        210.51         3.07 o
   0   5  15          0.55         -0.54         0.63 o
   1   5  15         49.77         47.82         1.46 o
   2   5  15          1.14          0.29         0.53 o
   3   5  15         77.55         77.01         1.75 o
   4   5  15         15.68         18.91         1.14 o
   5   5  15        152.22        146.26         2.42 o
   0   6  15         23.59         26.31         1.20 o
   1   6  15        692.44        675.06         7.52 o
   2   6  15         12.67         14.23         0.96 o
   3   6  15        114.43        111.89         2.03 o
   4   6  15         27.06         26.00         1.37 o
   5   6  15         65.56         71.00         1.59 o
   1   7  15         77.07         77.79         1.90 o
   2   7  15         32.39         34.01         1.36 o
   3   7  15        153.03        144.00         2.99 o
   4   7  15        262.67        267.76         3.05 o
   1   1  16         85.46         75.51         1.64 o
   2   1  16        104.91        114.15         1.93 o
   1   2  16        483.26        489.93         4.80 o
   2   2  16        110.76        118.99         1.91 o
   3   2  16          6.91          6.15         0.68 o
   1   3  16        244.25        244.57         3.37 o
   2   3  16         55.26         53.78         1.46 o
   3   3  16         81.04         89.02         1.80 o
   1   4  16        226.24        209.01         2.86 o
   2   4  16          5.53          5.44         0.75 o
   3   4  16          4.55          3.28         0.76 o
   2   5  16         57.40         61.92         1.67 o
   3   5  16         11.63         13.99         0.96 o
                                                
